# Supplementary material for: Small molecule modulation of protein corona for deep plasma proteome profiling
Source: Nat Commun. 2024 Nov 7;15:9638. doi: 10.1038/s41467-024-53966-z (PMC11544298; doi:10.1038/s41467-024-53966-z)
Supplement: Supplementary file 3 — Supplementary Data 1 [file 41467_2024_53966_MOESM3_ESM.xlsx]

## Sheet: Supp Data 1
Supplementary Data 1. Proteomics data on plasma, untreated protein corona, 8 small molecules and 2 molecular sauces
	Accession	Description	Coverage [%]	# Peptides	# Unique Peptides	Group	Concentration (µg/µl)	Rep_1	Rep_2	Rep_3	Mean normalized intensity
1	P02768	Albumin [OS=Homo sapiens]	96	143	143	PE	10	0.262145	0.258524	0.258043	0.259571
2	P35579	Myosin-9 [OS=Homo sapiens]	62	168	155	PE	10	0.0124226	0.0124702	0.012434	0.0124423
3	P02675	Fibrinogen beta chain [OS=Homo sapiens]	84	67	67	PE	10	0.0146878	0.014918	0.0148839	0.0148299
4	Q9Y490	Talin-1 [OS=Homo sapiens]	51	119	103	PE	10	0.00586477	0.00584276	0.00584751	0.00585168
5	P02787	Serotransferrin [OS=Homo sapiens]	74	80	80	PE	10	0.0111811	0.0113774	0.011401	0.0113198
6	P02671	Fibrinogen alpha chain [OS=Homo sapiens]	52	77	77	PE	10	0.0331913	0.0341316	0.0337694	0.0336974
7	P21333	Filamin-A [OS=Homo sapiens]	37	98	98	PE	10	0.00356451	0.00352415	0.00356246	0.00355037
8	P01024	Complement C3 [OS=Homo sapiens]	46	91	91	PE	10	0.00567115	0.00574554	0.00580326	0.00573998
9	P02774	Vitamin D-binding protein [OS=Homo sapiens]	67	51	51	PE	10	0.0162036	0.0161975	0.0161487	0.0161832
10	P02679	Fibrinogen gamma chain [OS=Homo sapiens]	71	43	43	PE	10	0.00872023	0.00848804	0.00839531	0.00853452
11	P02647	Apolipoprotein A-I [OS=Homo sapiens]	87	61	61	PE	10	0.0480288	0.0480701	0.0477646	0.0479545
12	P07996	Thrombospondin-1 [OS=Homo sapiens]	48	56	56	PE	10	0.00334738	0.00347533	0.00347232	0.00343168
13	P60709	Actin, cytoplasmic 1 [OS=Homo sapiens]	79	37	1	PE	10	0.00784658	0.00797173	0.00814737	0.00798856
14	P0DJI9	Serum amyloid A-2 protein [OS=Homo sapiens]	84	25	12	PE	10	0.061464	0.0625408	0.062918	0.0623076
15	P63261	Actin, cytoplasmic 2 [OS=Homo sapiens]	79	37	1	PE	10	2.02e-05	2.06e-05	2.19e-05	2.09e-05
16	P01871	Immunoglobulin heavy constant mu [OS=Homo sapiens]	68	45	19	PE	10	0.0189085	0.0190275	0.0191031	0.019013
17	P06396	Gelsolin [OS=Homo sapiens]	69	57	2	PE	10	0.00286903	0.00288347	0.00287387	0.00287546
18	P0DJI8	Serum amyloid A-1 protein [OS=Homo sapiens]	84	22	9	PE	10	0.0573231	0.0570195	0.0580511	0.0574646
19	P06727	Apolipoprotein A-IV [OS=Homo sapiens]	85	58	58	PE	10	0.00978054	0.0095505	0.0095298	0.00962028
20	P00738	Haptoglobin [OS=Homo sapiens]	66	40	25	PE	10	0.0115383	0.01158	0.0115886	0.011569
21	P06396-2	Isoform 2 of Gelsolin [OS=Homo sapiens]	71	56	1	PE	10	1.42e-05	1.32e-05	1.36e-05	1.36e-05
22	P02549	Spectrin alpha chain, erythrocytic 1 [OS=Homo sapiens]	31	66	66	PE	10	0.000798014	0.000872213	0.000811387	0.000827205
23	P10909	Clusterin [OS=Homo sapiens]	54	42	42	PE	10	0.0548739	0.053683	0.0536934	0.0540834
24	P05106	Integrin beta-3 [OS=Homo sapiens]	50	43	43	PE	10	0.00395428	0.00386207	0.00387992	0.00389876
25	P00736	Complement C1r subcomponent [OS=Homo sapiens]	53	41	41	PE	10	0.00220875	0.00225631	0.00221221	0.00222576
26	P01009	Alpha-1-antitrypsin [OS=Homo sapiens]	62	34	34	PE	10	0.0213557	0.0210349	0.0210205	0.021137
27	P02649	Apolipoprotein E [OS=Homo sapiens]	83	57	57	PE	10	0.0112302	0.0110724	0.011034	0.0111122
28	P12259	Coagulation factor V [OS=Homo sapiens]	29	63	63	PE	10	0.00238024	0.00248184	0.00241454	0.00242554
29	P04114	Apolipoprotein B-100 [OS=Homo sapiens]	18	82	82	PE	10	0.000874678	0.000877594	0.000883873	0.000878715
30	P04003	C4b-binding protein alpha chain [OS=Homo sapiens]	64	37	37	PE	10	0.00165037	0.00173031	0.00176158	0.00171409
31	P01042	Kininogen-1 [OS=Homo sapiens]	48	44	7	PE	10	0.00140603	0.00145678	0.00144639	0.0014364
32	P01042-2	Isoform LMW of Kininogen-1 [OS=Homo sapiens]	66	43	6	PE	10	0.000256499	0.000249268	0.000251439	0.000252402
33	P00747	Plasminogen [OS=Homo sapiens]	58	40	40	PE	10	0.000781547	0.000853386	0.000831695	0.00082221
34	Q14624	Inter-alpha-trypsin inhibitor heavy chain H4 [OS=Homo sapiens]	38	41	6	PE	10	0.00304151	0.00299973	0.00297668	0.00300597
35	Q14766	Latent-transforming growth factor beta-binding protein 1 [OS=Homo sapiens]	36	47	47	PE	10	0.000554857	0.000590213	0.000563263	0.000569444
36	P08603	Complement factor H [OS=Homo sapiens]	51	49	45	PE	10	0.000748343	0.00074598	0.000775779	0.000756701
37	P00751	Complement factor B [OS=Homo sapiens]	45	38	38	PE	10	0.00259046	0.0025254	0.00257485	0.00256357
38	P68133	Actin, alpha skeletal muscle [OS=Homo sapiens]	48	28	5	PE	10	0.000747624	0.000829816	0.000812193	0.000796544
39	O43866	CD5 antigen-like [OS=Homo sapiens]	74	39	39	PE	10	0.0028269	0.00293255	0.00298709	0.00291551
40	P02749	Beta-2-glycoprotein 1 [OS=Homo sapiens]	70	29	29	PE	10	0.00418007	0.004167	0.00425391	0.00420033
41	P04004	Vitronectin [OS=Homo sapiens]	42	32	32	PE	10	0.0305323	0.0302458	0.0304958	0.0304246
42	Q14624-2	Isoform 2 of Inter-alpha-trypsin inhibitor heavy chain H4 [OS=Homo sapiens]	35	36	1	PE	10	9.01e-06	8.96e-06	1.06e-05	9.52e-06
43	P01834	Immunoglobulin kappa constant [OS=Homo sapiens]	100	14	2	PE	10	0.000632054	0.000686686	0.000615325	0.000644688
44	P04275	von Willebrand factor [OS=Homo sapiens]	22	38	38	PE	10	0.000508707	0.000510579	0.000494595	0.000504627
45	P11277	Spectrin beta chain, erythrocytic [OS=Homo sapiens]	28	51	51	PE	10	0.00055832	0.000595127	0.00057705	0.000576832
46	P0DOX7	Immunoglobulin kappa light chain [OS=Homo sapiens]	57	14	2	PE	10	0.00256883	0.00251088	0.00259545	0.00255839
47	O75636	Ficolin-3 [OS=Homo sapiens]	55	26	4	PE	10	0.0154879	0.0159504	0.016038	0.0158254
48	P0DOX6	Immunoglobulin mu heavy chain [OS=Homo sapiens]	41	30	4	PE	10	2.13e-05	1.26e-05	NA	1.69e-05
49	P01876	Immunoglobulin heavy constant alpha 1 [OS=Homo sapiens]	60	21	12	PE	10	0.00785112	0.00791196	0.00824232	0.0080018
50	P16157	Ankyrin-1 [OS=Homo sapiens]	24	36	2	PE	10	0.000420931	0.000412927	0.000393778	0.000409212
51	P00739	Haptoglobin-related protein [OS=Homo sapiens]	55	22	7	PE	10	0.000419162	0.000407812	0.000426276	0.00041775
52	P02766	Transthyretin [OS=Homo sapiens]	78	14	14	PE	10	0.00473376	0.00450201	0.00494218	0.00472598
53	P02751	Fibronectin [OS=Homo sapiens]	18	36	36	PE	10	0.000350227	0.000377819	0.000365699	0.000364582
54	P13671	Complement component C6 [OS=Homo sapiens]	49	35	35	PE	10	0.000654759	0.000652971	0.000622937	0.000643556
55	P16157-15	Isoform Er14 of Ankyrin-1 [OS=Homo sapiens]	25	35	1	PE	10	NA	6.78e-07	1.33e-06	1e-06
56	P02790	Hemopexin [OS=Homo sapiens]	48	22	22	PE	10	0.0012882	0.00136017	0.00139706	0.00134848
57	P60660-2	Isoform Smooth muscle of Myosin light polypeptide 6 [OS=Homo sapiens]	97	20	20	PE	10	0.00410022	0.00411813	0.00399507	0.00407114
58	P06753-2	Isoform 2 of Tropomyosin alpha-3 chain [OS=Homo sapiens]	82	27	19	PE	10	0.00140411	0.00140386	0.00140743	0.00140513
59	P01591	Immunoglobulin J chain [OS=Homo sapiens]	65	13	13	PE	10	0.00263447	0.00267014	0.0027015	0.0026687
60	P0C0L4	Complement C4-A [OS=Homo sapiens]	17	27	27	PE	10	0.000794132	0.000798743	0.000686086	0.000759653
61	P19823	Inter-alpha-trypsin inhibitor heavy chain H2 [OS=Homo sapiens]	33	33	33	PE	10	0.000795706	0.000815644	0.000806524	0.000805958
62	P01860	Immunoglobulin heavy constant gamma 3 [OS=Homo sapiens]	61	20	12	PE	10	0.00227931	0.00239656	0.00238293	0.00235294
63	P08519	Apolipoprotein(a) [OS=Homo sapiens]	35	24	24	PE	10	0.000604534	0.000709708	0.000699189	0.000671144
64	Q13201	Multimerin-1 [OS=Homo sapiens]	24	30	30	PE	10	0.000366087	0.000384618	0.000373602	0.000374769
65	O75636-2	Isoform 2 of Ficolin-3 [OS=Homo sapiens]	53	24	2	PE	10	7.9e-06	9.1e-06	9.91e-06	8.97e-06
66	P35542	Serum amyloid A-4 protein [OS=Homo sapiens]	56	10	10	PE	10	0.00780082	0.00782469	0.00764061	0.00775537
67	P09871	Complement C1s subcomponent [OS=Homo sapiens]	26	20	20	PE	10	0.000502457	0.000498309	0.000495988	0.000498918
68	P67936	Tropomyosin alpha-4 chain [OS=Homo sapiens]	86	25	7	PE	10	0.000960718	0.000981289	0.000997561	0.000979856
69	P02765	Alpha-2-HS-glycoprotein [OS=Homo sapiens]	37	16	16	PE	10	0.00259409	0.00249071	0.00257873	0.00255451
70	P07437	Tubulin beta chain [OS=Homo sapiens]	51	14	5	PE	10	0.000626932	0.000650529	0.000597278	0.000624913
71	P68366	Tubulin alpha-4A chain [OS=Homo sapiens]	56	18	10	PE	10	0.000414918	0.000417224	0.000392699	0.00040828
72	P01023	Alpha-2-macroglobulin [OS=Homo sapiens]	25	26	26	PE	10	0.000328115	0.00034494	0.000352655	0.000341903
73	P06733	Alpha-enolase [OS=Homo sapiens]	51	26	23	PE	10	0.000570133	0.000559687	0.000571856	0.000567225
74	P00734	Prothrombin [OS=Homo sapiens]	45	22	22	PE	10	0.00128094	0.00124281	0.0012651	0.00126295
75	P10643	Complement component C7 [OS=Homo sapiens]	30	24	24	PE	10	0.000353796	0.000374058	0.00038626	0.000371371
76	P04264	Keratin, type II cytoskeletal 1 [OS=Homo sapiens]	40	26	23	PE	10	0.000504413	0.000503789	0.000503615	0.000503939
77	P04406	Glyceraldehyde-3-phosphate dehydrogenase [OS=Homo sapiens]	77	22	22	PE	10	0.000409593	0.000405923	0.00040715	0.000407555
78	P0DOX5	Immunoglobulin gamma-1 heavy chain [OS=Homo sapiens]	41	14	6	PE	10	0.000523463	0.000611475	0.000666555	0.000600498
79	P01008	Antithrombin-III [OS=Homo sapiens]	47	20	20	PE	10	0.000610927	0.000608661	0.000614371	0.00061132
80	P02656	Apolipoprotein C-III [OS=Homo sapiens]	63	12	12	PE	10	0.128477	0.130666	0.129615	0.129586
81	P08514	Integrin alpha-IIb [OS=Homo sapiens]	23	24	24	PE	10	0.000918297	0.000911002	0.000918821	0.00091604
82	P01877	Immunoglobulin heavy constant alpha 2 [OS=Homo sapiens]	59	16	1	PE	10	6.56e-05	7.62e-05	7.45e-05	7.21e-05
83	P02748	Complement component C9 [OS=Homo sapiens]	29	16	16	PE	10	0.000374956	0.000409909	0.000413787	0.000399551
84	P16284	Platelet endothelial cell adhesion molecule [OS=Homo sapiens]	28	16	16	PE	10	0.000130667	0.000134875	0.000126674	0.000130739
85	P05556	Integrin beta-1 [OS=Homo sapiens]	28	17	17	PE	10	0.000202829	0.00021705	0.000210668	0.000210182
86	P67936-2	Isoform 2 of Tropomyosin alpha-4 chain [OS=Homo sapiens]	62	19	0	PE	10	4.46e-07	1.38e-06	1.6e-06	1.14e-06
87	P68371	Tubulin beta-4B chain [OS=Homo sapiens]	44	11	3	PE	10	2.65e-05	2.53e-05	2.71e-05	2.63e-05
88	P19827	Inter-alpha-trypsin inhibitor heavy chain H1 [OS=Homo sapiens]	19	15	15	PE	10	0.000419769	0.000401683	0.000404559	0.00040867
89	P07225	Vitamin K-dependent protein S [OS=Homo sapiens]	30	18	18	PE	10	0.000366021	0.000370732	0.00039604	0.000377598
90	Q9BQE3	Tubulin alpha-1C chain [OS=Homo sapiens]	46	14	7	PE	10	0.000146735	0.000134698	0.00013618	0.000139204
91	P00450	Ceruloplasmin [OS=Homo sapiens]	23	18	18	PE	10	0.000331057	0.000319628	0.000362992	0.000337892
92	P0DOX2	Immunoglobulin alpha-2 heavy chain [OS=Homo sapiens]	49	17	2	PE	10	5.9e-05	4.7e-05	6.64e-05	5.75e-05
93	O14791	Apolipoprotein L1 [OS=Homo sapiens]	20	11	11	PE	10	0.000217191	0.000216763	0.000236436	0.000223464
94	P02652	Apolipoprotein A-II [OS=Homo sapiens]	74	14	14	PE	10	0.0127811	0.0125235	0.0122653	0.0125233
95	P35527	Keratin, type I cytoskeletal 9 [OS=Homo sapiens]	43	16	16	PE	10	0.00043203	0.000462785	0.000462094	0.000452303
96	P02654	Apolipoprotein C-I [OS=Homo sapiens]	57	13	13	PE	10	0.0106818	0.0107179	0.0107072	0.0107023
97	P11171	Protein 4.1 [OS=Homo sapiens]	22	22	22	PE	10	0.000165688	0.000160701	0.000166178	0.000164189
98	P02730	Band 3 anion transport protein [OS=Homo sapiens]	17	14	14	PE	10	0.000530922	0.000564932	0.000573423	0.000556426
99	P09493-5	Isoform 5 of Tropomyosin alpha-1 chain [OS=Homo sapiens]	56	16	3	PE	10	0.00018369	0.000182712	0.000184786	0.000183729
100	P03952	Plasma kallikrein [OS=Homo sapiens]	30	22	22	PE	10	0.000111746	0.000106753	0.000107958	0.000108819
101	P00748	Coagulation factor XII [OS=Homo sapiens]	24	14	14	PE	10	0.000234031	0.000250384	0.000246715	0.00024371
102	P02760	Protein AMBP [OS=Homo sapiens]	36	17	17	PE	10	0.000458428	0.000482729	0.000473487	0.000471548
103	Q05682	Caldesmon [OS=Homo sapiens]	26	17	17	PE	10	0.000100669	9.9e-05	9.69e-05	9.89e-05
104	P0DOY2	Immunoglobulin lambda constant 2 [OS=Homo sapiens]	77	10	3	PE	10	0.000791105	0.000774249	0.000757477	0.000774277
105	P09493-2	Isoform 2 of Tropomyosin alpha-1 chain [OS=Homo sapiens]	57	14	0	PE	10	NA	NA	NA	NA
106	P09493-3	Isoform 3 of Tropomyosin alpha-1 chain [OS=Homo sapiens]	49	14	1	PE	10	1.83e-05	2.17e-05	2.08e-05	2.03e-05
107	P04196	Histidine-rich glycoprotein [OS=Homo sapiens]	38	16	16	PE	10	0.000396645	0.000401186	0.000388893	0.000395575
108	Q9Y4G6	Talin-2 [OS=Homo sapiens]	6	17	1	PE	10	NA	NA	NA	NA
109	P0DOX8	Immunoglobulin lambda-1 light chain [OS=Homo sapiens]	41	10	3	PE	10	0.00175602	0.00175871	0.00173117	0.00174863
110	Q9BWP8	Collectin-11 [OS=Homo sapiens]	37	11	11	PE	10	0.000256349	0.000276981	0.000259271	0.0002642
111	P08567	Pleckstrin [OS=Homo sapiens]	33	7	7	PE	10	8.95e-05	9.22e-05	8.63e-05	8.93e-05
112	Q14247	Src substrate cortactin [OS=Homo sapiens]	38	18	18	PE	10	6.67e-05	6.74e-05	6.74e-05	6.72e-05
113	Q6Q788	Apolipoprotein A-V [OS=Homo sapiens]	42	13	13	PE	10	0.000294207	0.000275804	0.000267123	0.000279045
114	O95810	Caveolae-associated protein 2 [OS=Homo sapiens]	36	16	16	PE	10	0.000199393	0.000206646	0.000209026	0.000205022
115	Q01518	Adenylyl cyclase-associated protein 1 [OS=Homo sapiens]	35	17	17	PE	10	0.000153705	0.000167341	0.00015992	0.000160322
116	Q86YZ3	Hornerin [OS=Homo sapiens]	17	13	13	PE	10	1.39e-05	1.36e-05	1.62e-05	1.46e-05
117	P43652	Afamin [OS=Homo sapiens]	27	16	16	PE	10	0.000150391	0.000150023	0.00015033	0.000150248
118	P61769	Beta-2-microglobulin [OS=Homo sapiens]	78	9	9	PE	10	0.000453128	0.000497278	0.000496522	0.000482309
119	P01859	Immunoglobulin heavy constant gamma 2 [OS=Homo sapiens]	49	11	5	PE	10	0.000499666	0.00049284	0.000511084	0.000501196
120	P05090	Apolipoprotein D [OS=Homo sapiens]	31	10	10	PE	10	0.000392773	0.000427736	0.000420151	0.000413553
121	P69905	Hemoglobin subunit alpha [OS=Homo sapiens]	57	6	6	PE	10	0.000637197	0.000619044	0.00059978	0.000618673
122	P07358	Complement component C8 beta chain [OS=Homo sapiens]	25	12	12	PE	10	0.000111143	0.000105709	0.000102327	0.000106393
123	P01861	Immunoglobulin heavy constant gamma 4 [OS=Homo sapiens]	44	12	6	PE	10	0.000233936	0.000227188	0.000220273	0.000227132
124	O14672	Disintegrin and metalloproteinase domain-containing protein 10 [OS=Homo sapiens]	18	10	10	PE	10	0.000234215	0.000198262	0.000178618	0.000203699
125	P13645	Keratin, type I cytoskeletal 10 [OS=Homo sapiens]	27	15	14	PE	10	0.000230912	0.000230682	0.000242181	0.000234592
126	Q9NYL9	Tropomodulin-3 [OS=Homo sapiens]	37	10	10	PE	10	0.00020207	0.000202394	0.000204971	0.000203145
127	P63104	14-3-3 protein zeta/delta [OS=Homo sapiens]	40	9	8	PE	10	0.000144459	0.000159111	0.000164052	0.000155874
128	Q14520	Hyaluronan-binding protein 2 [OS=Homo sapiens]	24	9	9	PE	10	0.000115982	0.000118999	0.000127427	0.000120802
129	Q9UBW5	Bridging integrator 2 [OS=Homo sapiens]	36	11	11	PE	10	0.000101685	9.58e-05	9.68e-05	9.81e-05
130	O00151	PDZ and LIM domain protein 1 [OS=Homo sapiens]	56	11	11	PE	10	9.59e-05	9.55e-05	9.41e-05	9.52e-05
131	Q9NY65	Tubulin alpha-8 chain [OS=Homo sapiens]	24	7	2	PE	10	1.02e-05	6.99e-06	1.08e-05	9.33e-06
132	Q9H4B7	Tubulin beta-1 chain [OS=Homo sapiens]	33	10	10	PE	10	0.000130789	0.000135834	0.000132592	0.000133072
133	Q15942	Zyxin [OS=Homo sapiens]	37	12	12	PE	10	0.000174232	0.000106131	9.07e-05	0.000123691
134	P27169	Serum paraoxonase/arylesterase 1 [OS=Homo sapiens]	30	9	9	PE	10	0.000304125	0.000307365	0.000303927	0.000305139
135	O00161	Synaptosomal-associated protein 23 [OS=Homo sapiens]	63	11	11	PE	10	7.94e-05	7.89e-05	8.33e-05	8.06e-05
136	P48059	LIM and senescent cell antigen-like-containing domain protein 1 [OS=Homo sapiens]	45	15	15	PE	10	0.000191565	0.00018438	0.000183951	0.000186632
137	Q93084-1	Isoform SERCA3B of Sarcoplasmic/endoplasmic reticulum calcium ATPase 3 [OS=Homo sapiens]	14	13	12	PE	10	0.000125352	0.000131969	0.000135882	0.000131068
138	Q13642-1	Isoform 1 of Four and a half LIM domains protein 1 [OS=Homo sapiens]	36	9	9	PE	10	4.73e-05	5.01e-05	4.99e-05	4.91e-05
139	P02775	Platelet basic protein [OS=Homo sapiens]	49	8	8	PE	10	0.000751241	0.0007315	0.000749821	0.000744188
140	P48740	Mannan-binding lectin serine protease 1 [OS=Homo sapiens]	19	11	2	PE	10	0.000103015	9.77e-05	0.000103339	0.000101345
141	Q99439	Calponin-2 [OS=Homo sapiens]	46	11	11	PE	10	4.73e-05	5.59e-05	5.79e-05	5.37e-05
142	P49913	Cathelicidin antimicrobial peptide [OS=Homo sapiens]	34	9	9	PE	10	0.000374517	0.000368595	0.000363029	0.000368714
143	P02655	Apolipoprotein C-II [OS=Homo sapiens]	59	8	8	PE	10	0.0109721	0.010997	0.011175	0.0110481
144	Q8WZ42-13	Isoform 13 of Titin [OS=Homo sapiens]	0	10	1	PE	10	1e-05	1.05e-05	1e-05	1.02e-05
145	P35580	Myosin-10 [OS=Homo sapiens]	6	12	1	PE	10	1.97e-06	8.08e-07	7.96e-07	1.19e-06
146	P35908	Keratin, type II cytoskeletal 2 epidermal [OS=Homo sapiens]	27	13	11	PE	10	5.46e-05	5.06e-05	4.98e-05	5.17e-05
147	O00187	Mannan-binding lectin serine protease 2 [OS=Homo sapiens]	19	12	3	PE	10	0.00020408	0.000204826	0.000199303	0.000202736
148	P04792	Heat shock protein beta-1 [OS=Homo sapiens]	50	7	7	PE	10	0.000189755	0.000173945	0.000181499	0.000181733
149	P48740-2	Isoform 2 of Mannan-binding lectin serine protease 1 [OS=Homo sapiens]	17	10	1	PE	10	8.32e-06	8.84e-06	1.02e-05	9.14e-06
150	Q8WZ42-12	Isoform 12 of Titin [OS=Homo sapiens]	1	12	3	PE	10	4.98e-05	5.04e-05	4.15e-05	4.72e-05
151	P21926	CD9 antigen [OS=Homo sapiens]	25	6	6	PE	10	0.000435415	0.000447492	0.00039814	0.000427016
152	P26038	Moesin [OS=Homo sapiens]	23	10	9	PE	10	6.46e-05	6.74e-05	6.43e-05	6.54e-05
153	P16452-2	Isoform Long of Protein 4.2 [OS=Homo sapiens]	15	9	9	PE	10	0.000121418	0.000159131	0.000119344	0.000133297
154	Q9ULV4	Coronin-1C [OS=Homo sapiens]	18	11	11	PE	10	0.000188604	0.000187429	0.000178198	0.000184744
155	P50552	Vasodilator-stimulated phosphoprotein [OS=Homo sapiens]	28	9	9	PE	10	1.72e-05	1.49e-05	1.34e-05	1.52e-05
156	P23229	Integrin alpha-6 [OS=Homo sapiens]	15	13	13	PE	10	8.64e-05	8.99e-05	9.36e-05	9e-05
157	P23142	Fibulin-1 [OS=Homo sapiens]	19	8	8	PE	10	2.94e-05	2.61e-05	3.04e-05	2.86e-05
158	P02776	Platelet factor 4 [OS=Homo sapiens]	45	8	4	PE	10	0.000845007	0.000937199	0.000920099	0.000900769
159	O95866-2	Isoform A of Megakaryocyte and platelet inhibitory receptor G6b [OS=Homo sapiens]	24	5	5	PE	10	0.000140595	0.00015067	0.000143908	0.000145057
160	Q13418	Integrin-linked protein kinase [OS=Homo sapiens]	31	13	13	PE	10	7.8e-05	9.86e-05	8.2e-05	8.62e-05
161	P08697	Alpha-2-antiplasmin [OS=Homo sapiens]	21	11	11	PE	10	0.000335239	0.000324629	0.000315738	0.000325202
162	P68871	Hemoglobin subunit beta [OS=Homo sapiens]	69	9	9	PE	10	0.000487027	0.000461879	0.000461508	0.000470138
163	Q9BXR6	Complement factor H-related protein 5 [OS=Homo sapiens]	20	7	6	PE	10	6.67e-05	6.91e-05	7.43e-05	7e-05
164	O14950	Myosin regulatory light chain 12B [OS=Homo sapiens]	35	5	3	PE	10	0.000229931	0.000243662	0.000224796	0.000232797
165	P52907	F-actin-capping protein subunit alpha-1 [OS=Homo sapiens]	34	8	6	PE	10	5.23e-05	5.56e-05	5.48e-05	5.43e-05
166	P02763	Alpha-1-acid glycoprotein 1 [OS=Homo sapiens]	42	9	7	PE	10	0.000193783	0.000190192	0.000200599	0.000194858
167	P07737	Profilin-1 [OS=Homo sapiens]	57	8	8	PE	10	4.97e-05	5.16e-05	5.35e-05	5.16e-05
168	O00187-2	Isoform 2 of Mannan-binding lectin serine protease 2 [OS=Homo sapiens]	47	10	1	PE	10	NA	1.05e-06	NA	1.05e-06
169	P27105	Stomatin [OS=Homo sapiens]	19	7	7	PE	10	4.51e-05	5.54e-05	5.63e-05	5.23e-05
170	P49908	Selenoprotein P [OS=Homo sapiens]	15	9	9	PE	10	7.82e-05	8.18e-05	7.72e-05	7.91e-05
171	Q03591	Complement factor H-related protein 1 [OS=Homo sapiens]	22	7	2	PE	10	4.21e-05	3.93e-05	3.91e-05	4.02e-05
172	P05156	Complement factor I [OS=Homo sapiens]	13	8	8	PE	10	5.55e-05	5.32e-05	4.7e-05	5.19e-05
173	P55056	Apolipoprotein C-IV [OS=Homo sapiens]	43	10	10	PE	10	0.000410341	0.000495366	0.000489682	0.00046513
174	P13929	Beta-enolase [OS=Homo sapiens]	21	8	5	PE	10	5.4e-05	5.35e-05	5.46e-05	5.41e-05
175	P07357	Complement component C8 alpha chain [OS=Homo sapiens]	20	6	6	PE	10	1.42e-05	1.65e-05	2.45e-05	1.84e-05
176	A0M8Q6	Immunoglobulin lambda constant 7 [OS=Homo sapiens]	46	5	2	PE	10	1.74e-06	1.82e-06	1.69e-06	1.75e-06
177	P14618	Pyruvate kinase PKM [OS=Homo sapiens]	12	5	5	PE	10	7.14e-05	7.69e-05	7.48e-05	7.44e-05
178	P01833	Polymeric immunoglobulin receptor [OS=Homo sapiens]	15	6	6	PE	10	3.32e-05	3.35e-05	3.16e-05	3.27e-05
179	P23528	Cofilin-1 [OS=Homo sapiens]	52	7	7	PE	10	8.91e-05	8.93e-05	8.66e-05	8.83e-05
180	P14770	Platelet glycoprotein IX [OS=Homo sapiens]	28	5	5	PE	10	0.000103757	0.000111528	0.000109406	0.00010823
181	Q86UX7	Fermitin family homolog 3 [OS=Homo sapiens]	13	6	6	PE	10	0.000112454	0.000108231	0.000111488	0.000110724
182	Q08495	Dematin [OS=Homo sapiens]	35	9	9	PE	10	5.14e-05	6.46e-05	5.65e-05	5.75e-05
183	O75116	Rho-associated protein kinase 2 [OS=Homo sapiens]	7	8	8	PE	10	2.13e-05	2.57e-05	2.82e-05	2.51e-05
184	Q6PJW8	Consortin [OS=Homo sapiens]	18	10	10	PE	10	1.56e-05	1.21e-05	1.65e-05	1.47e-05
185	O76074	cGMP-specific 3',5'-cyclic phosphodiesterase [OS=Homo sapiens]	9	7	7	PE	10	2.55e-05	2.63e-05	2.33e-05	2.5e-05
186	P05452	Tetranectin [OS=Homo sapiens]	32	4	4	PE	10	6.09e-05	6.14e-05	6.15e-05	6.13e-05
187	O15143	Actin-related protein 2/3 complex subunit 1B [OS=Homo sapiens]	16	6	6	PE	10	5.35e-05	4.92e-05	5.13e-05	5.13e-05
188	A0A1B0GTC6	Uncharacterized protein C3orf85 [OS=Homo sapiens]	37	3	3	PE	10	0.000207697	0.000208538	0.000210102	0.000208779
189	Q7Z406	Myosin-14 [OS=Homo sapiens]	4	10	1	PE	10	1.66e-06	NA	2.24e-06	1.95e-06
190	P10720	Platelet factor 4 variant [OS=Homo sapiens]	57	6	2	PE	10	1.18e-05	9.73e-06	1.03e-05	1.06e-05
191	P08575	Receptor-type tyrosine-protein phosphatase C [OS=Homo sapiens]	5	6	6	PE	10	5.08e-05	5.47e-05	5.04e-05	5.2e-05
192	P27918	Properdin [OS=Homo sapiens]	17	4	4	PE	10	1.31e-05	1.76e-05	1.19e-05	1.42e-05
193	P16671	Platelet glycoprotein 4 [OS=Homo sapiens]	13	6	6	PE	10	5.97e-05	5.7e-05	5.88e-05	5.85e-05
194	P62328	Thymosin beta-4 [OS=Homo sapiens]	75	3	3	PE	10	0.000144274	0.000138956	0.000136756	0.000139995
195	P24844	Myosin regulatory light polypeptide 9 [OS=Homo sapiens]	20	4	2	PE	10	7.35e-05	7.49e-05	6.91e-05	7.25e-05
196	Q16643	Drebrin [OS=Homo sapiens]	15	4	4	PE	10	2.1e-05	1.85e-05	1.94e-05	1.96e-05
197	Q6UY14	ADAMTS-like protein 4 [OS=Homo sapiens]	8	6	6	PE	10	3.59e-05	2.97e-05	3.03e-05	3.19e-05
198	P62873	Guanine nucleotide-binding protein G(I)/G(S)/G(T) subunit beta-1 [OS=Homo sapiens]	24	5	5	PE	10	5.42e-05	5.3e-05	5.4e-05	5.37e-05
199	P30101	Protein disulfide-isomerase A3 [OS=Homo sapiens]	13	7	7	PE	10	5.92e-05	5.54e-05	5.89e-05	5.78e-05
200	P61158	Actin-related protein 3 [OS=Homo sapiens]	12	3	3	PE	10	4.82e-05	4.49e-05	4.33e-05	4.55e-05
201	P18206	Vinculin [OS=Homo sapiens]	6	5	5	PE	10	4.26e-05	4.03e-05	4.06e-05	4.12e-05
202	P30405	Peptidyl-prolyl cis-trans isomerase F, mitochondrial [OS=Homo sapiens]	35	5	5	PE	10	3.89e-05	3.69e-05	3.66e-05	3.75e-05
203	P61224	Ras-related protein Rap-1b [OS=Homo sapiens]	31	5	5	PE	10	4.42e-05	4.58e-05	3.94e-05	4.31e-05
204	Q04917	14-3-3 protein eta [OS=Homo sapiens]	20	4	3	PE	10	9.37e-05	9.03e-05	8.75e-05	9.05e-05
205	Q9UGM5	Fetuin-B [OS=Homo sapiens]	22	6	6	PE	10	8.19e-05	8.97e-05	8.17e-05	8.44e-05
206	Q9H939	Proline-serine-threonine phosphatase-interacting protein 2 [OS=Homo sapiens]	25	8	8	PE	10	2.34e-05	2.41e-05	2.61e-05	2.45e-05
207	P04439	HLA class I histocompatibility antigen, A alpha chain [OS=Homo sapiens]	19	4	4	PE	10	1.34e-05	1.4e-05	1.46e-05	1.4e-05
208	Q96PD5	N-acetylmuramoyl-L-alanine amidase [OS=Homo sapiens]	16	6	6	PE	10	5.63e-05	5.59e-05	5.48e-05	5.57e-05
209	P35611	Alpha-adducin [OS=Homo sapiens]	9	5	5	PE	10	3.52e-05	3.6e-05	3.58e-05	3.57e-05
210	P47755	F-actin-capping protein subunit alpha-2 [OS=Homo sapiens]	26	5	3	PE	10	1.18e-05	1.16e-05	6.33e-06	9.92e-06
211	P09496-2	Isoform Non-brain of Clathrin light chain A [OS=Homo sapiens]	15	3	3	PE	10	9.96e-06	1.52e-05	1.54e-05	1.35e-05
212	P01019	Angiotensinogen [OS=Homo sapiens]	4	2	2	PE	10	0.000307913	0.000297904	0.00029662	0.000300812
213	Q92954	Proteoglycan 4 [OS=Homo sapiens]	4	5	5	PE	10	1.5e-05	1.43e-05	1.35e-05	1.43e-05
214	P01031	Complement C5 [OS=Homo sapiens]	5	7	7	PE	10	4.72e-05	5.03e-05	4.45e-05	4.73e-05
215	P05546	Heparin cofactor 2 [OS=Homo sapiens]	10	6	6	PE	10	0.000205486	0.000206584	0.000203968	0.000205346
216	Q14644	Ras GTPase-activating protein 3 [OS=Homo sapiens]	3	3	3	PE	10	1.06e-05	1.07e-05	9.39e-06	1.02e-05
217	Q13790	Apolipoprotein F [OS=Homo sapiens]	16	4	4	PE	10	0.00026584	0.000248631	0.000235375	0.000249949
218	P02745	Complement C1q subcomponent subunit A [OS=Homo sapiens]	21	5	5	PE	10	9.28e-05	9.34e-05	9.51e-05	9.38e-05
219	P19652	Alpha-1-acid glycoprotein 2 [OS=Homo sapiens]	24	5	3	PE	10	8.09e-05	9.08e-05	9.29e-05	8.82e-05
220	P62937	Peptidyl-prolyl cis-trans isomerase A [OS=Homo sapiens]	47	5	5	PE	10	9.76e-05	8.79e-05	0.000106977	9.75e-05
221	P47756	F-actin-capping protein subunit beta [OS=Homo sapiens]	27	6	6	PE	10	5.56e-05	4.57e-05	5.48e-05	5.2e-05
222	P20851	C4b-binding protein beta chain [OS=Homo sapiens]	23	6	6	PE	10	0.000166899	0.000169953	0.000160123	0.000165658
223	P11166	Solute carrier family 2, facilitated glucose transporter member 1 [OS=Homo sapiens]	4	2	2	PE	10	2.91e-05	3.14e-05	3.15e-05	3.07e-05
224	P06732	Creatine kinase M-type [OS=Homo sapiens]	15	6	6	PE	10	2.5e-05	3.73e-05	4.19e-05	3.47e-05
225	Q9HDC9	Adipocyte plasma membrane-associated protein [OS=Homo sapiens]	20	6	6	PE	10	4.47e-05	4.72e-05	4.66e-05	4.62e-05
226	P51572	B-cell receptor-associated protein 31 [OS=Homo sapiens]	21	5	5	PE	10	3.01e-05	3.46e-05	3.39e-05	3.29e-05
227	Q08380	Galectin-3-binding protein [OS=Homo sapiens]	6	3	3	PE	10	2.25e-05	2.28e-05	2.06e-05	2.19e-05
228	P55072	Transitional endoplasmic reticulum ATPase [OS=Homo sapiens]	10	4	4	PE	10	2.97e-05	3.49e-05	3.36e-05	3.27e-05
229	O95445	Apolipoprotein M [OS=Homo sapiens]	21	6	6	PE	10	0.000468201	0.000476543	0.000476328	0.00047369
230	Q9Y624	Junctional adhesion molecule A [OS=Homo sapiens]	15	3	3	PE	10	2.1e-05	1.88e-05	1.78e-05	1.92e-05
231	O94804	Serine/threonine-protein kinase 10 [OS=Homo sapiens]	4	3	3	PE	10	5.11e-06	5.76e-06	5.94e-06	5.61e-06
232	P02747	Complement C1q subcomponent subunit C [OS=Homo sapiens]	14	5	5	PE	10	0.000133036	0.000135485	0.00013176	0.000133427
233	P21291	Cysteine and glycine-rich protein 1 [OS=Homo sapiens]	37	3	3	PE	10	3.28e-05	3.15e-05	2.86e-05	3.1e-05
234	P16402	Histone H1.3 [OS=Homo sapiens]	21	6	6	PE	10	4.22e-05	4.39e-05	4.29e-05	4.3e-05
235	Q9UII2	ATPase inhibitor, mitochondrial [OS=Homo sapiens]	25	4	4	PE	10	4.55e-06	5.61e-06	5.91e-06	5.35e-06
236	P07919	Cytochrome b-c1 complex subunit 6, mitochondrial [OS=Homo sapiens]	42	3	3	PE	10	1.31e-05	1.44e-05	1.01e-05	1.25e-05
237	P11021	Endoplasmic reticulum chaperone BiP [OS=Homo sapiens]	7	4	4	PE	10	1.12e-05	8.87e-06	1.25e-05	1.08e-05
238	P27824	Calnexin [OS=Homo sapiens]	10	3	3	PE	10	2.65e-05	2.64e-05	2.2e-05	2.5e-05
239	O00299	Chloride intracellular channel protein 1 [OS=Homo sapiens]	23	3	3	PE	10	2.46e-05	1.94e-05	2.11e-05	2.17e-05
240	P80723	Brain acid soluble protein 1 [OS=Homo sapiens]	25	2	2	PE	10	3.5e-06	2.91e-06	2.16e-06	2.86e-06
241	P16615	Sarcoplasmic/endoplasmic reticulum calcium ATPase 2 [OS=Homo sapiens]	7	4	3	PE	10	9.02e-06	9.2e-06	9.91e-06	9.38e-06
242	P37802	Transgelin-2 [OS=Homo sapiens]	23	4	4	PE	10	5.6e-05	5.59e-05	5.72e-05	5.64e-05
243	Q04756	Hepatocyte growth factor activator [OS=Homo sapiens]	5	2	2	PE	10	5.97e-06	5.87e-07	6.51e-07	2.4e-06
244	A0A0B4J1V0	Immunoglobulin heavy variable 3-15 [OS=Homo sapiens]	28	4	4	PE	10	6.54e-05	6.52e-05	7.18e-05	6.75e-05
245	P07327	Alcohol dehydrogenase 1A [OS=Homo sapiens]	12	4	3	PE	10	4.81e-06	4.6e-06	3.12e-06	4.18e-06
246	P16109	P-selectin [OS=Homo sapiens]	6	4	4	PE	10	7.51e-06	1.42e-05	1.1e-05	1.09e-05
247	Q86YW5	Trem-like transcript 1 protein [OS=Homo sapiens]	23	4	4	PE	10	2.62e-05	2.31e-05	2.46e-05	2.46e-05
248	O15117-3	Isoform 3 of FYN-binding protein 1 [OS=Homo sapiens]	6	3	3	PE	10	1.57e-05	1.43e-05	1.64e-05	1.55e-05
249	P07237	Protein disulfide-isomerase [OS=Homo sapiens]	13	5	5	PE	10	2.21e-05	2.01e-05	2.01e-05	2.08e-05
250	P02533	Keratin, type I cytoskeletal 14 [OS=Homo sapiens]	12	5	3	PE	10	8.97e-06	8.19e-06	7.39e-06	8.19e-06
251	Q9Y5C1	Angiopoietin-related protein 3 [OS=Homo sapiens]	10	3	3	PE	10	8.63e-06	9.42e-06	8.67e-06	8.91e-06
252	P26447	Protein S100-A4 [OS=Homo sapiens]	43	5	5	PE	10	1.81e-05	1.53e-05	1.57e-05	1.64e-05
253	O95197	Reticulon-3 [OS=Homo sapiens]	4	1	1	PE	10	1.4e-05	1.25e-05	1.53e-05	1.39e-05
254	Q9NQ79	Cartilage acidic protein 1 [OS=Homo sapiens]	5	3	3	PE	10	2.98e-05	3e-05	2.94e-05	2.98e-05
255	P02753	Retinol-binding protein 4 [OS=Homo sapiens]	24	4	4	PE	10	1.03e-05	1.12e-05	1.06e-05	1.07e-05
256	Q9NX63	MICOS complex subunit MIC19 [OS=Homo sapiens]	17	3	3	PE	10	7.54e-06	6.51e-06	7.83e-06	7.3e-06
257	P00740	Coagulation factor IX [OS=Homo sapiens]	10	4	4	PE	10	4.12e-05	3.85e-05	4.19e-05	4.05e-05
258	Q70J99	Protein unc-13 homolog D [OS=Homo sapiens]	4	3	3	PE	10	9.64e-06	7.17e-06	1.2e-05	9.61e-06
259	P10644	cAMP-dependent protein kinase type I-alpha regulatory subunit [OS=Homo sapiens]	12	2	2	PE	10	0.000417211	0.000418792	0.000412736	0.000416246
260	O75558	Syntaxin-11 [OS=Homo sapiens]	22	5	5	PE	10	5.27e-06	8.16e-06	2.7e-05	1.35e-05
261	P06681	Complement C2 [OS=Homo sapiens]	7	4	4	PE	10	4.74e-05	4.95e-05	4.12e-05	4.6e-05
262	Q27J81	Inverted formin-2 [OS=Homo sapiens]	4	2	2	PE	10	7e-06	6.1e-06	8.04e-06	7.04e-06
263	P04217	Alpha-1B-glycoprotein [OS=Homo sapiens]	7	2	2	PE	10	2.05e-05	1.94e-05	2.42e-05	2.14e-05
264	Q05209	Tyrosine-protein phosphatase non-receptor type 12 [OS=Homo sapiens]	5	2	2	PE	10	3.52e-06	2.97e-06	3.36e-06	3.28e-06
265	Q9UJU6	Drebrin-like protein [OS=Homo sapiens]	17	5	5	PE	10	1.66e-06	8.36e-06	8.46e-07	3.62e-06
266	Q08722	Leukocyte surface antigen CD47 [OS=Homo sapiens]	8	4	4	PE	10	3.79e-05	3.7e-05	3.65e-05	3.71e-05
267	P58166	Inhibin beta E chain [OS=Homo sapiens]	16	4	4	PE	10	1.44e-05	1.36e-05	1.51e-05	1.43e-05
268	Q16610	Extracellular matrix protein 1 [OS=Homo sapiens]	18	6	6	PE	10	4.33e-06	5.66e-06	4.64e-06	4.88e-06
269	Q13586	Stromal interaction molecule 1 [OS=Homo sapiens]	6	2	2	PE	10	2.2e-06	2.14e-06	1.58e-06	1.97e-06
270	Q8NBJ7	Inactive C-alpha-formylglycine-generating enzyme 2 [OS=Homo sapiens]	6	2	2	PE	10	7.52e-06	8.97e-06	8.02e-06	8.17e-06
271	P60953	Cell division control protein 42 homolog [OS=Homo sapiens]	18	3	3	PE	10	7.83e-06	9.76e-06	8.4e-06	8.66e-06
272	P04259	Keratin, type II cytoskeletal 6B [OS=Homo sapiens]	7	4	1	PE	10	3.25e-06	3.13e-06	3.08e-06	3.16e-06
273	P31946	14-3-3 protein beta/alpha [OS=Homo sapiens]	24	5	4	PE	10	1.64e-05	1.84e-05	1.64e-05	1.7e-05
274	P81172	Hepcidin [OS=Homo sapiens]	19	1	1	PE	10	6.49e-06	6.96e-06	7.36e-06	6.94e-06
275	P22352	Glutathione peroxidase 3 [OS=Homo sapiens]	29	5	5	PE	10	4.39e-05	4.29e-05	4.41e-05	4.36e-05
276	A0A087WW87	Immunoglobulin kappa variable 2-40 [OS=Homo sapiens]	17	1	1	PE	10	2.91e-05	2.7e-05	3.02e-05	2.88e-05
277	Q9Y613	FH1/FH2 domain-containing protein 1 [OS=Homo sapiens]	7	4	4	PE	10	1.3e-05	1.94e-05	1.86e-05	1.7e-05
278	P08319	All-trans-retinol dehydrogenase [NAD(+)] ADH4 [OS=Homo sapiens]	10	3	3	PE	10	1.22e-05	1.09e-05	1.25e-05	1.19e-05
279	O14960	Leukocyte cell-derived chemotaxin-2 [OS=Homo sapiens]	34	4	4	PE	10	4.08e-05	4.28e-05	3.72e-05	4.03e-05
280	Q92743	Serine protease HTRA1 [OS=Homo sapiens]	6	2	2	PE	10	1.08e-05	1.14e-05	1.08e-05	1.1e-05
281	P50851-2	Isoform 2 of Lipopolysaccharide-responsive and beige-like anchor protein [OS=Homo sapiens]	2	3	3	PE	10	1.75e-05	1.83e-05	1.7e-05	1.76e-05
282	P63000	Ras-related C3 botulinum toxin substrate 1 [OS=Homo sapiens]	19	3	1	PE	10	4.79e-06	4.83e-06	4e-06	4.54e-06
283	Q92614	Unconventional myosin-XVIIIa [OS=Homo sapiens]	2	2	2	PE	10	5.46e-06	7.11e-06	6.45e-06	6.34e-06
284	Q96KN2	Beta-Ala-His dipeptidase [OS=Homo sapiens]	9	3	3	PE	10	8.15e-06	7.69e-06	7.51e-06	7.78e-06
285	Q06033	Inter-alpha-trypsin inhibitor heavy chain H3 [OS=Homo sapiens]	5	5	5	PE	10	1.47e-05	1.55e-05	1.51e-05	1.51e-05
286	P48509	CD151 antigen [OS=Homo sapiens]	9	2	2	PE	10	1.73e-05	1.61e-05	1.35e-05	1.56e-05
287	P27348	14-3-3 protein theta [OS=Homo sapiens]	16	3	2	PE	10	3.56e-05	3.89e-05	3.29e-05	3.58e-05
288	Q92686	Neurogranin [OS=Homo sapiens]	19	1	1	PE	10	4.68e-06	6.2e-06	6.03e-06	5.64e-06
289	P0DP04	Immunoglobulin heavy variable 3-43D [OS=Homo sapiens]	9	2	2	PE	10	3.9e-05	3.66e-05	3.92e-05	3.83e-05
290	Q07021	Complement component 1 Q subcomponent-binding protein, mitochondrial [OS=Homo sapiens]	5	2	2	PE	10	8.75e-06	8.15e-06	7.76e-06	8.22e-06
291	P33241	Lymphocyte-specific protein 1 [OS=Homo sapiens]	13	4	4	PE	10	7.39e-06	7.51e-06	6.88e-06	7.26e-06
292	Q9P0L0	Vesicle-associated membrane protein-associated protein A [OS=Homo sapiens]	18	3	3	PE	10	1.42e-05	1.78e-05	1.72e-05	1.64e-05
293	O00139-2	Isoform 2 of Kinesin-like protein KIF2A [OS=Homo sapiens]	5	2	2	PE	10	1.58e-06	6.62e-06	1.8e-06	3.33e-06
294	Q92619	Rho GTPase-activating protein 45 [OS=Homo sapiens]	4	3	3	PE	10	8.24e-06	9.67e-06	1.11e-05	9.65e-06
295	P00488	Coagulation factor XIII A chain [OS=Homo sapiens]	3	3	3	PE	10	1.36e-05	1.44e-05	1.46e-05	1.42e-05
296	P00441	Superoxide dismutase [Cu-Zn] [OS=Homo sapiens]	21	1	1	PE	10	3.94e-06	4.6e-06	2.17e-06	3.57e-06
297	P48426	Phosphatidylinositol 5-phosphate 4-kinase type-2 alpha [OS=Homo sapiens]	13	5	5	PE	10	1.77e-05	1.7e-05	1.66e-05	1.71e-05
298	P14854	Cytochrome c oxidase subunit 6B1 [OS=Homo sapiens]	44	3	3	PE	10	4.18e-05	4.05e-05	4.48e-05	4.24e-05
299	P29692	Elongation factor 1-delta [OS=Homo sapiens]	19	3	2	PE	10	7.01e-06	5.81e-06	7.08e-06	6.64e-06
300	P35612	Beta-adducin [OS=Homo sapiens]	10	3	3	PE	10	9.37e-06	7.25e-06	8.99e-06	8.54e-06
301	P60985	Keratinocyte differentiation-associated protein [OS=Homo sapiens]	23	3	3	PE	10	1.34e-05	1.68e-05	1.54e-05	1.52e-05
302	P11142	Heat shock cognate 71 kDa protein [OS=Homo sapiens]	2	2	2	PE	10	7.8e-06	8.66e-06	8.66e-06	8.37e-06
303	Q6E0U4	Dermokine [OS=Homo sapiens]	7	3	3	PE	10	1.46e-05	1.48e-05	1.47e-05	1.47e-05
304	Q14141	Septin-6 [OS=Homo sapiens]	7	2	2	PE	10	1.4e-05	6.98e-06	8.15e-06	9.71e-06
305	P05141	ADP/ATP translocase 2 [OS=Homo sapiens]	11	3	2	PE	10	1.51e-05	1.59e-05	1.56e-05	1.55e-05
306	P26641	Elongation factor 1-gamma [OS=Homo sapiens]	5	2	2	PE	10	6.97e-06	8e-06	6.23e-06	7.06e-06
307	P01011	Alpha-1-antichymotrypsin [OS=Homo sapiens]	7	2	2	PE	10	1.32e-05	1.21e-05	1.49e-05	1.34e-05
308	P15153	Ras-related C3 botulinum toxin substrate 2 [OS=Homo sapiens]	19	3	1	PE	10	1.36e-05	1.36e-05	1.24e-05	1.32e-05
309	P01889	HLA class I histocompatibility antigen, B alpha chain [OS=Homo sapiens]	9	2	2	PE	10	9.78e-06	1.11e-05	1.11e-05	1.07e-05
310	Q12913	Receptor-type tyrosine-protein phosphatase eta [OS=Homo sapiens]	3	2	2	PE	10	6.25e-06	4.14e-06	4.16e-06	4.85e-06
311	P00915	Carbonic anhydrase 1 [OS=Homo sapiens]	9	1	1	PE	10	3.85e-06	2.96e-06	2.74e-06	3.19e-06
312	Q6UWL2	Sushi domain-containing protein 1 [OS=Homo sapiens]	6	2	2	PE	10	6.13e-06	2.6e-06	4.45e-06	4.39e-06
313	Q5D862	Filaggrin-2 [OS=Homo sapiens]	3	2	2	PE	10	1.42e-06	1.86e-06	1.46e-06	1.58e-06
314	Q15149	Plectin [OS=Homo sapiens]	1	3	3	PE	10	3.02e-06	3.59e-06	3.68e-06	3.43e-06
315	P55103	Inhibin beta C chain [OS=Homo sapiens]	12	2	2	PE	10	1.41e-05	1.46e-05	1.39e-05	1.42e-05
316	P09486	SPARC [OS=Homo sapiens]	19	3	3	PE	10	9.36e-06	8.64e-06	9.12e-06	9.04e-06
317	Q13464	Rho-associated protein kinase 1 [OS=Homo sapiens]	3	3	3	PE	10	6.81e-06	4.51e-06	4.84e-06	5.39e-06
318	Q8NBP7	Proprotein convertase subtilisin/kexin type 9 [OS=Homo sapiens]	6	2	2	PE	10	1.59e-05	1.6e-05	1.71e-05	1.63e-05
319	P52565	Rho GDP-dissociation inhibitor 1 [OS=Homo sapiens]	16	1	1	PE	10	6.62e-06	NA	NA	6.62e-06
320	Q14254	Flotillin-2 [OS=Homo sapiens]	7	2	2	PE	10	1.36e-05	1.29e-05	1.26e-05	1.3e-05
321	P25942	Tumor necrosis factor receptor superfamily member 5 [OS=Homo sapiens]	23	2	2	PE	10	6.31e-06	7.98e-06	8.07e-06	7.45e-06
322	P00746	Complement factor D [OS=Homo sapiens]	17	3	3	PE	10	7.26e-06	8.1e-06	8.55e-06	7.97e-06
323	P01780	Immunoglobulin heavy variable 3-7 [OS=Homo sapiens]	15	3	3	PE	10	3.2e-05	3.08e-05	3.24e-05	3.18e-05
324	Q52LG2	Keratin-associated protein 13-2 [OS=Homo sapiens]	25	3	3	PE	10	6.93e-06	9.09e-06	9.12e-06	8.38e-06
325	P13224	Platelet glycoprotein Ib beta chain [OS=Homo sapiens]	12	3	3	PE	10	2.67e-05	3.07e-05	2.84e-05	2.86e-05
326	P14625	Endoplasmin [OS=Homo sapiens]	6	4	4	PE	10	8.69e-06	8.63e-06	1.09e-05	9.41e-06
327	P01709	Immunoglobulin lambda variable 2-8 [OS=Homo sapiens]	18	2	1	PE	10	1.32e-05	7.7e-06	2.97e-05	1.68e-05
328	O43182	Rho GTPase-activating protein 6 [OS=Homo sapiens]	7	4	4	PE	10	4.66e-06	4.47e-06	5.77e-06	4.97e-06
329	Q9Y6C2	EMILIN-1 [OS=Homo sapiens]	4	3	3	PE	10	2.01e-05	1.35e-05	1.18e-05	1.51e-05
330	P23219	Prostaglandin G/H synthase 1 [OS=Homo sapiens]	6	2	2	PE	10	6.82e-06	8.08e-06	8.48e-06	7.79e-06
331	Q9UK55	Protein Z-dependent protease inhibitor [OS=Homo sapiens]	3	2	2	PE	10	2.16e-05	2.28e-05	2.02e-05	2.15e-05
332	P12814	Alpha-actinin-1 [OS=Homo sapiens]	3	3	2	PE	10	5.42e-06	6.72e-06	6.37e-06	6.17e-06
333	P13647	Keratin, type II cytoskeletal 5 [OS=Homo sapiens]	5	3	1	PE	10	NA	NA	NA	NA
334	P36957	Dihydrolipoyllysine-residue succinyltransferase component of 2-oxoglutarate dehydrogenase complex, mitochondrial [OS=Homo sapiens]	3	1	1	PE	10	3.63e-06	2.78e-06	3.15e-06	3.19e-06
335	P06310	Immunoglobulin kappa variable 2-30 [OS=Homo sapiens]	20	1	1	PE	10	9.55e-06	5.12e-06	7.92e-06	7.53e-06
336	P04075	Fructose-bisphosphate aldolase A [OS=Homo sapiens]	7	2	2	PE	10	1.16e-05	1.21e-05	1.15e-05	1.17e-05
337	Q13200	26S proteasome non-ATPase regulatory subunit 2 [OS=Homo sapiens]	3	2	2	PE	10	1.76e-06	3.3e-06	2.1e-06	2.39e-06
338	P15907	Beta-galactoside alpha-2,6-sialyltransferase 1 [OS=Homo sapiens]	7	3	3	PE	10	7.46e-06	8.37e-06	8.94e-06	8.26e-06
339	P60468	Protein transport protein Sec61 subunit beta [OS=Homo sapiens]	21	2	2	PE	10	1.8e-06	1.62e-06	1.9e-06	1.77e-06
340	P63218	Guanine nucleotide-binding protein G(I)/G(S)/G(O) subunit gamma-5 [OS=Homo sapiens]	31	2	2	PE	10	5.5e-06	6.91e-06	6.54e-06	6.32e-06
341	O43294	Transforming growth factor beta-1-induced transcript 1 protein [OS=Homo sapiens]	9	3	3	PE	10	7.96e-06	8.59e-06	8.4e-06	8.32e-06
342	P08779	Keratin, type I cytoskeletal 16 [OS=Homo sapiens]	10	3	1	PE	10	NA	NA	NA	NA
343	P04632	Calpain small subunit 1 [OS=Homo sapiens]	7	1	1	PE	10	6.02e-06	6.56e-06	6.52e-06	6.37e-06
344	P01619	Immunoglobulin kappa variable 3-20 [OS=Homo sapiens]	19	1	1	PE	10	NA	6.83e-06	8.28e-06	7.55e-06
345	P04921	Glycophorin-C [OS=Homo sapiens]	21	1	1	PE	10	1.86e-05	1.68e-05	1.94e-05	1.83e-05
346	P61952	Guanine nucleotide-binding protein G(I)/G(S)/G(O) subunit gamma-11 [OS=Homo sapiens]	36	2	2	PE	10	1.49e-05	1.49e-05	1.54e-05	1.51e-05
347	P05164	Myeloperoxidase [OS=Homo sapiens]	3	1	1	PE	10	4.56e-06	5.48e-06	4.41e-06	4.82e-06
348	P35613	Basigin [OS=Homo sapiens]	4	1	1	PE	10	NA	NA	NA	NA
349	P05160	Coagulation factor XIII B chain [OS=Homo sapiens]	5	3	3	PE	10	5.55e-06	1.2e-05	1.09e-05	9.47e-06
350	P18859	ATP synthase-coupling factor 6, mitochondrial [OS=Homo sapiens]	22	1	1	PE	10	1.2e-05	1.01e-05	9.82e-06	1.07e-05
351	P52566	Rho GDP-dissociation inhibitor 2 [OS=Homo sapiens]	15	1	1	PE	10	NA	NA	NA	NA
352	Q16777	Histone H2A type 2-C [OS=Homo sapiens]	20	2	2	PE	10	1.98e-05	2.07e-05	2.36e-05	2.14e-05
353	Q02978	Mitochondrial 2-oxoglutarate/malate carrier protein [OS=Homo sapiens]	7	1	1	PE	10	4.35e-06	2.99e-06	2.79e-06	3.38e-06
354	P01706	Immunoglobulin lambda variable 2-11 [OS=Homo sapiens]	44	2	1	PE	10	NA	NA	NA	NA
355	P01701	Immunoglobulin lambda variable 1-51 [OS=Homo sapiens]	18	2	2	PE	10	1.86e-05	2.25e-05	1.94e-05	2.02e-05
356	P10599	Thioredoxin [OS=Homo sapiens]	21	2	2	PE	10	5.07e-06	7.57e-06	6.41e-06	6.35e-06
357	Q09666	Neuroblast differentiation-associated protein AHNAK [OS=Homo sapiens]	2	3	3	PE	10	6.12e-06	5.56e-06	5.28e-06	5.66e-06
358	P24534	Elongation factor 1-beta [OS=Homo sapiens]	22	3	2	PE	10	2.16e-06	2.01e-06	2.11e-06	2.09e-06
359	Q96AG4	Leucine-rich repeat-containing protein 59 [OS=Homo sapiens]	8	1	1	PE	10	NA	NA	NA	NA
360	P06576	ATP synthase subunit beta, mitochondrial [OS=Homo sapiens]	7	2	2	PE	10	7.5e-06	6.43e-06	6.71e-06	6.88e-06
361	P14543	Nidogen-1 [OS=Homo sapiens]	4	2	2	PE	10	3.89e-06	4.65e-06	NA	4.27e-06
362	P10809	60 kDa heat shock protein, mitochondrial [OS=Homo sapiens]	7	2	2	PE	10	6.31e-06	4.96e-06	1.59e-06	4.28e-06
363	Q15019	Septin-2 [OS=Homo sapiens]	7	2	2	PE	10	4.79e-06	5.92e-06	5.21e-06	5.31e-06
364	P53801	Pituitary tumor-transforming gene 1 protein-interacting protein [OS=Homo sapiens]	10	1	1	PE	10	9.71e-06	8.15e-06	8.15e-06	8.67e-06
365	Q12955	Ankyrin-3 [OS=Homo sapiens]	1	2	1	PE	10	NA	NA	NA	NA
366	P59665	Neutrophil defensin 1 [OS=Homo sapiens]	20	3	3	PE	10	5.97e-05	5.67e-05	5.9e-05	5.85e-05
367	Q9NVA2	Septin-11 [OS=Homo sapiens]	5	1	1	PE	10	3.05e-06	3.26e-06	3.52e-06	3.28e-06
368	Q9H4X1	Regulator of cell cycle RGCC [OS=Homo sapiens]	15	1	1	PE	10	NA	NA	3.61e-06	3.61e-06
369	Q9NSB2	Keratin, type II cuticular Hb4 [OS=Homo sapiens]	4	2	2	PE	10	9.41e-06	7.9e-06	8.36e-06	8.56e-06
370	Q9NTJ5	Phosphatidylinositol-3-phosphatase SAC1 [OS=Homo sapiens]	4	2	2	PE	10	1.66e-05	1.57e-05	1.43e-05	1.55e-05
371	Q16181	Septin-7 [OS=Homo sapiens]	4	1	1	PE	10	7.5e-06	6.88e-06	8.74e-06	7.71e-06
372	P53597	Succinate--CoA ligase [ADP/GDP-forming] subunit alpha, mitochondrial [OS=Homo sapiens]	7	2	2	PE	10	6.26e-06	6.48e-06	7.66e-06	6.8e-06
373	P11226	Mannose-binding protein C [OS=Homo sapiens]	10	3	3	PE	10	1.3e-05	1.27e-05	1.42e-05	1.33e-05
374	P27797	Calreticulin [OS=Homo sapiens]	6	2	2	PE	10	5.54e-06	4.9e-06	4.85e-06	5.1e-06
375	P02743	Serum amyloid P-component [OS=Homo sapiens]	10	2	2	PE	10	1.75e-06	4.07e-06	1.12e-06	2.31e-06
376	P61604	10 kDa heat shock protein, mitochondrial [OS=Homo sapiens]	26	2	2	PE	10	1.33e-05	1.24e-05	9.45e-06	1.17e-05
377	P07195	L-lactate dehydrogenase B chain [OS=Homo sapiens]	6	2	2	PE	10	3.16e-06	2.47e-06	3.23e-06	2.95e-06
378	O75955	Flotillin-1 [OS=Homo sapiens]	4	1	1	PE	10	2.89e-06	3.14e-06	2.86e-06	2.96e-06
379	P51692	Signal transducer and activator of transcription 5B [OS=Homo sapiens]	3	2	2	PE	10	4.67e-06	3.86e-06	3.46e-06	4e-06
380	P12236	ADP/ATP translocase 3 [OS=Homo sapiens]	7	2	1	PE	10	1.98e-06	1.36e-06	1.94e-06	1.76e-06
381	Q9BSJ8	Extended synaptotagmin-1 [OS=Homo sapiens]	1	1	1	PE	10	2.3e-06	2.29e-06	1.51e-06	2.04e-06
382	Q15485	Ficolin-2 [OS=Homo sapiens]	4	1	1	PE	10	3.13e-05	3.59e-05	3.71e-05	3.48e-05
383	Q9BYR8	Keratin-associated protein 3-1 [OS=Homo sapiens]	24	2	2	PE	10	1.85e-05	1.83e-05	1.82e-05	1.83e-05
384	Q06830	Peroxiredoxin-1 [OS=Homo sapiens]	10	2	2	PE	10	1.88e-06	5.54e-06	6.31e-06	4.57e-06
385	P50402	Emerin [OS=Homo sapiens]	6	1	1	PE	10	NA	NA	NA	NA
386	Q9BYR6	Keratin-associated protein 3-3 [OS=Homo sapiens]	17	1	1	PE	10	1.01e-05	1.08e-05	1.22e-05	1.1e-05
387	O43583	Density-regulated protein [OS=Homo sapiens]	13	1	1	PE	10	7.23e-07	6.87e-07	7.11e-07	7.07e-07
388	Q9BYR7	Keratin-associated protein 3-2 [OS=Homo sapiens]	17	1	1	PE	10	4.21e-06	5.66e-06	4.76e-06	4.88e-06
389	P31146	Coronin-1A [OS=Homo sapiens]	5	2	2	PE	10	3.17e-07	3.52e-07	3.27e-07	3.32e-07
390	Q15084	Protein disulfide-isomerase A6 [OS=Homo sapiens]	4	1	1	PE	10	NA	NA	NA	NA
391	Q15113	Procollagen C-endopeptidase enhancer 1 [OS=Homo sapiens]	5	1	1	PE	10	3.31e-06	3.47e-06	4.29e-06	3.69e-06
392	P00325	All-trans-retinol dehydrogenase [NAD(+)] ADH1B [OS=Homo sapiens]	7	2	1	PE	10	3.21e-06	3.28e-06	3.3e-06	3.26e-06
393	O43790	Keratin, type II cuticular Hb6 [OS=Homo sapiens]	5	1	1	PE	10	3.09e-06	3.35e-06	1.96e-06	2.8e-06
394	P13987	CD59 glycoprotein [OS=Homo sapiens]	16	2	2	PE	10	6.51e-05	6.25e-05	6.35e-05	6.37e-05
395	P15311	Ezrin [OS=Homo sapiens]	4	2	1	PE	10	NA	NA	NA	NA
396	P07359	Platelet glycoprotein Ib alpha chain [OS=Homo sapiens]	4	3	3	PE	10	7.5e-06	7.16e-06	6.07e-06	6.91e-06
397	Q15582	Transforming growth factor-beta-induced protein ig-h3 [OS=Homo sapiens]	2	1	1	PE	10	2.74e-06	2.8e-06	2.14e-06	2.56e-06
398	O76013	Keratin, type I cuticular Ha6 [OS=Homo sapiens]	6	2	1	PE	10	NA	NA	NA	NA
399	P63167	Dynein light chain 1, cytoplasmic [OS=Homo sapiens]	25	1	1	PE	10	3.26e-06	3.15e-06	3.87e-06	3.43e-06
400	Q8NI99	Angiopoietin-related protein 6 [OS=Homo sapiens]	3	1	1	PE	10	4.43e-06	2.69e-06	3.96e-06	3.69e-06
401	Q32MZ4	Leucine-rich repeat flightless-interacting protein 1 [OS=Homo sapiens]	2	1	1	PE	10	4.12e-07	3e-07	3.96e-07	3.7e-07
402	O60884	DnaJ homolog subfamily A member 2 [OS=Homo sapiens]	3	1	1	PE	10	9e-07	1.01e-06	9.49e-07	9.54e-07
403	P08637	Low affinity immunoglobulin gamma Fc region receptor III-A [OS=Homo sapiens]	5	1	1	PE	10	4.63e-06	4.59e-06	4.35e-06	4.53e-06
404	P61160	Actin-related protein 2 [OS=Homo sapiens]	8	2	2	PE	10	2.12e-06	4.26e-06	3.43e-06	3.27e-06
405	P16070	CD44 antigen [OS=Homo sapiens]	2	1	1	PE	10	4.94e-06	3.61e-06	3.72e-06	4.09e-06
406	P02746	Complement C1q subcomponent subunit B [OS=Homo sapiens]	11	2	2	PE	10	0.000174748	0.000158059	0.000163602	0.000165469
407	Q8IZP0	Abl interactor 1 [OS=Homo sapiens]	5	2	2	PE	10	6.52e-06	8.02e-06	8.02e-06	7.52e-06
408	Q9NS28	Regulator of G-protein signaling 18 [OS=Homo sapiens]	5	1	1	PE	10	4.12e-07	6.38e-07	6.49e-07	5.66e-07
409	P35606	Coatomer subunit beta' [OS=Homo sapiens]	1	1	1	PE	10	1.69e-06	1.53e-06	1.81e-06	1.68e-06
410	O43312	Protein MTSS 1 [OS=Homo sapiens]	4	1	1	PE	10	9.38e-07	6.36e-07	5.84e-07	7.2e-07
411	Q0ZGT2	Nexilin [OS=Homo sapiens]	4	3	3	PE	10	9.1e-07	4.78e-07	5.75e-07	6.54e-07
412	P82909	Alpha-ketoglutarate dehydrogenase component 4 [OS=Homo sapiens]	16	1	1	PE	10	1.46e-06	1.67e-06	1.6e-06	1.58e-06
413	Q9NQC3	Reticulon-4 [OS=Homo sapiens]	2	1	1	PE	10	1.14e-05	7.61e-06	8.12e-06	9.05e-06
414	P04843	Dolichyl-diphosphooligosaccharide--protein glycosyltransferase subunit 1 [OS=Homo sapiens]	2	1	1	PE	10	8.32e-06	8.69e-06	8.56e-06	8.52e-06
415	P09110	3-ketoacyl-CoA thiolase, peroxisomal [OS=Homo sapiens]	5	1	1	PE	10	4.04e-06	7.93e-06	7.46e-06	6.47e-06
416	P37840	Alpha-synuclein [OS=Homo sapiens]	11	2	2	PE	10	2.52e-06	2.74e-06	2.51e-06	2.59e-06
417	P05771	Protein kinase C beta type [OS=Homo sapiens]	7	3	3	PE	10	8.03e-07	7.6e-07	6.94e-07	7.53e-07
418	P04179	Superoxide dismutase [Mn], mitochondrial [OS=Homo sapiens]	7	1	1	PE	10	1.21e-06	4.27e-07	1.53e-06	1.05e-06
419	Q14165	Malectin [OS=Homo sapiens]	4	1	1	PE	10	1.98e-06	3.68e-06	4.13e-06	3.26e-06
420	P61026	Ras-related protein Rab-10 [OS=Homo sapiens]	6	1	1	PE	10	2.18e-06	3.03e-06	2.95e-06	2.72e-06
421	Q15365	Poly(rC)-binding protein 1 [OS=Homo sapiens]	4	1	1	PE	10	2.76e-06	2.39e-06	2.88e-06	2.68e-06
422	Q16778	Histone H2B type 2-E [OS=Homo sapiens]	16	2	2	PE	10	8.97e-06	1.07e-05	7.98e-05	3.32e-05
423	Q16555	Dihydropyrimidinase-related protein 2 [OS=Homo sapiens]	3	1	1	PE	10	NA	NA	NA	NA
424	B2RUZ4	Small integral membrane protein 1 [OS=Homo sapiens]	15	1	1	PE	10	2.22e-06	4.73e-06	3.72e-06	3.56e-06
425	Q9UDY2	Tight junction protein ZO-2 [OS=Homo sapiens]	3	2	2	PE	10	NA	3.27e-07	4.45e-07	3.86e-07
426	Q9BV40	Vesicle-associated membrane protein 8 [OS=Homo sapiens]	14	1	1	PE	10	2.23e-06	1.44e-06	1.33e-06	1.67e-06
427	Q12805	EGF-containing fibulin-like extracellular matrix protein 1 [OS=Homo sapiens]	3	1	1	PE	10	2.35e-06	1.49e-06	1.74e-06	1.86e-06
428	P56385	ATP synthase subunit e, mitochondrial [OS=Homo sapiens]	20	2	2	PE	10	1e-05	9.35e-06	9.53e-06	9.63e-06
429	P28799	Progranulin [OS=Homo sapiens]	3	1	1	PE	10	2.4e-06	2.55e-06	2.14e-06	2.36e-06
430	Q7LDG7	RAS guanyl-releasing protein 2 [OS=Homo sapiens]	5	2	2	PE	10	3.57e-06	1.99e-06	1.88e-06	2.48e-06
431	Q16543	Hsp90 co-chaperone Cdc37 [OS=Homo sapiens]	6	1	1	PE	10	NA	NA	NA	NA
432	Q9H4M9	EH domain-containing protein 1 [OS=Homo sapiens]	6	2	2	PE	10	1.55e-06	2.12e-06	4.76e-06	2.81e-06
433	A0A075B6K4	Immunoglobulin lambda variable 3-10 [OS=Homo sapiens]	10	1	1	PE	10	6.07e-06	6.11e-06	5.01e-06	5.73e-06
434	P05107	Integrin beta-2 [OS=Homo sapiens]	2	2	2	PE	10	4.88e-06	4.87e-06	5.56e-06	5.11e-06
435	P20020	Plasma membrane calcium-transporting ATPase 1 [OS=Homo sapiens]	1	1	1	PE	10	NA	8.49e-07	6.64e-07	7.56e-07
436	Q8TD55	Pleckstrin homology domain-containing family O member 2 [OS=Homo sapiens]	4	2	2	PE	10	1.39e-06	8.54e-07	1.31e-06	1.18e-06
437	Q9UGM3	Deleted in malignant brain tumors 1 protein [OS=Homo sapiens]	4	1	1	PE	10	NA	NA	NA	NA
438	P62879	Guanine nucleotide-binding protein G(I)/G(S)/G(T) subunit beta-2 [OS=Homo sapiens]	6	1	1	PE	10	NA	NA	NA	NA
439	Q15555	Microtubule-associated protein RP/EB family member 2 [OS=Homo sapiens]	6	2	2	PE	10	1.28e-06	1.22e-06	1.4e-06	1.3e-06
440	P55209	Nucleosome assembly protein 1-like 1 [OS=Homo sapiens]	5	1	1	PE	10	2.75e-06	3.96e-06	3.97e-06	3.56e-06
441	P61981	14-3-3 protein gamma [OS=Homo sapiens]	9	2	1	PE	10	2.01e-06	3.09e-06	4.86e-06	3.32e-06
442	Q96G23	Ceramide synthase 2 [OS=Homo sapiens]	5	1	1	PE	10	1.83e-06	5.51e-07	1.33e-06	1.24e-06
443	P04083	Annexin A1 [OS=Homo sapiens]	7	1	1	PE	10	NA	NA	NA	NA
444	O60610	Protein diaphanous homolog 1 [OS=Homo sapiens]	2	2	2	PE	10	3.35e-06	5.92e-06	6.51e-06	5.26e-06
445	P50416	Carnitine O-palmitoyltransferase 1, liver isoform [OS=Homo sapiens]	2	1	1	PE	10	2.97e-06	2.22e-06	2.06e-06	2.41e-06
446	Q9NR12	PDZ and LIM domain protein 7 [OS=Homo sapiens]	4	2	2	PE	10	5.83e-06	5.71e-06	5.79e-06	5.78e-06
447	P20930	Filaggrin [OS=Homo sapiens]	1	2	2	PE	10	NA	7.2e-07	9.86e-07	8.53e-07
448	Q00610	Clathrin heavy chain 1 [OS=Homo sapiens]	1	2	2	PE	10	4.64e-06	5.11e-06	4.45e-06	4.73e-06
449	P0DOX3	Immunoglobulin delta heavy chain [OS=Homo sapiens]	3	1	1	PE	10	NA	NA	NA	NA
450	Q04759	Protein kinase C theta type [OS=Homo sapiens]	1	1	1	PE	10	4.05e-06	3.36e-06	3.16e-06	3.53e-06
451	P05062	Fructose-bisphosphate aldolase B [OS=Homo sapiens]	10	2	2	PE	10	2.74e-06	2.34e-06	2.52e-06	2.53e-06
452	Q16799	Reticulon-1 [OS=Homo sapiens]	2	1	1	PE	10	2.03e-06	2.21e-06	1.56e-06	1.93e-06
453	P06312	Immunoglobulin kappa variable 4-1 [OS=Homo sapiens]	10	1	1	PE	10	3.28e-06	2.95e-06	3.21e-06	3.15e-06
454	Q8WWA1	Transmembrane protein 40 [OS=Homo sapiens]	6	1	1	PE	10	4.46e-06	4.31e-06	3.92e-06	4.23e-06
455	P22234	Bifunctional phosphoribosylaminoimidazole carboxylase/phosphoribosylaminoimidazole succinocarboxamide synthetase [OS=Homo sapiens]	3	1	1	PE	10	4.43e-06	4.41e-06	4.95e-06	4.6e-06
456	Q13561	Dynactin subunit 2 [OS=Homo sapiens]	2	1	1	PE	10	2.38e-06	9.39e-07	2.08e-06	1.8e-06
457	Q13103	Secreted phosphoprotein 24 [OS=Homo sapiens]	6	1	1	PE	10	1.02e-06	1.14e-06	9.69e-07	1.04e-06
458	O75954	Tetraspanin-9 [OS=Homo sapiens]	5	1	1	PE	10	7.83e-06	7.55e-06	7.99e-06	7.79e-06
459	P13501	C-C motif chemokine 5 [OS=Homo sapiens]	13	1	1	PE	10	3.46e-06	3.15e-06	3.3e-06	3.3e-06
460	P01137	Transforming growth factor beta-1 proprotein [OS=Homo sapiens]	5	2	2	PE	10	1.41e-05	2.13e-05	1.82e-05	1.79e-05
461	P48444	Coatomer subunit delta [OS=Homo sapiens]	3	1	1	PE	10	1.23e-06	1.47e-06	1.4e-06	1.37e-06
462	Q9NZN3	EH domain-containing protein 3 [OS=Homo sapiens]	2	1	1	PE	10	NA	NA	NA	NA
463	P0DMV9	Heat shock 70 kDa protein 1B [OS=Homo sapiens]	2	1	1	PE	10	9.75e-07	1.49e-06	NA	1.23e-06
464	Q8TC12	Retinol dehydrogenase 11 [OS=Homo sapiens]	5	1	1	PE	10	2.69e-06	2.85e-06	3.04e-06	2.86e-06
465	P40926	Malate dehydrogenase, mitochondrial [OS=Homo sapiens]	4	1	1	PE	10	4.59e-06	4.72e-06	3.98e-06	4.43e-06
466	P81605	Dermcidin [OS=Homo sapiens]	10	1	1	PE	10	1.53e-06	1.54e-06	1.47e-06	1.51e-06
467	O00194	Ras-related protein Rab-27B [OS=Homo sapiens]	11	1	1	PE	10	7.09e-05	7.02e-05	7.64e-05	7.25e-05
468	P15169	Carboxypeptidase N catalytic chain [OS=Homo sapiens]	2	1	1	PE	10	2.84e-06	3.26e-06	3.22e-06	3.11e-06
469	Q9HAV0	Guanine nucleotide-binding protein subunit beta-4 [OS=Homo sapiens]	4	1	1	PE	10	1.11e-05	1.04e-05	1.15e-05	1.1e-05
470	Q03113	Guanine nucleotide-binding protein subunit alpha-12 [OS=Homo sapiens]	3	1	1	PE	10	1.19e-05	1.17e-05	1.15e-05	1.17e-05
471	P30273	High affinity immunoglobulin epsilon receptor subunit gamma [OS=Homo sapiens]	17	1	1	PE	10	3.02e-06	3.68e-06	3.74e-06	3.48e-06
472	P22061	Protein-L-isoaspartate(D-aspartate) O-methyltransferase [OS=Homo sapiens]	7	1	1	PE	10	1e-06	1e-06	1.08e-06	1.03e-06
473	P61586	Transforming protein RhoA [OS=Homo sapiens]	17	2	2	PE	10	7.99e-06	8.95e-06	8.87e-06	8.6e-06
474	P30740	Leukocyte elastase inhibitor [OS=Homo sapiens]	3	1	1	PE	10	NA	NA	NA	NA
475	P28289	Tropomodulin-1 [OS=Homo sapiens]	5	1	1	PE	10	3.06e-06	NA	1.09e-06	2.08e-06
476	Q5VY43	Platelet endothelial aggregation receptor 1 [OS=Homo sapiens]	2	1	1	PE	10	NA	NA	NA	NA
477	P27987	Inositol-trisphosphate 3-kinase B [OS=Homo sapiens]	2	1	1	PE	10	NA	NA	NA	NA
478	Q96C24	Synaptotagmin-like protein 4 [OS=Homo sapiens]	2	1	1	PE	10	6.86e-07	1.01e-06	8.51e-07	8.49e-07
479	P18054	Polyunsaturated fatty acid lipoxygenase ALOX12 [OS=Homo sapiens]	2	2	2	PE	10	5.74e-06	5.21e-06	6.23e-06	5.73e-06
480	O95182	NADH dehydrogenase [ubiquinone] 1 alpha subcomplex subunit 7 [OS=Homo sapiens]	17	1	1	PE	10	6.83e-07	7.87e-07	5.39e-07	6.69e-07
481	P13598	Intercellular adhesion molecule 2 [OS=Homo sapiens]	4	1	1	PE	10	8.14e-06	8.73e-06	8.64e-06	8.5e-06
482	Q9H3U1-2	Isoform 2 of Protein unc-45 homolog A [OS=Homo sapiens]	1	1	1	PE	10	6.01e-06	6e-06	5.15e-06	5.72e-06
483	O43707	Alpha-actinin-4 [OS=Homo sapiens]	3	2	1	PE	10	NA	NA	NA	NA
484	Q05639	Elongation factor 1-alpha 2 [OS=Homo sapiens]	2	1	1	PE	10	1.36e-06	1.22e-06	1.75e-06	1.44e-06
485	O75874	Isocitrate dehydrogenase [NADP] cytoplasmic [OS=Homo sapiens]	3	1	1	PE	10	NA	NA	NA	NA
486	Q9Y5J7	Mitochondrial import inner membrane translocase subunit Tim9 [OS=Homo sapiens]	24	1	1	PE	10	1.12e-06	9.27e-07	1.24e-06	1.1e-06
487	P0DMM9	Sulfotransferase 1A3 [OS=Homo sapiens]	4	1	1	PE	10	3.04e-06	2.84e-06	2.48e-06	2.79e-06
488	P50454	Serpin H1 [OS=Homo sapiens]	5	1	1	PE	10	1.5e-06	1.93e-06	1.81e-06	1.74e-06
489	Q16891	MICOS complex subunit MIC60 [OS=Homo sapiens]	1	1	1	PE	10	1.41e-06	1.35e-06	1.45e-06	1.4e-06
490	Q9HCM2	Plexin-A4 [OS=Homo sapiens]	1	1	1	PE	10	NA	NA	NA	NA
491	Q9NZQ3	NCK-interacting protein with SH3 domain [OS=Homo sapiens]	2	1	1	PE	10	9.75e-07	2.14e-06	2.17e-06	1.76e-06
492	P61626	Lysozyme C [OS=Homo sapiens]	11	2	2	PE	10	1.76e-06	1.6e-06	1.59e-06	1.65e-06
493	P59768	Guanine nucleotide-binding protein G(I)/G(S)/G(O) subunit gamma-2 [OS=Homo sapiens]	18	1	1	PE	10	3.49e-06	4.01e-06	3.15e-06	3.55e-06
494	P29966	Myristoylated alanine-rich C-kinase substrate [OS=Homo sapiens]	7	1	1	PE	10	5.28e-07	3.46e-07	5e-07	4.58e-07
495	Q9GZV4	Eukaryotic translation initiation factor 5A-2 [OS=Homo sapiens]	10	2	2	PE	10	3.72e-06	3.45e-06	3.78e-06	3.65e-06
496	Q9Y2L6	FERM domain-containing protein 4B [OS=Homo sapiens]	2	1	1	PE	10	1.4e-06	1.39e-06	1.34e-06	1.38e-06
497	P58335	Anthrax toxin receptor 2 [OS=Homo sapiens]	3	1	1	PE	10	1.13e-06	1.15e-06	1.01e-06	1.1e-06
498	P33176	Kinesin-1 heavy chain [OS=Homo sapiens]	2	2	2	PE	10	1.38e-05	1.33e-05	1.3e-05	1.34e-05
499	P04839	Cytochrome b-245 heavy chain [OS=Homo sapiens]	2	1	1	PE	10	2.34e-07	4.96e-07	4.33e-07	3.88e-07
500	Q8WUM4	Programmed cell death 6-interacting protein [OS=Homo sapiens]	1	1	1	PE	10	4.79e-07	4.47e-07	NA	4.63e-07
501	P05155	Plasma protease C1 inhibitor [OS=Homo sapiens]	2	1	1	PE	10	2.53e-06	1.94e-06	2.16e-06	2.21e-06
502	Q9Y608-4	Isoform 4 of Leucine-rich repeat flightless-interacting protein 2 [OS=Homo sapiens]	6	2	2	PE	10	4.69e-06	4.18e-06	4.2e-06	4.36e-06
503	O14618	Copper chaperone for superoxide dismutase [OS=Homo sapiens]	7	1	1	PE	10	5.27e-06	4.86e-06	5.91e-06	5.35e-06
504	P0DP23	Calmodulin-1 [OS=Homo sapiens]	9	1	1	PE	10	7.68e-06	5.45e-06	7.96e-06	7.03e-06
505	P13073	Cytochrome c oxidase subunit 4 isoform 1, mitochondrial [OS=Homo sapiens]	7	1	1	PE	10	3.45e-06	3.23e-06	3.87e-06	3.52e-06
506	P58546	Myotrophin [OS=Homo sapiens]	9	1	1	PE	10	NA	NA	NA	NA
507	Q14761	Protein tyrosine phosphatase receptor type C-associated protein [OS=Homo sapiens]	6	1	1	PE	10	5.86e-06	4.68e-06	4.59e-06	5.04e-06
508	O75083	WD repeat-containing protein 1 [OS=Homo sapiens]	6	3	3	PE	10	3.2e-06	3.73e-06	2.93e-06	3.29e-06
509	Q9Y6F6-1	Isoform 1 of Inositol 1,4,5-triphosphate receptor associated 1 [OS=Homo sapiens]	2	1	1	PE	10	1.1e-06	1.31e-06	7.86e-07	1.06e-06
510	Q9BSF0	Small membrane A-kinase anchor protein [OS=Homo sapiens]	16	1	1	PE	10	3.6e-06	3.54e-06	3.26e-06	3.47e-06
511	A2NJV5	Immunoglobulin kappa variable 2-29 [OS=Homo sapiens]	9	1	1	PE	10	NA	NA	NA	NA
512	P00451	Coagulation factor VIII [OS=Homo sapiens]	1	2	2	PE	10	2.57e-07	NA	NA	2.57e-07
513	P10606	Cytochrome c oxidase subunit 5B, mitochondrial [OS=Homo sapiens]	9	1	1	PE	10	3.83e-06	4.16e-06	4.16e-06	4.05e-06
514	P01624	Immunoglobulin kappa variable 3-15 [OS=Homo sapiens]	8	1	1	PE	10	1.73e-05	1.79e-05	1.79e-05	1.77e-05
515	P53814	Smoothelin [OS=Homo sapiens]	1	1	1	PE	10	4.73e-07	6.87e-07	5.47e-07	5.69e-07
516	Q9H853	Putative tubulin-like protein alpha-4B [OS=Homo sapiens]	5	1	1	PE	10	2.72e-06	1.93e-06	2.26e-06	2.31e-06
517	Q9NQ75	Cas scaffolding protein family member 4 [OS=Homo sapiens]	6	2	2	PE	10	2.3e-06	3.26e-06	2.86e-06	2.81e-06
518	Q9Y267	Solute carrier family 22 member 14 [OS=Homo sapiens]	3	1	1	PE	10	NA	NA	NA	NA
519	Q12846	Syntaxin-4 [OS=Homo sapiens]	6	1	1	PE	10	1.08e-06	1.61e-06	2.48e-06	1.72e-06
520	Q7Z7C8	Transcription initiation factor TFIID subunit 8 [OS=Homo sapiens]	6	1	1	PE	10	3.52e-05	2.71e-05	2.98e-05	3.07e-05
521	P51884	Lumican [OS=Homo sapiens]	3	1	1	PE	10	7.07e-06	7.03e-06	7.28e-06	7.13e-06
522	Q9UPN3	Microtubule-actin cross-linking factor 1, isoforms 1/2/3/4/5 [OS=Homo sapiens]	0	1	1	PE	10	NA	NA	NA	NA
523	P17936	Insulin-like growth factor-binding protein 3 [OS=Homo sapiens]	5	2	2	PE	10	5.11e-06	7.04e-06	NA	6.08e-06
524	P08238	Heat shock protein HSP 90-beta [OS=Homo sapiens]	3	2	2	PE	10	NA	4.73e-07	5.97e-07	5.35e-07
525	P14555	Phospholipase A2, membrane associated [OS=Homo sapiens]	6	1	1	PE	10	3.23e-06	3.57e-06	3.41e-06	3.4e-06
526	Q2TV78	Putative macrophage stimulating 1-like protein [OS=Homo sapiens]	1	1	1	PE	10	3.17e-06	3.49e-06	3.45e-06	3.37e-06
527	P32942	Intercellular adhesion molecule 3 [OS=Homo sapiens]	2	1	1	PE	10	5.39e-07	6.89e-07	8.12e-07	6.8e-07
528	Q96HC4	PDZ and LIM domain protein 5 [OS=Homo sapiens]	3	1	1	PE	10	NA	NA	NA	NA
529	P84095	Rho-related GTP-binding protein RhoG [OS=Homo sapiens]	10	1	1	PE	10	NA	NA	NA	NA
530	Q08554	Desmocollin-1 [OS=Homo sapiens]	1	1	1	PE	10	NA	NA	NA	NA
531	P51970	NADH dehydrogenase [ubiquinone] 1 alpha subcomplex subunit 8 [OS=Homo sapiens]	9	1	1	PE	10	2.76e-07	2.88e-07	2.49e-07	2.71e-07
532	P42685	Tyrosine-protein kinase FRK [OS=Homo sapiens]	2	1	1	PE	10	1.29e-06	1.54e-06	1.47e-06	1.44e-06
533	Q00765	Receptor expression-enhancing protein 5 [OS=Homo sapiens]	6	1	1	PE	10	5.34e-06	4.78e-06	4.25e-06	4.79e-06
534	Q9Y3Q8	TSC22 domain family protein 4 [OS=Homo sapiens]	8	1	1	PE	10	4.18e-07	3.23e-07	2.32e-07	3.24e-07
535	P01717	Immunoglobulin lambda variable 3-25 [OS=Homo sapiens]	18	1	1	PE	10	4.23e-06	4.69e-06	4.47e-06	4.46e-06
536	P03950	Angiogenin [OS=Homo sapiens]	6	1	1	PE	10	9.06e-07	NA	8.75e-07	8.91e-07
537	Q00013	55 kDa erythrocyte membrane protein [OS=Homo sapiens]	3	1	1	PE	10	NA	NA	NA	NA
538	P13497	Bone morphogenetic protein 1 [OS=Homo sapiens]	1	1	1	PE	10	3.92e-07	4.29e-07	3.67e-07	3.96e-07
539	P17987	T-complex protein 1 subunit alpha [OS=Homo sapiens]	2	1	1	PE	10	NA	NA	4.21e-07	4.21e-07
540	P24752	Acetyl-CoA acetyltransferase, mitochondrial [OS=Homo sapiens]	3	1	1	PE	10	NA	NA	NA	NA
541	P00742	Coagulation factor X [OS=Homo sapiens]	3	1	1	PE	10	NA	2.68e-07	4.08e-07	3.38e-07
542	P06702	Protein S100-A9 [OS=Homo sapiens]	7	1	1	PE	10	9.59e-07	1.03e-06	NA	9.92e-07
543	Q09327	Beta-1,4-mannosyl-glycoprotein 4-beta-N-acetylglucosaminyltransferase [OS=Homo sapiens]	6	2	2	PE	10	5.59e-06	7.63e-06	2.93e-06	5.38e-06
544	Q9UBQ7	Glyoxylate reductase/hydroxypyruvate reductase [OS=Homo sapiens]	7	1	1	PE	10	NA	NA	NA	NA
545	Q96RT1	Erbin [OS=Homo sapiens]	1	1	1	PE	10	1.64e-06	1.69e-06	2.57e-06	1.97e-06
546	O14974	Protein phosphatase 1 regulatory subunit 12A [OS=Homo sapiens]	1	1	1	PE	10	NA	NA	NA	NA
547	O95816	BAG family molecular chaperone regulator 2 [OS=Homo sapiens]	5	1	1	PE	10	NA	NA	NA	NA
548	Q96CV9	Optineurin [OS=Homo sapiens]	1	1	1	PE	10	4.25e-05	4.09e-05	4.23e-05	4.19e-05
549	Q99497	Parkinson disease protein 7 [OS=Homo sapiens]	4	1	1	PE	10	NA	NA	NA	NA
550	Q9Y371	Endophilin-B1 [OS=Homo sapiens]	2	1	1	PE	10	1.93e-06	1.72e-06	2.33e-06	1.99e-06
551	P00918	Carbonic anhydrase 2 [OS=Homo sapiens]	3	1	1	PE	10	NA	NA	9.95e-07	9.95e-07
552	O95292	Vesicle-associated membrane protein-associated protein B/C [OS=Homo sapiens]	5	1	1	PE	10	3.41e-06	3.71e-06	3.16e-06	3.42e-06
553	O15055	Period circadian protein homolog 2 [OS=Homo sapiens]	1	1	1	PE	10	3.09e-05	3.18e-05	2.59e-05	2.95e-05
554	P20645	Cation-dependent mannose-6-phosphate receptor [OS=Homo sapiens]	3	1	1	PE	10	5.97e-07	5.54e-07	7.23e-07	6.25e-07
555	Q5VTU8	ATP synthase subunit epsilon-like protein, mitochondrial [OS=Homo sapiens]	16	1	1	PE	10	5.67e-06	4.98e-06	5.63e-06	5.42e-06
556	P38646	Stress-70 protein, mitochondrial [OS=Homo sapiens]	2	1	1	PE	10	NA	NA	NA	NA
557	P18084	Integrin beta-5 [OS=Homo sapiens]	2	1	1	PE	10	NA	NA	NA	NA
558	Q14847	LIM and SH3 domain protein 1 [OS=Homo sapiens]	4	1	1	PE	10	8.14e-07	8.21e-07	8.64e-07	8.33e-07
559	P02741	C-reactive protein [OS=Homo sapiens]	3	1	1	PE	10	4.9e-06	4.48e-06	4.17e-06	4.51e-06
560	Q15404	Ras suppressor protein 1 [OS=Homo sapiens]	3	1	1	PE	10	2.17e-07	NA	3.66e-07	2.92e-07
561	P36543	V-type proton ATPase subunit E 1 [OS=Homo sapiens]	5	1	1	PE	10	NA	NA	NA	NA
562	Q9UHQ4	B-cell receptor-associated protein 29 [OS=Homo sapiens]	3	1	1	PE	10	3.54e-06	4.05e-06	3.06e-06	3.55e-06
563	Q9Y6Z7	Collectin-10 [OS=Homo sapiens]	4	1	1	PE	10	1.3e-06	1.39e-06	NA	1.34e-06
564	P07384	Calpain-1 catalytic subunit [OS=Homo sapiens]	2	1	1	PE	10	1.88e-06	1.9e-06	1.61e-06	1.8e-06
565	Q14008	Cytoskeleton-associated protein 5 [OS=Homo sapiens]	1	1	1	PE	10	NA	NA	NA	NA
566	P17612	cAMP-dependent protein kinase catalytic subunit alpha [OS=Homo sapiens]	2	1	1	PE	10	7.79e-07	1.01e-06	9.89e-07	9.26e-07
567	Q5SQ64	Lymphocyte antigen 6 complex locus protein G6f [OS=Homo sapiens]	3	1	1	PE	10	8.37e-07	1.08e-06	9.97e-07	9.71e-07
568	Q9NVK5	FGFR1 oncogene partner 2 [OS=Homo sapiens]	5	1	1	PE	10	1.43e-06	2.11e-06	NA	1.77e-06
569	Q99952	Tyrosine-protein phosphatase non-receptor type 18 [OS=Homo sapiens]	3	1	1	PE	10	0.000835	0.000806365	0.00081676	0.000819375
570	A6NMB1	Sialic acid-binding Ig-like lectin 16 [OS=Homo sapiens]	1	1	1	PE	10	0.000747788	0.000699531	0.00067357	0.000706963
571	Q8NDA8	Maestro heat-like repeat-containing protein family member 1 [OS=Homo sapiens]	1	1	1	PE	10	2.46e-06	3.17e-06	3.78e-06	3.14e-06
572	P49747	Cartilage oligomeric matrix protein [OS=Homo sapiens]	3	1	1	PE	10	NA	NA	NA	NA
573	P19971	Thymidine phosphorylase [OS=Homo sapiens]	3	1	1	PE	10	NA	NA	3.3e-07	3.3e-07
574	Q99467	CD180 antigen [OS=Homo sapiens]	2	1	1	PE	10	4.07e-05	3.94e-05	4.21e-05	4.08e-05
575	P49773	Adenosine 5'-monophosphoramidase HINT1 [OS=Homo sapiens]	8	1	1	PE	10	1.49e-06	NA	NA	1.49e-06
576	Q9H444	Charged multivesicular body protein 4b [OS=Homo sapiens]	4	1	1	PE	10	4.29e-06	4.54e-06	4.49e-06	4.44e-06
577	P62136	Serine/threonine-protein phosphatase PP1-alpha catalytic subunit [OS=Homo sapiens]	3	1	1	PE	10	5.08e-07	5.43e-07	NA	5.26e-07
578	P46109	Crk-like protein [OS=Homo sapiens]	3	1	1	PE	10	1.34e-06	1.15e-06	1.18e-06	1.22e-06
579	Q8WUA8	Tsukushi [OS=Homo sapiens]	4	1	1	PE	10	1.5e-06	1.77e-06	1.54e-06	1.6e-06
580	P29122	Proprotein convertase subtilisin/kexin type 6 [OS=Homo sapiens]	1	1	1	PE	10	NA	NA	NA	NA
581	O75380	NADH dehydrogenase [ubiquinone] iron-sulfur protein 6, mitochondrial [OS=Homo sapiens]	12	1	1	PE	10	NA	NA	7.3e-06	7.3e-06
582	Q9NST1	1-acylglycerol-3-phosphate O-acyltransferase PNPLA3 [OS=Homo sapiens]	3	1	1	PE	10	4.07e-06	4.1e-06	4.67e-06	4.28e-06
583	Q6Q759	Sperm-associated antigen 17 [OS=Homo sapiens]	1	1	1	PE	10	1.19e-06	9.73e-07	8.12e-07	9.91e-07
584	Q9ULL8	Protein Shroom4 [OS=Homo sapiens]	1	1	1	PE	10	NA	2.11e-06	1.45e-06	1.78e-06
585	Q9UBS4	DnaJ homolog subfamily B member 11 [OS=Homo sapiens]	2	1	1	PE	10	1.58e-05	1.45e-05	1.38e-05	1.47e-05
586	P00813	Adenosine deaminase [OS=Homo sapiens]	2	1	1	PE	10	1.93e-06	1.72e-06	2.33e-06	1.99e-06
587	Q99961	Endophilin-A2 [OS=Homo sapiens]	2	1	1	PE	10	1.17e-06	1.24e-06	1.62e-06	1.34e-06
588	Q9BRX2	Protein pelota homolog [OS=Homo sapiens]	6	1	1	PE	10	NA	NA	9.1e-05	9.1e-05
589	P49746	Thrombospondin-3 [OS=Homo sapiens]	1	1	1	PE	10	1.63e-05	1.55e-05	1.53e-05	1.57e-05
590	Q13976-2	Isoform Beta of cGMP-dependent protein kinase 1 [OS=Homo sapiens]	2	1	1	PE	10	NA	NA	NA	NA
591	A0A075B6T7	T cell receptor alpha variable 6 [OS=Homo sapiens]	11	1	1	PE	10	2.08e-06	2.41e-06	2.88e-06	2.46e-06
592	P13164	Interferon-induced transmembrane protein 1 [OS=Homo sapiens]	17	1	1	PE	10	NA	NA	NA	NA
593	P00558	Phosphoglycerate kinase 1 [OS=Homo sapiens]	3	1	1	PE	10	4.58e-06	3.36e-06	3.74e-06	3.89e-06
594	Q06323	Proteasome activator complex subunit 1 [OS=Homo sapiens]	9	1	1	PE	10	NA	NA	NA	NA
595	Q14162	Scavenger receptor class F member 1 [OS=Homo sapiens]	2	1	1	PE	10	NA	NA	NA	NA
596	P27816	Microtubule-associated protein 4 [OS=Homo sapiens]	2	1	1	PE	10	1.1e-07	8.91e-08	1.54e-07	1.18e-07
597	Q9BXF6	Rab11 family-interacting protein 5 [OS=Homo sapiens]	4	1	1	PE	10	NA	NA	NA	NA
598	O75531	Barrier-to-autointegration factor [OS=Homo sapiens]	10	1	1	PE	10	1.07e-06	1.14e-06	1.18e-06	1.13e-06
599	O15078	Centrosomal protein of 290 kDa [OS=Homo sapiens]	0	1	1	PE	10	1.62e-05	NA	6.71e-06	1.15e-05
600	Q66LE6	Serine/threonine-protein phosphatase 2A 55 kDa regulatory subunit B delta isoform [OS=Homo sapiens]	3	1	1	PE	10	3.86e-06	4.15e-06	3.81e-06	3.94e-06
601	P36955	Pigment epithelium-derived factor [OS=Homo sapiens]	2	1	1	PE	10	6.06e-06	5.23e-06	4.59e-06	5.3e-06
602	Q9Y3A2	Probable U3 small nucleolar RNA-associated protein 11 [OS=Homo sapiens]	2	1	1	PE	10	1.59e-06	1.41e-06	1.52e-06	1.5e-06
603	Q5HYC2	Uncharacterized protein KIAA2026 [OS=Homo sapiens]	0	1	1	PE	10	2.63e-06	2.46e-06	2.38e-06	2.49e-06
604	P13765	HLA class II histocompatibility antigen, DO beta chain [OS=Homo sapiens]	6	1	1	PE	10	3.94e-06	3.91e-06	2.71e-06	3.52e-06
605	Q8ND90	Paraneoplastic antigen Ma1 [OS=Homo sapiens]	2	1	1	PE	10	2.32e-06	2.99e-06	2.36e-06	2.55e-06
606	P82094	TATA element modulatory factor [OS=Homo sapiens]	1	1	1	PE	10	2.39e-06	2.96e-06	3.21e-06	2.86e-06
607	P17252	Protein kinase C alpha type [OS=Homo sapiens]	1	1	1	PE	10	8.64e-07	1.03e-06	1.16e-06	1.02e-06
608	Q9NX14	NADH dehydrogenase [ubiquinone] 1 beta subcomplex subunit 11, mitochondrial [OS=Homo sapiens]	7	1	1	PE	10	1.14e-06	1.17e-06	1.11e-06	1.14e-06
609	P17174	Aspartate aminotransferase, cytoplasmic [OS=Homo sapiens]	2	1	1	PE	10	4.47e-05	4.62e-05	4.61e-05	4.57e-05
610	P16435	NADPH--cytochrome P450 reductase [OS=Homo sapiens]	4	1	1	PE	10	NA	NA	NA	NA
611	P78371	T-complex protein 1 subunit beta [OS=Homo sapiens]	2	1	1	PE	10	2.44e-07	3.48e-07	2.9e-07	2.94e-07
612	Q9C0I9	Leucine-rich repeat-containing protein 27 [OS=Homo sapiens]	1	1	1	PE	10	1.16e-05	1.19e-05	1.25e-05	1.2e-05
613	Q96GS4	BLOC-1-related complex subunit 6 [OS=Homo sapiens]	5	1	1	PE	10	NA	NA	NA	NA
614	Q8TF72	Protein Shroom3 [OS=Homo sapiens]	0	1	1	PE	10	NA	7.02e-07	5.72e-07	6.37e-07
615	P50238	Cysteine-rich protein 1 [OS=Homo sapiens]	9	1	1	PE	10	3.28e-06	3.85e-06	3.19e-06	3.44e-06
616	A0A075B6I9	Immunoglobulin lambda variable 7-46 [OS=Homo sapiens]	6	1	1	PE	10	2.63e-06	3.29e-06	3.44e-06	3.12e-06
617	P07203	Glutathione peroxidase 1 [OS=Homo sapiens]	9	1	1	PE	10	4.09e-06	NA	3.02e-06	3.55e-06
618	Q8NBJ4	Golgi membrane protein 1 [OS=Homo sapiens]	3	1	1	PE	10	NA	NA	NA	NA
619	Q9Y2I7	1-phosphatidylinositol 3-phosphate 5-kinase [OS=Homo sapiens]	1	1	1	PE	10	1.63e-05	1.67e-05	1.7e-05	1.67e-05
620	Q5VTR2	E3 ubiquitin-protein ligase BRE1A [OS=Homo sapiens]	1	1	1	PE	10	4.4e-05	4.69e-05	4.64e-05	4.58e-05
621	Q16186	Proteasomal ubiquitin receptor ADRM1 [OS=Homo sapiens]	4	1	1	PE	10	NA	NA	NA	NA
622	P29350	Tyrosine-protein phosphatase non-receptor type 6 [OS=Homo sapiens]	2	1	1	PE	10	4.19e-07	5.06e-07	NA	4.62e-07
623	Q8NB16	Mixed lineage kinase domain-like protein [OS=Homo sapiens]	3	1	1	PE	10	NA	NA	NA	NA
624	Q12979	Active breakpoint cluster region-related protein [OS=Homo sapiens]	1	1	1	PE	10	3.52e-05	3.62e-05	3.71e-05	3.61e-05
625	O60264	SWI/SNF-related matrix-associated actin-dependent regulator of chromatin subfamily A member 5 [OS=Homo sapiens]	1	1	1	PE	10	4.18e-06	4.52e-06	4.35e-06	4.35e-06
626	O75947	ATP synthase subunit d, mitochondrial [OS=Homo sapiens]	5	1	1	PE	10	5.7e-07	5.36e-07	7.05e-07	6.04e-07
627	P03973	Antileukoproteinase [OS=Homo sapiens]	6	1	1	PE	10	4.19e-07	4.69e-07	5.79e-07	4.89e-07
628	Q9Y6A5	Transforming acidic coiled-coil-containing protein 3 [OS=Homo sapiens]	1	1	1	PE	10	1.41e-05	1.21e-05	1.26e-05	1.29e-05
629	Q9Y5M8	Signal recognition particle receptor subunit beta [OS=Homo sapiens]	3	1	1	PE	10	1.14e-06	1.17e-06	1.11e-06	1.14e-06
630	P42331	Rho GTPase-activating protein 25 [OS=Homo sapiens]	1	1	1	PE	10	9.73e-07	1.41e-06	1.56e-06	1.31e-06
631	Q8TBF8	Protein FAM81A [OS=Homo sapiens]	3	1	1	PE	10	2.05e-06	2.36e-06	2.53e-06	2.31e-06
632	P42658	Dipeptidyl aminopeptidase-like protein 6 [OS=Homo sapiens]	2	1	1	PE	10	NA	NA	NA	NA
633	Q14677	Clathrin interactor 1 [OS=Homo sapiens]	2	1	1	PE	10	NA	NA	NA	NA
634	P31689	DnaJ homolog subfamily A member 1 [OS=Homo sapiens]	5	1	1	PE	10	2.57e-05	2.65e-05	2.5e-05	2.57e-05
635	O43196	MutS protein homolog 5 [OS=Homo sapiens]	3	1	1	PE	10	NA	NA	NA	NA
636	Q9UQ84	Exonuclease 1 [OS=Homo sapiens]	2	1	1	PE	10	6.45e-07	7.29e-07	7.36e-07	7.03e-07
637	Q9Y2P8	RNA 3'-terminal phosphate cyclase-like protein [OS=Homo sapiens]	4	1	1	PE	10	8.27e-07	6.45e-07	7.5e-07	7.41e-07
638	Q9UI33	Sodium channel protein type 11 subunit alpha [OS=Homo sapiens]	1	1	1	PE	10	6.73e-06	7e-06	5.92e-06	6.55e-06
639	O96006	E3 SUMO-protein ligase ZBED1 [OS=Homo sapiens]	1	1	1	PE	10	2.81e-05	2.85e-05	2.8e-05	2.82e-05
640	P55809	Succinyl-CoA:3-ketoacid coenzyme A transferase 1, mitochondrial [OS=Homo sapiens]	2	1	1	PE	10	NA	NA	NA	NA
641	P42575	Caspase-2 [OS=Homo sapiens]	2	1	1	PE	10	NA	NA	NA	NA
642	O60256	Phosphoribosyl pyrophosphate synthase-associated protein 2 [OS=Homo sapiens]	3	1	1	PE	10	4.75e-07	NA	NA	4.75e-07
643	P84243	Histone H3.3 [OS=Homo sapiens]	5	1	1	PE	10	2.35e-06	1.78e-06	1.3e-06	1.81e-06
644	P61366	Osteocrin [OS=Homo sapiens]	8	1	1	PE	10	5.74e-06	5.47e-06	5.98e-06	5.73e-06
645	Q8IVH8	Mitogen-activated protein kinase kinase kinase kinase 3 [OS=Homo sapiens]	1	1	1	PE	10	3.29e-07	4.07e-07	3.56e-07	3.64e-07
646	Q9P2H5	Ubiquitin carboxyl-terminal hydrolase 35 [OS=Homo sapiens]	2	1	1	PE	10	3.52e-06	3.94e-06	1.82e-06	3.09e-06
647	Q9NRW1	Ras-related protein Rab-6B [OS=Homo sapiens]	7	1	1	PE	10	3.69e-06	4.33e-06	3.97e-06	3.99e-06
648	Q96AA8	Janus kinase and microtubule-interacting protein 2 [OS=Homo sapiens]	1	1	1	PE	10	NA	NA	NA	NA
649	P13639	Elongation factor 2 [OS=Homo sapiens]	1	1	1	PE	10	NA	3.43e-07	4.86e-07	4.14e-07
650	P28331	NADH-ubiquinone oxidoreductase 75 kDa subunit, mitochondrial [OS=Homo sapiens]	3	1	1	PE	10	NA	NA	NA	NA
651	Q5VST9	Obscurin [OS=Homo sapiens]	0	1	1	PE	10	1.47e-06	9.88e-07	1.56e-06	1.34e-06
652	P02686	Myelin basic protein [OS=Homo sapiens]	6	1	1	PE	10	2.11e-06	9.89e-07	6.51e-07	1.25e-06
653	Q15746-8	Isoform 6 of Myosin light chain kinase, smooth muscle [OS=Homo sapiens]	16	1	1	PE	10	NA	NA	NA	NA
654	Q9BYF1	Angiotensin-converting enzyme 2 [OS=Homo sapiens]	1	1	1	PE	10	2.31e-07	4.57e-07	4.91e-07	3.93e-07
655	Q96AP4	Zinc finger-containing ubiquitin peptidase 1 [OS=Homo sapiens]	2	1	1	PE	10	2.39e-05	2.12e-05	2.17e-05	2.23e-05
656	Q9ULH4	Leucine-rich repeat and fibronectin type-III domain-containing protein 2 [OS=Homo sapiens]	3	1	1	PE	10	NA	NA	NA	NA
657	P02768	Albumin [OS=Homo sapiens]	96	142	142	PE	100	0.26784	0.265421	0.266897	0.266719
658	P35579	Myosin-9 [OS=Homo sapiens]	67	184	167	PE	100	0.0130406	0.0132707	0.0132397	0.0131837
659	P02675	Fibrinogen beta chain [OS=Homo sapiens]	83	66	66	PE	100	0.0229511	0.0226468	0.0226775	0.0227584
660	Q9Y490	Talin-1 [OS=Homo sapiens]	53	123	123	PE	100	0.0061327	0.00602461	0.0060273	0.00606154
661	P21333	Filamin-A [OS=Homo sapiens]	42	112	112	PE	100	0.00572894	0.00560527	0.00583559	0.00572326
662	P02787	Serotransferrin [OS=Homo sapiens]	72	71	71	PE	100	0.011412	0.0112869	0.0113446	0.0113478
663	P02671	Fibrinogen alpha chain [OS=Homo sapiens]	51	76	76	PE	100	0.0353401	0.0352806	0.0349636	0.0351948
664	P04114	Apolipoprotein B-100 [OS=Homo sapiens]	29	142	142	PE	100	0.00297804	0.00302021	0.00303981	0.00301269
665	P01024	Complement C3 [OS=Homo sapiens]	52	101	101	PE	100	0.00741173	0.00719547	0.00729276	0.00729999
666	P02679	Fibrinogen gamma chain [OS=Homo sapiens]	84	53	53	PE	100	0.0139368	0.0142329	0.0138206	0.0139968
667	P04003	C4b-binding protein alpha chain [OS=Homo sapiens]	72	55	55	PE	100	0.00518099	0.00512826	0.00503705	0.00511543
668	P02647	Apolipoprotein A-I [OS=Homo sapiens]	87	65	65	PE	100	0.0703957	0.0710031	0.0701132	0.070504
669	P07996	Thrombospondin-1 [OS=Homo sapiens]	53	61	61	PE	100	0.00225548	0.00226554	0.00224443	0.00225515
670	P60709	Actin, cytoplasmic 1 [OS=Homo sapiens]	79	38	1	PE	100	0.00905615	0.00910106	0.00910916	0.00908879
671	P02774	Vitamin D-binding protein [OS=Homo sapiens]	69	49	49	PE	100	0.0127077	0.0127134	0.0128279	0.0127497
672	P63261	Actin, cytoplasmic 2 [OS=Homo sapiens]	79	38	1	PE	100	NA	1.15e-05	1.19e-05	1.17e-05
673	P02549	Spectrin alpha chain, erythrocytic 1 [OS=Homo sapiens]	42	93	93	PE	100	0.000967689	0.000983493	0.000964008	0.00097173
674	P0DJI9	Serum amyloid A-2 protein [OS=Homo sapiens]	84	25	13	PE	100	0.0581369	0.0591032	0.0585277	0.0585892
675	P01871	Immunoglobulin heavy constant mu [OS=Homo sapiens]	68	48	20	PE	100	0.0221252	0.0219154	0.0219267	0.0219891
676	P12259	Coagulation factor V [OS=Homo sapiens]	31	70	70	PE	100	0.00258821	0.00252019	0.00247293	0.00252711
677	P10909	Clusterin [OS=Homo sapiens]	54	45	45	PE	100	0.0485891	0.0480887	0.0477495	0.0481425
678	P06396	Gelsolin [OS=Homo sapiens]	73	57	2	PE	100	0.00255748	0.00247603	0.00241382	0.00248244
679	P00738	Haptoglobin [OS=Homo sapiens]	74	41	25	PE	100	0.0112421	0.011272	0.0110603	0.0111915
680	P06396-2	Isoform 2 of Gelsolin [OS=Homo sapiens]	76	56	1	PE	100	9.94e-06	1.04e-05	1.04e-05	1.03e-05
681	P06727	Apolipoprotein A-IV [OS=Homo sapiens]	85	58	58	PE	100	0.00830994	0.00835395	0.00827633	0.0083134
682	Q14624	Inter-alpha-trypsin inhibitor heavy chain H4 [OS=Homo sapiens]	43	46	46	PE	100	0.00317318	0.00318986	0.00318332	0.00318212
683	P0DJI8	Serum amyloid A-1 protein [OS=Homo sapiens]	84	20	8	PE	100	0.0524732	0.0524209	0.0536601	0.0528514
684	P01009	Alpha-1-antitrypsin [OS=Homo sapiens]	62	38	38	PE	100	0.0194689	0.0193393	0.0193114	0.0193732
685	P11277	Spectrin beta chain, erythrocytic [OS=Homo sapiens]	35	67	67	PE	100	0.000764546	0.000776349	0.000747059	0.000762651
686	P00736	Complement C1r subcomponent [OS=Homo sapiens]	55	45	45	PE	100	0.00299777	0.0030771	0.00298991	0.0030216
687	P05106	Integrin beta-3 [OS=Homo sapiens]	54	47	47	PE	100	0.00336401	0.00332097	0.00328529	0.00332342
688	P02649	Apolipoprotein E [OS=Homo sapiens]	78	55	55	PE	100	0.0126751	0.0126867	0.0124719	0.0126112
689	P16157	Ankyrin-1 [OS=Homo sapiens]	37	50	2	PE	100	0.000662629	0.000656083	0.000688103	0.000668938
690	P68133	Actin, alpha skeletal muscle [OS=Homo sapiens]	49	27	5	PE	100	0.00107103	0.00107718	0.00106326	0.00107049
691	P08603	Complement factor H [OS=Homo sapiens]	54	53	47	PE	100	0.000864405	0.000855505	0.000849946	0.000856619
692	P00747	Plasminogen [OS=Homo sapiens]	62	45	45	PE	100	0.000863098	0.000871471	0.00080499	0.00084652
693	P04275	von Willebrand factor [OS=Homo sapiens]	24	50	50	PE	100	0.000628312	0.000688425	0.000688222	0.00066832
694	P00751	Complement factor B [OS=Homo sapiens]	46	39	39	PE	100	0.00250378	0.00244525	0.00234828	0.00243244
695	P16157-15	Isoform Er14 of Ankyrin-1 [OS=Homo sapiens]	38	50	2	PE	100	1.27e-06	3.55e-06	1.93e-06	2.25e-06
696	P01042	Kininogen-1 [OS=Homo sapiens]	46	39	7	PE	100	0.00144722	0.00140794	0.00140609	0.00142041
697	P01042-2	Isoform LMW of Kininogen-1 [OS=Homo sapiens]	63	36	4	PE	100	0.00018156	0.000176128	0.000178	0.000178563
698	P04004	Vitronectin [OS=Homo sapiens]	46	35	35	PE	100	0.0327377	0.0327877	0.0330041	0.0328432
699	P01834	Immunoglobulin kappa constant [OS=Homo sapiens]	100	14	2	PE	100	0.000894991	0.000898362	0.00086014	0.000884498
700	Q14766	Latent-transforming growth factor beta-binding protein 1 [OS=Homo sapiens]	31	42	42	PE	100	0.000499984	0.000380802	0.000411305	0.000430697
701	P0DOX7	Immunoglobulin kappa light chain [OS=Homo sapiens]	57	14	2	PE	100	0.00297379	0.00295809	0.00301371	0.00298186
702	P08519	Apolipoprotein(a) [OS=Homo sapiens]	40	28	28	PE	100	0.00122372	0.00121669	0.00118603	0.00120882
703	P0DOX6	Immunoglobulin mu heavy chain [OS=Homo sapiens]	45	32	4	PE	100	0.000687102	0.00069898	0.000755751	0.000713944
704	O43866	CD5 antigen-like [OS=Homo sapiens]	73	36	36	PE	100	0.00279829	0.00278224	0.00266286	0.0027478
705	P02749	Beta-2-glycoprotein 1 [OS=Homo sapiens]	70	28	28	PE	100	0.00358794	0.00351757	0.00355071	0.00355207
706	O75636	Ficolin-3 [OS=Homo sapiens]	54	24	3	PE	100	0.0111037	0.0111572	0.0113308	0.0111973
707	P01876	Immunoglobulin heavy constant alpha 1 [OS=Homo sapiens]	67	22	13	PE	100	0.00733849	0.00734912	0.00735407	0.00734722
708	P19823	Inter-alpha-trypsin inhibitor heavy chain H2 [OS=Homo sapiens]	36	37	37	PE	100	0.00137976	0.00136457	0.00136296	0.0013691
709	P02751	Fibronectin [OS=Homo sapiens]	19	36	36	PE	100	0.000540955	0.000545089	0.000540002	0.000542016
710	P02766	Transthyretin [OS=Homo sapiens]	78	14	14	PE	100	0.00468435	0.00438196	0.00493268	0.00466633
711	P01023	Alpha-2-macroglobulin [OS=Homo sapiens]	30	33	33	PE	100	0.000623715	0.000579855	0.000632518	0.000612029
712	P00739	Haptoglobin-related protein [OS=Homo sapiens]	55	23	7	PE	100	0.000438175	0.000445116	0.000429452	0.000437581
713	P0C0L5	Complement C4-B [OS=Homo sapiens]	22	33	33	PE	100	0.000851332	0.000757342	0.000874168	0.000827614
714	P08514	Integrin alpha-IIb [OS=Homo sapiens]	36	35	35	PE	100	0.0014782	0.00147499	0.00146596	0.00147305
715	P13671	Complement component C6 [OS=Homo sapiens]	47	34	34	PE	100	0.000664119	0.000659844	0.000667575	0.000663846
716	P02790	Hemopexin [OS=Homo sapiens]	44	23	23	PE	100	0.00193343	0.00192158	0.0019232	0.00192607
717	P01591	Immunoglobulin J chain [OS=Homo sapiens]	65	13	13	PE	100	0.00192683	0.00189311	0.0019211	0.00191368
718	P60660-2	Isoform Smooth muscle of Myosin light polypeptide 6 [OS=Homo sapiens]	97	19	19	PE	100	0.0031659	0.00314067	0.00312657	0.00314438
719	P06753-2	Isoform 2 of Tropomyosin alpha-3 chain [OS=Homo sapiens]	81	26	16	PE	100	0.00131021	0.00133571	0.00131927	0.00132173
720	Q13201	Multimerin-1 [OS=Homo sapiens]	26	28	28	PE	100	0.000363517	0.000352428	0.000346766	0.000354237
721	P68366	Tubulin alpha-4A chain [OS=Homo sapiens]	63	24	13	PE	100	0.000598017	0.000617464	0.000594505	0.000603329
722	P09871	Complement C1s subcomponent [OS=Homo sapiens]	39	24	24	PE	100	0.000564741	0.000608759	0.000558226	0.000577242
723	P07437	Tubulin beta chain [OS=Homo sapiens]	53	18	6	PE	100	0.000970876	0.000924657	0.000992275	0.000962603
724	O75636-2	Isoform 2 of Ficolin-3 [OS=Homo sapiens]	52	23	2	PE	100	7.08e-06	6.16e-06	5.84e-06	6.36e-06
725	P00450	Ceruloplasmin [OS=Homo sapiens]	39	30	30	PE	100	0.000551245	0.000526156	0.00050244	0.000526614
726	P00734	Prothrombin [OS=Homo sapiens]	44	22	22	PE	100	0.00116635	0.00112803	0.00109756	0.00113065
727	P19827	Inter-alpha-trypsin inhibitor heavy chain H1 [OS=Homo sapiens]	25	22	22	PE	100	0.000774499	0.000779778	0.000739777	0.000764685
728	P01860	Immunoglobulin heavy constant gamma 3 [OS=Homo sapiens]	58	20	10	PE	100	0.00315007	0.00323107	0.00310264	0.00316126
729	P0DOX5	Immunoglobulin gamma-1 heavy chain [OS=Homo sapiens]	46	17	8	PE	100	0.00142058	0.0013331	0.00118618	0.00131328
730	P04406	Glyceraldehyde-3-phosphate dehydrogenase [OS=Homo sapiens]	76	23	23	PE	100	0.000480979	0.000492843	0.000479431	0.000484417
731	P67936	Tropomyosin alpha-4 chain [OS=Homo sapiens]	80	23	8	PE	100	0.000722914	0.000746909	0.00073056	0.000733461
732	P06733	Alpha-enolase [OS=Homo sapiens]	52	26	24	PE	100	0.000614645	0.000597938	0.000625205	0.000612596
733	P16284	Platelet endothelial cell adhesion molecule [OS=Homo sapiens]	36	19	19	PE	100	0.000185695	0.000184553	0.00018088	0.00018371
734	Q9BQE3	Tubulin alpha-1C chain [OS=Homo sapiens]	59	18	8	PE	100	0.000254418	0.000270276	0.000271799	0.000265498
735	P35542	Serum amyloid A-4 protein [OS=Homo sapiens]	59	11	11	PE	100	0.00810766	0.00805357	0.00798262	0.00804795
736	P02748	Complement component C9 [OS=Homo sapiens]	29	19	19	PE	100	0.000398861	0.000414904	0.000410428	0.000408064
737	P02656	Apolipoprotein C-III [OS=Homo sapiens]	63	13	13	PE	100	0.0932398	0.0965294	0.0966227	0.095464
738	P01008	Antithrombin-III [OS=Homo sapiens]	47	23	23	PE	100	0.000642445	0.00063213	0.000624827	0.000633134
739	P68371	Tubulin beta-4B chain [OS=Homo sapiens]	49	15	3	PE	100	4.89e-05	0.000149855	5.32e-05	8.4e-05
740	P02765	Alpha-2-HS-glycoprotein [OS=Homo sapiens]	42	13	13	PE	100	0.00175338	0.00174147	0.00175147	0.00174877
741	P10643	Complement component C7 [OS=Homo sapiens]	34	23	23	PE	100	0.000282736	0.000286247	0.000286483	0.000285155
742	P07225	Vitamin K-dependent protein S [OS=Homo sapiens]	36	22	22	PE	100	0.000352762	0.000375173	0.000388006	0.00037198
743	P02730	Band 3 anion transport protein [OS=Homo sapiens]	18	14	14	PE	100	0.000837781	0.000816893	0.000847284	0.000833986
744	P01877	Immunoglobulin heavy constant alpha 2 [OS=Homo sapiens]	59	15	1	PE	100	8.99e-05	8.36e-05	5.71e-05	7.69e-05
745	P67936-2	Isoform 2 of Tropomyosin alpha-4 chain [OS=Homo sapiens]	61	17	2	PE	100	5.8e-06	7.06e-06	6.42e-06	6.43e-06
746	P35527	Keratin, type I cytoskeletal 9 [OS=Homo sapiens]	42	17	17	PE	100	0.000169607	0.00017106	0.00015733	0.000165999
747	O14791	Apolipoprotein L1 [OS=Homo sapiens]	19	9	9	PE	100	0.000241057	0.000242604	0.000253017	0.000245559
748	P0DOX2	Immunoglobulin alpha-2 heavy chain [OS=Homo sapiens]	52	17	3	PE	100	7.77e-05	5.83e-05	5.58e-05	6.39e-05
749	O00187	Mannan-binding lectin serine protease 2 [OS=Homo sapiens]	24	17	4	PE	100	0.000644859	0.000669945	0.000670963	0.000661923
750	P05556	Integrin beta-1 [OS=Homo sapiens]	27	17	17	PE	100	0.000201457	0.000204277	0.000212211	0.000205982
751	P06753	Tropomyosin alpha-3 chain [OS=Homo sapiens]	39	11	1	PE	100	2.75e-06	3.31e-06	2.74e-06	2.93e-06
752	P08567	Pleckstrin [OS=Homo sapiens]	37	10	10	PE	100	0.000197261	0.000209159	0.000191913	0.000199445
753	Q13418	Integrin-linked protein kinase [OS=Homo sapiens]	47	19	19	PE	100	0.000198815	0.000195185	0.000183887	0.000192629
754	P02760	Protein AMBP [OS=Homo sapiens]	48	18	18	PE	100	0.000466463	0.000455385	0.000448617	0.000456821
755	P01859	Immunoglobulin heavy constant gamma 2 [OS=Homo sapiens]	59	13	6	PE	100	0.000874041	0.000851728	0.000807408	0.000844392
756	P02652	Apolipoprotein A-II [OS=Homo sapiens]	74	13	13	PE	100	0.00872921	0.00889981	0.00874753	0.00879218
757	P01861	Immunoglobulin heavy constant gamma 4 [OS=Homo sapiens]	61	16	9	PE	100	0.000282582	0.000291449	0.000270982	0.000281671
758	P69905	Hemoglobin subunit alpha [OS=Homo sapiens]	61	7	7	PE	100	0.000785978	0.000771886	0.000814178	0.000790681
759	P00748	Coagulation factor XII [OS=Homo sapiens]	23	16	16	PE	100	0.000286684	0.000266489	0.00025717	0.000270114
760	Q9H4B7	Tubulin beta-1 chain [OS=Homo sapiens]	35	11	11	PE	100	0.000300401	0.000286244	0.000307161	0.000297936
761	P05090	Apolipoprotein D [OS=Homo sapiens]	41	12	12	PE	100	0.000704084	0.000713388	0.000706884	0.000708119
762	Q9NY65	Tubulin alpha-8 chain [OS=Homo sapiens]	28	11	3	PE	100	2.02e-05	2.24e-05	1.97e-05	2.08e-05
763	P03952	Plasma kallikrein [OS=Homo sapiens]	33	22	22	PE	100	0.000145864	0.000143523	0.000146534	0.000145307
764	P04196	Histidine-rich glycoprotein [OS=Homo sapiens]	34	17	17	PE	100	0.000422523	0.000420781	0.000396867	0.00041339
765	P11171	Protein 4.1 [OS=Homo sapiens]	21	18	18	PE	100	0.000119875	0.00011796	0.000107324	0.000115053
766	O00187-2	Isoform 2 of Mannan-binding lectin serine protease 2 [OS=Homo sapiens]	58	15	2	PE	100	3.47e-06	3.23e-06	1.53e-06	2.75e-06
767	P48059	LIM and senescent cell antigen-like-containing domain protein 1 [OS=Homo sapiens]	64	21	21	PE	100	0.00021892	0.000211114	0.000208962	0.000212998
768	P09493-5	Isoform 5 of Tropomyosin alpha-1 chain [OS=Homo sapiens]	50	15	5	PE	100	0.000124803	0.000122879	0.000126857	0.000124846
769	P0DOX8	Immunoglobulin lambda-1 light chain [OS=Homo sapiens]	41	9	4	PE	100	0.000195314	0.000209904	0.000173289	0.000192836
770	P35580	Myosin-10 [OS=Homo sapiens]	8	18	1	PE	100	NA	NA	NA	NA
771	P43652	Afamin [OS=Homo sapiens]	28	17	17	PE	100	0.000171772	0.000174009	0.000181346	0.000175709
772	P02654	Apolipoprotein C-I [OS=Homo sapiens]	57	13	13	PE	100	0.0109703	0.0107414	0.010891	0.0108675
773	Q01518	Adenylyl cyclase-associated protein 1 [OS=Homo sapiens]	33	16	16	PE	100	0.000114526	0.000122943	0.00011382	0.000117096
774	P07358	Complement component C8 beta chain [OS=Homo sapiens]	31	13	13	PE	100	8.63e-05	8.11e-05	7.99e-05	8.24e-05
775	P63104	14-3-3 protein zeta/delta [OS=Homo sapiens]	46	11	8	PE	100	0.000189251	0.000185555	0.000192802	0.000189203
776	P04264	Keratin, type II cytoskeletal 1 [OS=Homo sapiens]	29	16	15	PE	100	0.000216755	0.000218804	0.000215119	0.000216892
777	P07951	Tropomyosin beta chain [OS=Homo sapiens]	34	10	1	PE	100	1.26e-06	NA	7.62e-07	1.01e-06
778	Q9NYL9	Tropomodulin-3 [OS=Homo sapiens]	37	9	9	PE	100	0.000165344	0.000159979	0.000159484	0.000161602
779	P61769	Beta-2-microglobulin [OS=Homo sapiens]	59	8	8	PE	100	0.000388506	0.000394289	0.000387076	0.000389957
780	P09493-3	Isoform 3 of Tropomyosin alpha-1 chain [OS=Homo sapiens]	45	13	2	PE	100	1.01e-05	1.26e-05	7.63e-06	1.01e-05
781	Q93084-1	Isoform SERCA3B of Sarcoplasmic/endoplasmic reticulum calcium ATPase 3 [OS=Homo sapiens]	25	18	15	PE	100	0.00013606	0.00013337	0.000134638	0.000134689
782	Q562R1	Beta-actin-like protein 2 [OS=Homo sapiens]	22	10	1	PE	100	NA	NA	NA	NA
783	P0DOY3	Immunoglobulin lambda constant 3 [OS=Homo sapiens]	96	10	5	PE	100	0.00241243	0.00250875	0.00221919	0.00238012
784	O95810	Caveolae-associated protein 2 [OS=Homo sapiens]	37	15	15	PE	100	0.000192429	0.000191468	0.000189701	0.000191199
785	Q6Q788	Apolipoprotein A-V [OS=Homo sapiens]	38	14	14	PE	100	0.000305815	0.000337023	0.000343753	0.000328864
786	P35908	Keratin, type II cytoskeletal 2 epidermal [OS=Homo sapiens]	28	13	11	PE	100	9.73e-05	9.57e-05	9.46e-05	9.59e-05
787	Q9BWP8	Collectin-11 [OS=Homo sapiens]	39	12	12	PE	100	0.000244732	0.000248569	0.000249887	0.00024773
788	P27169	Serum paraoxonase/arylesterase 1 [OS=Homo sapiens]	41	12	12	PE	100	0.000511244	0.000517506	0.000521246	0.000516665
789	Q9UBW5	Bridging integrator 2 [OS=Homo sapiens]	34	10	10	PE	100	8.74e-05	8.56e-05	8.29e-05	8.53e-05
790	Q14247	Src substrate cortactin [OS=Homo sapiens]	38	17	17	PE	100	4.92e-05	4.54e-05	4.53e-05	4.66e-05
791	Q13642-1	Isoform 1 of Four and a half LIM domains protein 1 [OS=Homo sapiens]	41	11	11	PE	100	6.89e-05	7.15e-05	6.79e-05	6.95e-05
792	P26038	Moesin [OS=Homo sapiens]	23	11	9	PE	100	8.51e-05	8.37e-05	8.57e-05	8.48e-05
793	Q9ULV4	Coronin-1C [OS=Homo sapiens]	24	13	13	PE	100	0.000172488	0.000178826	0.000173112	0.000174809
794	O00151	PDZ and LIM domain protein 1 [OS=Homo sapiens]	54	12	12	PE	100	6.79e-05	6.87e-05	6.79e-05	6.82e-05
795	P68871	Hemoglobin subunit beta [OS=Homo sapiens]	69	11	11	PE	100	0.000797582	0.000820266	0.000819323	0.00081239
796	P04792	Heat shock protein beta-1 [OS=Homo sapiens]	44	7	7	PE	100	0.000228718	0.000242641	0.000211348	0.000227569
797	P16452	Protein 4.2 [OS=Homo sapiens]	16	11	11	PE	100	0.000134116	0.000135375	0.000142441	0.000137311
798	Q99439	Calponin-2 [OS=Homo sapiens]	51	12	12	PE	100	4.95e-05	4.59e-05	4.57e-05	4.7e-05
799	P02775	Platelet basic protein [OS=Homo sapiens]	50	9	9	PE	100	0.000727659	0.000717054	0.000738985	0.000727899
800	Q86UX7	Fermitin family homolog 3 [OS=Homo sapiens]	18	10	10	PE	100	0.000197118	0.000203224	0.000188352	0.000196232
801	P02763	Alpha-1-acid glycoprotein 1 [OS=Homo sapiens]	42	11	9	PE	100	0.00040086	0.000401152	0.000406055	0.000402689
802	P02655	Apolipoprotein C-II [OS=Homo sapiens]	59	8	8	PE	100	0.00832931	0.00798244	0.00812168	0.00814448
803	P04217	Alpha-1B-glycoprotein [OS=Homo sapiens]	33	9	9	PE	100	9.66e-05	9.51e-05	9.43e-05	9.53e-05
804	P23229	Integrin alpha-6 [OS=Homo sapiens]	18	17	17	PE	100	8.44e-05	9.32e-05	9.92e-05	9.23e-05
805	Q14520	Hyaluronan-binding protein 2 [OS=Homo sapiens]	23	9	9	PE	100	0.000109315	0.000105738	0.000103087	0.000106046
806	P13645	Keratin, type I cytoskeletal 10 [OS=Homo sapiens]	15	7	6	PE	100	0.000105089	0.000104342	0.000113041	0.00010749
807	P18206	Vinculin [OS=Homo sapiens]	13	12	12	PE	100	8.11e-05	8.22e-05	7.98e-05	8.11e-05
808	O95866-2	Isoform A of Megakaryocyte and platelet inhibitory receptor G6b [OS=Homo sapiens]	29	6	6	PE	100	8.1e-05	0.000126015	0.000126791	0.000111271
809	P52907	F-actin-capping protein subunit alpha-1 [OS=Homo sapiens]	44	10	8	PE	100	5.32e-05	5.62e-05	5.26e-05	5.4e-05
810	P13929	Beta-enolase [OS=Homo sapiens]	26	11	9	PE	100	7.22e-05	7.14e-05	7.09e-05	7.15e-05
811	O14672	Disintegrin and metalloproteinase domain-containing protein 10 [OS=Homo sapiens]	16	8	8	PE	100	0.000108971	0.000115889	0.000114501	0.00011312
812	Q8WZ42-13	Isoform 13 of Titin [OS=Homo sapiens]	0	8	1	PE	100	4.64e-05	4.42e-05	4.56e-05	4.54e-05
813	P14618	Pyruvate kinase PKM [OS=Homo sapiens]	17	6	6	PE	100	8.52e-05	8.6e-05	8.21e-05	8.44e-05
814	P30101	Protein disulfide-isomerase A3 [OS=Homo sapiens]	21	10	10	PE	100	7.43e-05	7.24e-05	6.89e-05	7.19e-05
815	P07357	Complement component C8 alpha chain [OS=Homo sapiens]	26	11	11	PE	100	2.33e-05	2.39e-05	2.53e-05	2.42e-05
816	P01833	Polymeric immunoglobulin receptor [OS=Homo sapiens]	17	8	8	PE	100	4.18e-05	4.59e-05	4.56e-05	4.44e-05
817	P21926	CD9 antigen [OS=Homo sapiens]	25	5	5	PE	100	0.000328167	0.000324257	0.000352622	0.000335015
818	Q05682	Caldesmon [OS=Homo sapiens]	21	11	11	PE	100	3.11e-05	3.23e-05	3.32e-05	3.22e-05
819	P49913	Cathelicidin antimicrobial peptide [OS=Homo sapiens]	30	7	7	PE	100	0.000234704	0.000231909	0.000227354	0.000231322
820	P48740	Mannan-binding lectin serine protease 1 [OS=Homo sapiens]	17	9	1	PE	100	9.2e-06	8.1e-06	7.9e-06	8.4e-06
821	P23528	Cofilin-1 [OS=Homo sapiens]	77	9	9	PE	100	0.000201468	0.000187093	0.000194793	0.000194451
822	P50552	Vasodilator-stimulated phosphoprotein [OS=Homo sapiens]	23	7	7	PE	100	9.19e-06	1.04e-05	8.67e-06	9.41e-06
823	P48740-2	Isoform 2 of Mannan-binding lectin serine protease 1 [OS=Homo sapiens]	16	9	1	PE	100	8.42e-05	7.59e-05	8.19e-05	8.07e-05
824	Q8WZ42-12	Isoform 12 of Titin [OS=Homo sapiens]	0	8	1	PE	100	1.03e-06	9.67e-07	9.61e-07	9.85e-07
825	P08697	Alpha-2-antiplasmin [OS=Homo sapiens]	20	8	8	PE	100	0.000287604	0.00028744	0.000287035	0.00028736
826	P01889	HLA class I histocompatibility antigen, B alpha chain [OS=Homo sapiens]	23	6	4	PE	100	4.65e-05	4.38e-05	4.64e-05	4.55e-05
827	O14950	Myosin regulatory light chain 12B [OS=Homo sapiens]	32	5	4	PE	100	0.000282028	0.000283928	0.000307627	0.000291194
828	P61224	Ras-related protein Rap-1b [OS=Homo sapiens]	44	8	4	PE	100	0.000125816	0.000124074	0.000126772	0.000125554
829	P55056	Apolipoprotein C-IV [OS=Homo sapiens]	43	11	11	PE	100	0.00081676	0.000817002	0.000791046	0.000808269
830	O00161	Synaptosomal-associated protein 23 [OS=Homo sapiens]	65	9	9	PE	100	5.68e-05	5.66e-05	5.41e-05	5.58e-05
831	P05452	Tetranectin [OS=Homo sapiens]	37	7	7	PE	100	7.95e-05	7.44e-05	7.56e-05	7.65e-05
832	Q9UGM5	Fetuin-B [OS=Homo sapiens]	29	7	7	PE	100	6.46e-05	6.79e-05	6.54e-05	6.6e-05
833	Q96PD5	N-acetylmuramoyl-L-alanine amidase [OS=Homo sapiens]	23	8	8	PE	100	0.000118185	0.000114589	0.000115999	0.000116258
834	P04439-2	Isoform 2 of HLA class I histocompatibility antigen, A alpha chain [OS=Homo sapiens]	32	9	8	PE	100	6.06e-05	5.76e-05	5.42e-05	5.75e-05
835	P08319	All-trans-retinol dehydrogenase [NAD(+)] ADH4 [OS=Homo sapiens]	29	8	7	PE	100	3.22e-05	3.48e-05	3.22e-05	3.31e-05
836	Q15942	Zyxin [OS=Homo sapiens]	20	7	7	PE	100	4.03e-05	4.09e-05	3.99e-05	4.04e-05
837	A0A1B0GTC6	Uncharacterized protein C3orf85 [OS=Homo sapiens]	37	3	3	PE	100	0.000191548	0.00017629	0.000186086	0.000184641
838	P05156	Complement factor I [OS=Homo sapiens]	15	9	9	PE	100	4.65e-05	4.48e-05	4.27e-05	4.47e-05
839	Q9BXR6	Complement factor H-related protein 5 [OS=Homo sapiens]	22	9	8	PE	100	9.39e-05	0.000100341	9.34e-05	9.59e-05
840	O76074	cGMP-specific 3',5'-cyclic phosphodiesterase [OS=Homo sapiens]	11	7	7	PE	100	2.15e-05	2.09e-05	2.06e-05	2.1e-05
841	P27824	Calnexin [OS=Homo sapiens]	18	7	7	PE	100	3.54e-05	3.71e-05	3.77e-05	3.67e-05
842	Q03591	Complement factor H-related protein 1 [OS=Homo sapiens]	22	7	1	PE	100	3.96e-05	4.06e-05	4.17e-05	4.06e-05
843	P14770	Platelet glycoprotein IX [OS=Homo sapiens]	28	5	5	PE	100	0.000156944	0.000159769	0.00016177	0.000159494
844	P49908	Selenoprotein P [OS=Homo sapiens]	11	7	7	PE	100	5.97e-05	5.95e-05	5.65e-05	5.85e-05
845	P55072	Transitional endoplasmic reticulum ATPase [OS=Homo sapiens]	19	8	8	PE	100	3.68e-05	3.27e-05	3.04e-05	3.33e-05
846	P47756	F-actin-capping protein subunit beta [OS=Homo sapiens]	24	5	5	PE	100	4.78e-05	4.77e-05	4.42e-05	4.66e-05
847	Q6UY14	ADAMTS-like protein 4 [OS=Homo sapiens]	9	7	7	PE	100	2.96e-05	3.47e-05	3.23e-05	3.22e-05
848	A0M8Q6	Immunoglobulin lambda constant 7 [OS=Homo sapiens]	46	5	2	PE	100	1.92e-06	1.56e-06	1.78e-06	1.75e-06
849	P11166	Solute carrier family 2, facilitated glucose transporter member 1 [OS=Homo sapiens]	7	4	4	PE	100	5.67e-05	6.31e-05	5.7e-05	5.89e-05
850	Q92954	Proteoglycan 4 [OS=Homo sapiens]	4	5	5	PE	100	1.14e-05	1.15e-05	1.17e-05	1.15e-05
851	O15143	Actin-related protein 2/3 complex subunit 1B [OS=Homo sapiens]	14	4	4	PE	100	4e-05	3.92e-05	4.2e-05	4.04e-05
852	Q9NQ79	Cartilage acidic protein 1 [OS=Homo sapiens]	18	10	10	PE	100	4.53e-05	4.62e-05	4.4e-05	4.52e-05
853	Q27J81	Inverted formin-2 [OS=Homo sapiens]	8	5	5	PE	100	1.19e-05	1.04e-05	1.18e-05	1.13e-05
854	O75116	Rho-associated protein kinase 2 [OS=Homo sapiens]	10	8	8	PE	100	1.49e-05	1.46e-05	1.51e-05	1.49e-05
855	P62937	Peptidyl-prolyl cis-trans isomerase A [OS=Homo sapiens]	54	6	6	PE	100	0.000137313	0.000127354	0.000131214	0.00013196
856	P07737	Profilin-1 [OS=Homo sapiens]	45	6	6	PE	100	4.55e-05	4.65e-05	4.81e-05	4.67e-05
857	P11021	Endoplasmic reticulum chaperone BiP [OS=Homo sapiens]	17	8	8	PE	100	1.95e-05	1.82e-05	1.8e-05	1.86e-05
858	Q9Y6C2	EMILIN-1 [OS=Homo sapiens]	12	8	8	PE	100	3.87e-05	4.13e-05	4.31e-05	4.1e-05
859	P01031	Complement C5 [OS=Homo sapiens]	6	9	9	PE	100	5.57e-05	5.51e-05	5.6e-05	5.56e-05
860	O00299	Chloride intracellular channel protein 1 [OS=Homo sapiens]	35	5	5	PE	100	3.26e-05	3.13e-05	3e-05	3.13e-05
861	P08575	Receptor-type tyrosine-protein phosphatase C [OS=Homo sapiens]	10	9	9	PE	100	5.8e-05	6.39e-05	6.39e-05	6.19e-05
862	P06732	Creatine kinase M-type [OS=Homo sapiens]	18	6	6	PE	100	2.99e-05	2.75e-05	2.88e-05	2.87e-05
863	P20851	C4b-binding protein beta chain [OS=Homo sapiens]	29	7	7	PE	100	0.000170872	0.000167584	0.000177191	0.000171882
864	P02776	Platelet factor 4 [OS=Homo sapiens]	45	5	2	PE	100	0.000400232	0.00041004	0.000380079	0.000396784
865	P16671	Platelet glycoprotein 4 [OS=Homo sapiens]	13	6	6	PE	100	7.56e-05	7.95e-05	7.94e-05	7.82e-05
866	Q6PJW8	Consortin [OS=Homo sapiens]	12	7	7	PE	100	1.07e-05	1.03e-05	9.66e-06	1.02e-05
867	Q06033	Inter-alpha-trypsin inhibitor heavy chain H3 [OS=Homo sapiens]	10	9	9	PE	100	3.87e-05	4.13e-05	3.67e-05	3.89e-05
868	Q16643	Drebrin [OS=Homo sapiens]	14	5	5	PE	100	1.45e-05	1.47e-05	1.46e-05	1.46e-05
869	P30405	Peptidyl-prolyl cis-trans isomerase F, mitochondrial [OS=Homo sapiens]	24	2	2	PE	100	1.41e-05	1.23e-05	1.62e-05	1.42e-05
870	Q86YZ3	Hornerin [OS=Homo sapiens]	10	7	7	PE	100	1.38e-06	1.21e-06	1.42e-06	1.34e-06
871	P12814	Alpha-actinin-1 [OS=Homo sapiens]	9	8	7	PE	100	3.74e-05	3.5e-05	3.74e-05	3.66e-05
872	P16109	P-selectin [OS=Homo sapiens]	9	6	6	PE	100	1.29e-05	1.34e-05	1.34e-05	1.32e-05
873	P24844	Myosin regulatory light polypeptide 9 [OS=Homo sapiens]	28	4	3	PE	100	6.02e-05	5.59e-05	5.8e-05	5.8e-05
874	P19652	Alpha-1-acid glycoprotein 2 [OS=Homo sapiens]	24	5	3	PE	100	0.000181423	0.000181931	0.000184838	0.00018273
875	P27105	Stomatin [OS=Homo sapiens]	15	4	4	PE	100	4.81e-05	4.67e-05	4.8e-05	4.76e-05
876	P01019	Angiotensinogen [OS=Homo sapiens]	7	3	3	PE	100	0.000236731	0.000244444	0.000237161	0.000239445
877	P02746	Complement C1q subcomponent subunit B [OS=Homo sapiens]	22	4	4	PE	100	0.000237272	0.000223321	0.000230653	0.000230416
878	P62328	Thymosin beta-4 [OS=Homo sapiens]	75	3	3	PE	100	0.000122913	0.000123464	0.000120336	0.000122238
879	Q15149	Plectin [OS=Homo sapiens]	2	7	7	PE	100	2.8e-06	3.36e-06	2.83e-06	3e-06
880	Q13586	Stromal interaction molecule 1 [OS=Homo sapiens]	9	4	4	PE	100	4.44e-06	4.98e-06	4.73e-06	4.72e-06
881	Q9H939	Proline-serine-threonine phosphatase-interacting protein 2 [OS=Homo sapiens]	21	7	7	PE	100	2.22e-05	1.98e-05	1.98e-05	2.06e-05
882	P16615	Sarcoplasmic/endoplasmic reticulum calcium ATPase 2 [OS=Homo sapiens]	13	7	4	PE	100	1.26e-05	1.1e-05	1.39e-05	1.25e-05
883	P05160	Coagulation factor XIII B chain [OS=Homo sapiens]	16	8	8	PE	100	3.37e-05	3.34e-05	3.55e-05	3.42e-05
884	Q9Y624	Junctional adhesion molecule A [OS=Homo sapiens]	27	4	4	PE	100	1.16e-05	1.05e-05	1.17e-05	1.12e-05
885	P27918	Properdin [OS=Homo sapiens]	12	3	3	PE	100	1.25e-05	1.27e-05	1.19e-05	1.24e-05
886	P47755	F-actin-capping protein subunit alpha-2 [OS=Homo sapiens]	27	5	3	PE	100	1.29e-05	2.09e-05	2.71e-05	2.03e-05
887	P02745	Complement C1q subcomponent subunit A [OS=Homo sapiens]	21	5	5	PE	100	0.000151262	0.00014739	0.000150038	0.000149563
888	P09496-2	Isoform Non-brain of Clathrin light chain A [OS=Homo sapiens]	15	3	3	PE	100	6.33e-06	7.74e-06	7.52e-06	7.2e-06
889	P62834	Ras-related protein Rap-1A [OS=Homo sapiens]	31	5	1	PE	100	NA	NA	NA	NA
890	P07237	Protein disulfide-isomerase [OS=Homo sapiens]	18	7	7	PE	100	2.3e-05	2.65e-05	2.18e-05	2.38e-05
891	P05546	Heparin cofactor 2 [OS=Homo sapiens]	12	6	6	PE	100	0.000240359	0.000243429	0.000240314	0.000241367
892	P27348	14-3-3 protein theta [OS=Homo sapiens]	25	5	3	PE	100	4.34e-05	4.03e-05	5.05e-05	4.47e-05
893	Q14644	Ras GTPase-activating protein 3 [OS=Homo sapiens]	4	4	4	PE	100	1.41e-05	1.41e-05	1.56e-05	1.46e-05
894	P10720	Platelet factor 4 variant [OS=Homo sapiens]	45	4	1	PE	100	5.62e-06	6.14e-06	5.91e-06	5.89e-06
895	O15117-3	Isoform 3 of FYN-binding protein 1 [OS=Homo sapiens]	6	3	3	PE	100	1.18e-05	1.49e-05	1.41e-05	1.36e-05
896	P07327	Alcohol dehydrogenase 1A [OS=Homo sapiens]	21	7	4	PE	100	1.74e-05	1.57e-05	1.61e-05	1.64e-05
897	P62873	Guanine nucleotide-binding protein G(I)/G(S)/G(T) subunit beta-1 [OS=Homo sapiens]	20	5	4	PE	100	5.8e-05	5.8e-05	5.64e-05	5.75e-05
898	P10412	Histone H1.4 [OS=Homo sapiens]	24	6	1	PE	100	3.96e-06	2.65e-06	3.25e-06	3.29e-06
899	A0A0B4J1V0	Immunoglobulin heavy variable 3-15 [OS=Homo sapiens]	41	6	3	PE	100	7.54e-05	7.53e-05	7.47e-05	7.51e-05
900	P23142	Fibulin-1 [OS=Homo sapiens]	14	6	6	PE	100	2.26e-05	2.23e-05	1.99e-05	2.16e-05
901	P13747	HLA class I histocompatibility antigen, alpha chain E [OS=Homo sapiens]	9	2	1	PE	100	2.82e-06	2e-06	2.35e-06	2.39e-06
902	P61158	Actin-related protein 3 [OS=Homo sapiens]	12	3	3	PE	100	3.94e-05	4.14e-05	4.04e-05	4.04e-05
903	P01768	Immunoglobulin heavy variable 3-30 [OS=Homo sapiens]	28	3	1	PE	100	NA	2.15e-06	3.67e-06	2.91e-06
904	P35611	Alpha-adducin [OS=Homo sapiens]	14	6	6	PE	100	1.75e-05	1.71e-05	1.7e-05	1.72e-05
905	Q04917	14-3-3 protein eta [OS=Homo sapiens]	18	4	2	PE	100	4.08e-05	3.72e-05	3.68e-05	3.83e-05
906	P16402	Histone H1.3 [OS=Homo sapiens]	24	6	1	PE	100	3.57e-05	3.53e-05	3.56e-05	3.55e-05
907	Q9Y5C1	Angiopoietin-related protein 3 [OS=Homo sapiens]	10	3	3	PE	100	7.17e-06	7.48e-06	9.7e-06	8.12e-06
908	P16070	CD44 antigen [OS=Homo sapiens]	11	5	5	PE	100	1.32e-05	1.35e-05	1.5e-05	1.39e-05
909	P0DP04	Immunoglobulin heavy variable 3-43D [OS=Homo sapiens]	25	3	1	PE	100	4.61e-05	4.31e-05	4.61e-05	4.51e-05
910	Q92619	Rho GTPase-activating protein 45 [OS=Homo sapiens]	5	4	4	PE	100	1.49e-05	1.54e-05	1.54e-05	1.52e-05
911	Q9HDC9	Adipocyte plasma membrane-associated protein [OS=Homo sapiens]	9	3	3	PE	100	8.64e-05	8.52e-05	8.2e-05	8.45e-05
912	O75558	Syntaxin-11 [OS=Homo sapiens]	24	5	5	PE	100	3.21e-05	1.71e-05	2e-05	2.31e-05
913	P02753	Retinol-binding protein 4 [OS=Homo sapiens]	28	4	4	PE	100	1.92e-05	1.89e-05	2.01e-05	1.94e-05
914	P58166	Inhibin beta E chain [OS=Homo sapiens]	16	4	4	PE	100	1.68e-05	1.39e-05	1.55e-05	1.54e-05
915	P10809	60 kDa heat shock protein, mitochondrial [OS=Homo sapiens]	10	3	3	PE	100	5.39e-06	9.36e-06	8.09e-06	7.62e-06
916	P51572	B-cell receptor-associated protein 31 [OS=Homo sapiens]	22	5	5	PE	100	2.81e-05	2.58e-05	2.65e-05	2.68e-05
917	Q86YW5	Trem-like transcript 1 protein [OS=Homo sapiens]	28	4	4	PE	100	1.61e-05	2.18e-05	2.85e-05	2.21e-05
918	Q96KN2	Beta-Ala-His dipeptidase [OS=Homo sapiens]	11	3	3	PE	100	1.6e-05	1.54e-05	1.5e-05	1.55e-05
919	Q14141	Septin-6 [OS=Homo sapiens]	9	4	3	PE	100	2.08e-05	1.89e-05	2.08e-05	2.02e-05
920	P04899	Guanine nucleotide-binding protein G(i) subunit alpha-2 [OS=Homo sapiens]	14	3	3	PE	100	6.94e-06	7.91e-06	9.37e-06	8.08e-06
921	Q9P0L0	Vesicle-associated membrane protein-associated protein A [OS=Homo sapiens]	32	5	5	PE	100	1.74e-05	1.68e-05	1.63e-05	1.68e-05
922	P26641	Elongation factor 1-gamma [OS=Homo sapiens]	8	3	3	PE	100	6.63e-06	6.51e-06	6.01e-06	6.38e-06
923	O14960	Leukocyte cell-derived chemotaxin-2 [OS=Homo sapiens]	34	4	4	PE	100	3.71e-05	3.87e-05	3.92e-05	3.84e-05
924	O95197	Reticulon-3 [OS=Homo sapiens]	4	1	1	PE	100	1.17e-05	1.32e-05	1.25e-05	1.25e-05
925	P15311	Ezrin [OS=Homo sapiens]	4	3	1	PE	100	8.68e-07	8.76e-07	1.01e-06	9.17e-07
926	Q13790	Apolipoprotein F [OS=Homo sapiens]	12	3	3	PE	100	0.000196903	0.000199832	0.000195205	0.000197313
927	Q08722	Leukocyte surface antigen CD47 [OS=Homo sapiens]	8	3	3	PE	100	5.09e-05	5.18e-05	4.37e-05	4.88e-05
928	Q08495	Dematin [OS=Homo sapiens]	23	5	5	PE	100	2.24e-05	1.85e-05	2.31e-05	2.13e-05
929	P22352	Glutathione peroxidase 3 [OS=Homo sapiens]	29	5	5	PE	100	6.36e-05	6.78e-05	7.15e-05	6.77e-05
930	Q05209	Tyrosine-protein phosphatase non-receptor type 12 [OS=Homo sapiens]	9	4	4	PE	100	3.12e-06	3.05e-06	2.27e-06	2.82e-06
931	O94804	Serine/threonine-protein kinase 10 [OS=Homo sapiens]	4	3	3	PE	100	3.6e-06	3.58e-06	2.77e-06	3.32e-06
932	P00325	All-trans-retinol dehydrogenase [NAD(+)] ADH1B [OS=Homo sapiens]	19	5	1	PE	100	4.39e-06	4.3e-06	4.3e-06	4.33e-06
933	O00139-2	Isoform 2 of Kinesin-like protein KIF2A [OS=Homo sapiens]	12	5	5	PE	100	1.74e-06	1.84e-06	4.12e-07	1.33e-06
934	Q12913	Receptor-type tyrosine-protein phosphatase eta [OS=Homo sapiens]	4	4	4	PE	100	7.55e-06	8.68e-06	6.73e-06	7.65e-06
935	Q9NX63	MICOS complex subunit MIC19 [OS=Homo sapiens]	17	3	3	PE	100	4.99e-06	5.82e-06	5.9e-06	5.57e-06
936	P37802	Transgelin-2 [OS=Homo sapiens]	23	4	4	PE	100	5.31e-05	4.99e-05	5.21e-05	5.17e-05
937	Q92686	Neurogranin [OS=Homo sapiens]	60	2	2	PE	100	5.12e-06	4.48e-06	2.38e-06	3.99e-06
938	Q9UII2	ATPase inhibitor, mitochondrial [OS=Homo sapiens]	11	2	2	PE	100	1.75e-06	1.73e-06	1.86e-06	1.78e-06
939	P02747	Complement C1q subcomponent subunit C [OS=Homo sapiens]	22	4	4	PE	100	0.000181523	0.000191732	0.000187942	0.000187066
940	P00488	Coagulation factor XIII A chain [OS=Homo sapiens]	8	4	4	PE	100	1.19e-05	1.09e-05	1.25e-05	1.18e-05
941	P14625	Endoplasmin [OS=Homo sapiens]	7	4	4	PE	100	1.71e-05	9.31e-06	1.61e-05	1.42e-05
942	P63000	Ras-related C3 botulinum toxin substrate 1 [OS=Homo sapiens]	23	4	1	PE	100	8.23e-06	8.73e-06	6.37e-06	7.78e-06
943	Q04756	Hepatocyte growth factor activator [OS=Homo sapiens]	7	3	3	PE	100	6.58e-06	2.18e-06	9.15e-06	5.97e-06
944	P13224	Platelet glycoprotein Ib beta chain [OS=Homo sapiens]	20	4	4	PE	100	7.3e-05	7.55e-05	7.04e-05	7.29e-05
945	P15153	Ras-related C3 botulinum toxin substrate 2 [OS=Homo sapiens]	23	4	1	PE	100	3.77e-05	3.71e-05	3.67e-05	3.72e-05
946	P23219	Prostaglandin G/H synthase 1 [OS=Homo sapiens]	12	4	4	PE	100	1.73e-05	1.69e-05	1.47e-05	1.63e-05
947	P61586	Transforming protein RhoA [OS=Homo sapiens]	29	4	4	PE	100	1.66e-05	1.62e-05	1.59e-05	1.62e-05
948	A0A087WW87	Immunoglobulin kappa variable 2-40 [OS=Homo sapiens]	17	1	1	PE	100	3.94e-05	3.99e-05	3.84e-05	3.93e-05
949	P33241	Lymphocyte-specific protein 1 [OS=Homo sapiens]	16	4	4	PE	100	4.29e-06	2.18e-06	5.02e-06	3.83e-06
950	Q92614	Unconventional myosin-XVIIIa [OS=Homo sapiens]	2	3	3	PE	100	5.14e-06	6.39e-06	7.31e-06	6.28e-06
951	P60953	Cell division control protein 42 homolog [OS=Homo sapiens]	23	4	4	PE	100	2.83e-05	3.07e-05	2.93e-05	2.94e-05
952	P36980	Complement factor H-related protein 2 [OS=Homo sapiens]	9	2	1	PE	100	2.29e-06	1.4e-06	2.2e-06	1.96e-06
953	Q9NZN3	EH domain-containing protein 3 [OS=Homo sapiens]	5	3	3	PE	100	8.86e-06	9.75e-06	8.67e-06	9.09e-06
954	P27797	Calreticulin [OS=Homo sapiens]	10	3	3	PE	100	7.93e-06	8.8e-06	8.34e-06	8.36e-06
955	Q6UWL2	Sushi domain-containing protein 1 [OS=Homo sapiens]	7	3	3	PE	100	2.1e-06	2.3e-06	1.47e-06	1.96e-06
956	P11142	Heat shock cognate 71 kDa protein [OS=Homo sapiens]	7	3	3	PE	100	1.09e-05	1.11e-05	1.06e-05	1.09e-05
957	P04075	Fructose-bisphosphate aldolase A [OS=Homo sapiens]	15	4	4	PE	100	1.31e-05	1.53e-05	1.34e-05	1.39e-05
958	A0A0B4J1Y9	Immunoglobulin heavy variable 3-72 [OS=Homo sapiens]	35	4	1	PE	100	2.83e-06	2.29e-06	3.44e-06	2.85e-06
959	P07360	Complement component C8 gamma chain [OS=Homo sapiens]	15	3	3	PE	100	1.79e-05	2e-05	1.66e-05	1.82e-05
960	Q13103	Secreted phosphoprotein 24 [OS=Homo sapiens]	22	3	3	PE	100	7.86e-06	7.24e-06	7.38e-06	7.49e-06
961	Q06830	Peroxiredoxin-1 [OS=Homo sapiens]	21	4	4	PE	100	1.41e-05	1.2e-05	1.43e-05	1.35e-05
962	P52565	Rho GDP-dissociation inhibitor 1 [OS=Homo sapiens]	16	1	1	PE	100	1.27e-06	NA	2.23e-06	1.75e-06
963	Q02985	Complement factor H-related protein 3 [OS=Homo sapiens]	10	3	1	PE	100	1.62e-06	1.74e-06	1.91e-06	1.76e-06
964	P01780	Immunoglobulin heavy variable 3-7 [OS=Homo sapiens]	15	3	3	PE	100	4.27e-05	4.16e-05	4.14e-05	4.19e-05
965	P05164	Myeloperoxidase [OS=Homo sapiens]	3	2	2	PE	100	4.84e-06	3.47e-06	4.79e-06	4.37e-06
966	P00558	Phosphoglycerate kinase 1 [OS=Homo sapiens]	12	4	4	PE	100	4.45e-06	4.29e-06	2.47e-06	3.74e-06
967	Q92743	Serine protease HTRA1 [OS=Homo sapiens]	9	3	3	PE	100	8.04e-06	8.33e-06	5.72e-06	7.36e-06
968	P48426	Phosphatidylinositol 5-phosphate 4-kinase type-2 alpha [OS=Homo sapiens]	13	5	5	PE	100	1.6e-05	1.49e-05	1.58e-05	1.56e-05
969	Q8IZ83	Aldehyde dehydrogenase family 16 member A1 [OS=Homo sapiens]	4	2	2	PE	100	9.09e-07	1.23e-06	1.07e-06	1.07e-06
970	P29692	Elongation factor 1-delta [OS=Homo sapiens]	12	2	1	PE	100	6.06e-06	6.6e-06	5.99e-06	6.22e-06
971	P31946	14-3-3 protein beta/alpha [OS=Homo sapiens]	23	5	3	PE	100	1.43e-05	1.2e-05	1.45e-05	1.36e-05
972	P14854	Cytochrome c oxidase subunit 6B1 [OS=Homo sapiens]	44	3	3	PE	100	3.3e-05	3.77e-05	3.49e-05	3.52e-05
973	P24534	Elongation factor 1-beta [OS=Homo sapiens]	18	3	2	PE	100	5.63e-06	7.75e-06	5.1e-06	6.16e-06
974	O00194	Ras-related protein Rab-27B [OS=Homo sapiens]	22	3	3	PE	100	8.37e-05	8.07e-05	6.43e-05	7.63e-05
975	P01709	Immunoglobulin lambda variable 2-8 [OS=Homo sapiens]	18	3	2	PE	100	0.000134837	0.000102888	8.37e-05	0.000107153
976	O95445	Apolipoprotein M [OS=Homo sapiens]	21	5	5	PE	100	0.000398257	0.000394518	0.000406193	0.000399656
977	P21291	Cysteine and glycine-rich protein 1 [OS=Homo sapiens]	17	2	2	PE	100	2.26e-05	2.42e-05	2.27e-05	2.32e-05
978	P07919	Cytochrome b-c1 complex subunit 6, mitochondrial [OS=Homo sapiens]	34	2	2	PE	100	5.29e-06	7.54e-06	6.63e-06	6.49e-06
979	Q70J99	Protein unc-13 homolog D [OS=Homo sapiens]	2	2	2	PE	100	5.83e-06	4.45e-06	3.18e-06	4.49e-06
980	P01701	Immunoglobulin lambda variable 1-51 [OS=Homo sapiens]	18	2	2	PE	100	2.89e-05	2.72e-05	2.25e-05	2.62e-05
981	Q13200	26S proteasome non-ATPase regulatory subunit 2 [OS=Homo sapiens]	3	2	2	PE	100	NA	NA	NA	NA
982	Q6E0U4	Dermokine [OS=Homo sapiens]	7	3	3	PE	100	1.32e-05	1.24e-05	1.19e-05	1.25e-05
983	P06310	Immunoglobulin kappa variable 2-30 [OS=Homo sapiens]	20	1	1	PE	100	1.41e-05	1.46e-05	1.05e-05	1.31e-05
984	P00740	Coagulation factor IX [OS=Homo sapiens]	10	4	4	PE	100	1.47e-05	1.76e-05	1.65e-05	1.63e-05
985	Q08380	Galectin-3-binding protein [OS=Homo sapiens]	6	3	3	PE	100	1.82e-05	1.87e-05	1.79e-05	1.83e-05
986	P00746	Complement factor D [OS=Homo sapiens]	15	3	3	PE	100	1.21e-05	1.01e-05	1.12e-05	1.11e-05
987	Q9H0U4	Ras-related protein Rab-1B [OS=Homo sapiens]	14	3	3	PE	100	4.63e-06	5.04e-06	4.22e-06	4.63e-06
988	P26447	Protein S100-A4 [OS=Homo sapiens]	30	3	3	PE	100	9.42e-06	6.79e-06	8.98e-06	8.4e-06
989	P48509	CD151 antigen [OS=Homo sapiens]	6	1	1	PE	100	4.01e-06	4.55e-06	3.88e-06	4.15e-06
990	P80723	Brain acid soluble protein 1 [OS=Homo sapiens]	25	2	2	PE	100	2.98e-06	NA	2.05e-06	2.52e-06
991	Q9Y613	FH1/FH2 domain-containing protein 1 [OS=Homo sapiens]	7	4	4	PE	100	4.58e-06	1.01e-05	8.08e-06	7.59e-06
992	O94919	Endonuclease domain-containing 1 protein [OS=Homo sapiens]	12	3	3	PE	100	1.23e-05	1.28e-05	1.33e-05	1.28e-05
993	Q16777	Histone H2A type 2-C [OS=Homo sapiens]	20	3	3	PE	100	3.2e-05	2.68e-05	2.94e-05	2.94e-05
994	P14543	Nidogen-1 [OS=Homo sapiens]	3	3	3	PE	100	7.43e-06	8.46e-06	1.14e-05	9.09e-06
995	Q96AG4	Leucine-rich repeat-containing protein 59 [OS=Homo sapiens]	18	3	3	PE	100	4.84e-06	2.26e-06	4.35e-06	3.82e-06
996	P51692	Signal transducer and activator of transcription 5B [OS=Homo sapiens]	4	3	3	PE	100	6.15e-06	5.36e-06	6.49e-06	6e-06
997	Q15582	Transforming growth factor-beta-induced protein ig-h3 [OS=Homo sapiens]	6	3	3	PE	100	5.32e-06	4.47e-06	4.66e-06	4.82e-06
998	Q14254	Flotillin-2 [OS=Homo sapiens]	7	2	2	PE	100	1.46e-05	1.32e-05	1.21e-05	1.33e-05
999	Q15485	Ficolin-2 [OS=Homo sapiens]	12	3	3	PE	100	3.92e-05	4.08e-05	3.89e-05	3.97e-05
1000	P13647	Keratin, type II cytoskeletal 5 [OS=Homo sapiens]	5	3	1	PE	100	5.77e-06	6.39e-06	5.87e-06	6.01e-06
1001	Q96C24	Synaptotagmin-like protein 4 [OS=Homo sapiens]	7	3	3	PE	100	1.41e-06	1.29e-06	1.27e-06	1.32e-06
1002	Q16610	Extracellular matrix protein 1 [OS=Homo sapiens]	6	3	3	PE	100	3.7e-06	3.35e-06	3.55e-06	3.53e-06
1003	P29966	Myristoylated alanine-rich C-kinase substrate [OS=Homo sapiens]	12	2	2	PE	100	3.32e-07	3.33e-07	2.99e-07	3.21e-07
1004	P40926	Malate dehydrogenase, mitochondrial [OS=Homo sapiens]	12	3	3	PE	100	1.77e-05	1.76e-05	1.63e-05	1.72e-05
1005	Q96DZ9	CKLF-like MARVEL transmembrane domain-containing protein 5 [OS=Homo sapiens]	9	1	1	PE	100	2.71e-06	1.15e-06	1.71e-06	1.86e-06
1006	Q16555	Dihydropyrimidinase-related protein 2 [OS=Homo sapiens]	6	3	3	PE	100	3.05e-06	3.32e-06	3.04e-06	3.14e-06
1007	P01011	Alpha-1-antichymotrypsin [OS=Homo sapiens]	7	2	2	PE	100	1.37e-05	1.49e-05	1.38e-05	1.41e-05
1008	Q9GZV4	Eukaryotic translation initiation factor 5A-2 [OS=Homo sapiens]	18	3	3	PE	100	1.08e-05	1.04e-05	9.99e-06	1.04e-05
1009	P18859	ATP synthase-coupling factor 6, mitochondrial [OS=Homo sapiens]	22	2	2	PE	100	1.26e-05	1.15e-05	8.24e-06	1.08e-05
1010	P35609-2	Isoform 2 of Alpha-actinin-2 [OS=Homo sapiens]	3	2	1	PE	100	1.78e-05	1.77e-05	1.76e-05	1.77e-05
1011	P04921	Glycophorin-C [OS=Homo sapiens]	21	1	1	PE	100	2.61e-05	2.9e-05	2.57e-05	2.69e-05
1012	P55103	Inhibin beta C chain [OS=Homo sapiens]	8	1	1	PE	100	6.56e-06	3.87e-06	4.37e-06	4.93e-06
1013	P06576	ATP synthase subunit beta, mitochondrial [OS=Homo sapiens]	4	1	1	PE	100	7.29e-06	6.23e-06	6.32e-06	6.61e-06
1014	Q9NTJ5	Phosphatidylinositol-3-phosphatase SAC1 [OS=Homo sapiens]	7	4	4	PE	100	2.03e-05	2.07e-05	1.84e-05	1.98e-05
1015	P31146	Coronin-1A [OS=Homo sapiens]	5	2	2	PE	100	7.35e-07	8.34e-07	8.63e-07	8.11e-07
1016	Q13576	Ras GTPase-activating-like protein IQGAP2 [OS=Homo sapiens]	3	4	4	PE	100	4.78e-06	6.17e-06	6.28e-06	5.74e-06
1017	Q01433	AMP deaminase 2 [OS=Homo sapiens]	4	2	2	PE	100	NA	NA	NA	NA
1018	P61160	Actin-related protein 2 [OS=Homo sapiens]	10	3	3	PE	100	8.84e-06	8.1e-06	1.05e-05	9.15e-06
1019	P06681	Complement C2 [OS=Homo sapiens]	5	2	2	PE	100	2.94e-05	3e-05	3.01e-05	2.98e-05
1020	P36957	Dihydrolipoyllysine-residue succinyltransferase component of 2-oxoglutarate dehydrogenase complex, mitochondrial [OS=Homo sapiens]	3	1	1	PE	100	2.92e-06	2.9e-06	2.36e-06	2.73e-06
1021	O95292	Vesicle-associated membrane protein-associated protein B/C [OS=Homo sapiens]	15	3	3	PE	100	9.85e-06	1.05e-05	7.41e-06	9.27e-06
1022	O00429	Dynamin-1-like protein [OS=Homo sapiens]	4	2	2	PE	100	1.31e-05	1.35e-05	1.39e-05	1.35e-05
1023	P25942	Tumor necrosis factor receptor superfamily member 5 [OS=Homo sapiens]	10	1	1	PE	100	3.13e-06	2.58e-06	1.95e-06	2.55e-06
1024	P53597	Succinate--CoA ligase [ADP/GDP-forming] subunit alpha, mitochondrial [OS=Homo sapiens]	9	2	2	PE	100	2.16e-06	2.6e-06	2.66e-06	2.47e-06
1025	P61952	Guanine nucleotide-binding protein G(I)/G(S)/G(O) subunit gamma-11 [OS=Homo sapiens]	49	3	3	PE	100	9.58e-06	1.41e-05	1.1e-05	1.16e-05
1026	P04632	Calpain small subunit 1 [OS=Homo sapiens]	7	1	1	PE	100	5.21e-06	6.37e-06	3.75e-06	5.11e-06
1027	O60610	Protein diaphanous homolog 1 [OS=Homo sapiens]	3	3	3	PE	100	5.5e-06	8.68e-06	7.83e-06	7.34e-06
1028	Q9UJU6	Drebrin-like protein [OS=Homo sapiens]	12	3	3	PE	100	2.7e-06	2.94e-06	8.72e-07	2.17e-06
1029	Q9Y6F6-1	Isoform 1 of Inositol 1,4,5-triphosphate receptor associated 1 [OS=Homo sapiens]	5	4	4	PE	100	1.48e-06	1.35e-06	5.22e-07	1.12e-06
1030	P50148	Guanine nucleotide-binding protein G(q) subunit alpha [OS=Homo sapiens]	14	3	3	PE	100	3.74e-06	2.99e-06	3.93e-06	3.55e-06
1031	Q12846	Syntaxin-4 [OS=Homo sapiens]	6	1	1	PE	100	2.42e-06	1.42e-06	2.62e-06	2.15e-06
1032	P07359	Platelet glycoprotein Ib alpha chain [OS=Homo sapiens]	6	4	4	PE	100	1.26e-05	1.22e-05	1.47e-05	1.32e-05
1033	Q9BSJ8	Extended synaptotagmin-1 [OS=Homo sapiens]	2	2	2	PE	100	6e-06	7.95e-06	6.66e-06	6.87e-06
1034	Q9UK55	Protein Z-dependent protease inhibitor [OS=Homo sapiens]	3	2	2	PE	100	1.76e-05	1.77e-05	1.83e-05	1.79e-05
1035	P35613	Basigin [OS=Homo sapiens]	8	2	2	PE	100	2.73e-06	2.86e-06	3.09e-06	2.89e-06
1036	P10599	Thioredoxin [OS=Homo sapiens]	21	2	2	PE	100	7.58e-06	6.67e-06	6.95e-06	7.07e-06
1037	P15169	Carboxypeptidase N catalytic chain [OS=Homo sapiens]	7	2	2	PE	100	5.01e-06	5.16e-06	4.89e-06	5.02e-06
1038	O43294	Transforming growth factor beta-1-induced transcript 1 protein [OS=Homo sapiens]	6	2	2	PE	100	7.11e-06	7.23e-06	8.48e-06	7.61e-06
1039	P59665	Neutrophil defensin 1 [OS=Homo sapiens]	20	3	3	PE	100	4.71e-05	4.49e-05	4.67e-05	4.62e-05
1040	P05141	ADP/ATP translocase 2 [OS=Homo sapiens]	8	2	1	PE	100	8.22e-06	9.19e-06	8.54e-06	8.65e-06
1041	O75955	Flotillin-1 [OS=Homo sapiens]	6	2	2	PE	100	3.41e-06	4.06e-06	4.71e-06	4.06e-06
1042	P04259	Keratin, type II cytoskeletal 6B [OS=Homo sapiens]	6	3	1	PE	100	NA	NA	NA	NA
1043	P00915	Carbonic anhydrase 1 [OS=Homo sapiens]	9	1	1	PE	100	2.42e-06	3.49e-06	2.77e-06	2.89e-06
1044	Q00610	Clathrin heavy chain 1 [OS=Homo sapiens]	2	3	3	PE	100	1.79e-05	1.59e-05	1.65e-05	1.68e-05
1045	P05107	Integrin beta-2 [OS=Homo sapiens]	4	3	3	PE	100	5.48e-06	5.26e-06	5.35e-06	5.36e-06
1046	P61026	Ras-related protein Rab-10 [OS=Homo sapiens]	13	2	2	PE	100	4.78e-06	4.76e-06	4.91e-06	4.82e-06
1047	Q99497	Parkinson disease protein 7 [OS=Homo sapiens]	13	2	2	PE	100	2.66e-06	2.56e-06	4e-06	3.07e-06
1048	Q15365	Poly(rC)-binding protein 1 [OS=Homo sapiens]	7	2	2	PE	100	8.37e-06	7.71e-06	8.17e-06	8.08e-06
1049	P10644	cAMP-dependent protein kinase type I-alpha regulatory subunit [OS=Homo sapiens]	6	1	1	PE	100	NA	NA	NA	NA
1050	P51970	NADH dehydrogenase [ubiquinone] 1 alpha subcomplex subunit 8 [OS=Homo sapiens]	9	1	1	PE	100	2.4e-07	2.43e-07	2.55e-07	2.46e-07
1051	Q9NR12	PDZ and LIM domain protein 7 [OS=Homo sapiens]	8	3	3	PE	100	4.81e-06	4.57e-06	4.39e-06	4.59e-06
1052	Q00796	Sorbitol dehydrogenase [OS=Homo sapiens]	4	1	1	PE	100	NA	7.65e-07	6.37e-07	7.01e-07
1053	P07195	L-lactate dehydrogenase B chain [OS=Homo sapiens]	3	1	1	PE	100	2.07e-06	2.76e-06	2.55e-06	2.46e-06
1054	Q9C0C9	(E3-independent) E2 ubiquitin-conjugating enzyme [OS=Homo sapiens]	2	1	1	PE	100	6.33e-07	6.04e-07	8.16e-07	6.84e-07
1055	P01717	Immunoglobulin lambda variable 3-25 [OS=Homo sapiens]	28	2	2	PE	100	9.37e-06	8.59e-06	6.63e-06	8.19e-06
1056	P09486	SPARC [OS=Homo sapiens]	10	2	2	PE	100	8.44e-06	7.48e-06	1.31e-05	9.68e-06
1057	P05771	Protein kinase C beta type [OS=Homo sapiens]	3	2	2	PE	100	2.39e-06	2.06e-06	1.63e-06	2.03e-06
1058	P09110	3-ketoacyl-CoA thiolase, peroxisomal [OS=Homo sapiens]	8	2	2	PE	100	1.6e-06	3.25e-06	1.9e-06	2.25e-06
1059	P63218	Guanine nucleotide-binding protein G(I)/G(S)/G(O) subunit gamma-5 [OS=Homo sapiens]	31	2	2	PE	100	7.81e-06	6.71e-06	6.04e-06	6.85e-06
1060	Q8TC12	Retinol dehydrogenase 11 [OS=Homo sapiens]	5	1	1	PE	100	3.71e-06	2.51e-06	3.85e-06	3.35e-06
1061	P02533	Keratin, type I cytoskeletal 14 [OS=Homo sapiens]	7	3	2	PE	100	1.4e-06	1.18e-06	1.19e-06	1.25e-06
1062	P53801	Pituitary tumor-transforming gene 1 protein-interacting protein [OS=Homo sapiens]	19	2	2	PE	100	NA	NA	NA	NA
1063	P04843	Dolichyl-diphosphooligosaccharide--protein glycosyltransferase subunit 1 [OS=Homo sapiens]	4	2	2	PE	100	1.23e-05	1.3e-05	1.19e-05	1.24e-05
1064	Q00013	55 kDa erythrocyte membrane protein [OS=Homo sapiens]	6	2	2	PE	100	6.67e-06	6.41e-06	7.13e-06	6.73e-06
1065	Q8WWA1	Transmembrane protein 40 [OS=Homo sapiens]	6	2	2	PE	100	8.01e-06	5.89e-06	6.79e-06	6.9e-06
1066	O75083	WD repeat-containing protein 1 [OS=Homo sapiens]	6	3	3	PE	100	5.21e-06	7.01e-06	6.91e-06	6.38e-06
1067	Q9H4M9	EH domain-containing protein 1 [OS=Homo sapiens]	6	2	2	PE	100	4.47e-06	2.54e-06	2.48e-06	3.16e-06
1068	A2NJV5	Immunoglobulin kappa variable 2-29 [OS=Homo sapiens]	26	2	2	PE	100	4.53e-07	3.27e-07	NA	3.9e-07
1069	P01619	Immunoglobulin kappa variable 3-20 [OS=Homo sapiens]	19	1	1	PE	100	NA	NA	NA	NA
1070	P05166	Propionyl-CoA carboxylase beta chain, mitochondrial [OS=Homo sapiens]	2	1	1	PE	100	3.51e-07	3.07e-07	3.54e-07	3.38e-07
1071	P14314	Glucosidase 2 subunit beta [OS=Homo sapiens]	4	2	2	PE	100	4.48e-06	3.74e-06	5.26e-06	4.49e-06
1072	P82909	Alpha-ketoglutarate dehydrogenase component 4 [OS=Homo sapiens]	16	1	1	PE	100	1.22e-06	1.34e-06	1.22e-06	1.26e-06
1073	P55209	Nucleosome assembly protein 1-like 1 [OS=Homo sapiens]	5	1	1	PE	100	4.08e-06	6.75e-06	6.03e-06	5.62e-06
1074	P50851-2	Isoform 2 of Lipopolysaccharide-responsive and beige-like anchor protein [OS=Homo sapiens]	1	2	2	PE	100	1.21e-05	9.91e-06	9.14e-06	1.04e-05
1075	Q16181	Septin-7 [OS=Homo sapiens]	7	2	2	PE	100	1.2e-06	1.4e-06	1.13e-06	1.24e-06
1076	P06312	Immunoglobulin kappa variable 4-1 [OS=Homo sapiens]	17	2	2	PE	100	1.04e-05	1.12e-05	1.1e-05	1.09e-05
1077	P61225	Ras-related protein Rap-2b [OS=Homo sapiens]	9	1	1	PE	100	3.84e-06	3.52e-06	3.24e-06	3.53e-06
1078	Q685J3	Mucin-17 [OS=Homo sapiens]	1	2	2	PE	100	1.23e-06	1.07e-06	1.04e-06	1.12e-06
1079	P12236	ADP/ATP translocase 3 [OS=Homo sapiens]	7	2	1	PE	100	4.88e-06	5.54e-06	4.11e-06	4.84e-06
1080	P81172	Hepcidin [OS=Homo sapiens]	19	1	1	PE	100	1.7e-06	2.51e-06	3.03e-06	2.41e-06
1081	P04179	Superoxide dismutase [Mn], mitochondrial [OS=Homo sapiens]	7	1	1	PE	100	1.53e-06	1.17e-06	1.22e-06	1.31e-06
1082	Q9NVA2	Septin-11 [OS=Homo sapiens]	7	2	1	PE	100	1.41e-06	1.68e-06	1.68e-06	1.59e-06
1083	Q16891	MICOS complex subunit MIC60 [OS=Homo sapiens]	3	2	2	PE	100	3.62e-06	4.64e-06	4.29e-06	4.19e-06
1084	Q16778	Histone H2B type 2-E [OS=Homo sapiens]	21	3	3	PE	100	1.36e-05	1.46e-05	9.96e-06	1.27e-05
1085	P08637	Low affinity immunoglobulin gamma Fc region receptor III-A [OS=Homo sapiens]	5	1	1	PE	100	5.65e-06	5.21e-06	6.02e-06	5.62e-06
1086	P02743	Serum amyloid P-component [OS=Homo sapiens]	10	2	2	PE	100	NA	4.51e-06	4.81e-06	4.66e-06
1087	P14555	Phospholipase A2, membrane associated [OS=Homo sapiens]	16	2	2	PE	100	2.72e-06	3.02e-06	2.89e-06	2.88e-06
1088	P18428	Lipopolysaccharide-binding protein [OS=Homo sapiens]	5	2	2	PE	100	2.74e-06	1.33e-06	2.24e-06	2.1e-06
1089	Q9NQC3	Reticulon-4 [OS=Homo sapiens]	2	1	1	PE	100	9.5e-06	8.37e-06	6.29e-06	8.05e-06
1090	Q15836	Vesicle-associated membrane protein 3 [OS=Homo sapiens]	24	1	1	PE	100	NA	NA	NA	NA
1091	Q9HAV0	Guanine nucleotide-binding protein subunit beta-4 [OS=Homo sapiens]	10	3	1	PE	100	1.4e-06	1.81e-06	9.16e-06	4.12e-06
1092	P42765	3-ketoacyl-CoA thiolase, mitochondrial [OS=Homo sapiens]	4	1	1	PE	100	5.86e-07	5.67e-07	8.6e-07	6.71e-07
1093	Q8NBJ7	Inactive C-alpha-formylglycine-generating enzyme 2 [OS=Homo sapiens]	5	1	1	PE	100	3.55e-06	4.44e-06	3.53e-06	3.84e-06
1094	P01137	Transforming growth factor beta-1 proprotein [OS=Homo sapiens]	6	2	2	PE	100	1.31e-05	1.27e-05	1.31e-05	1.3e-05
1095	Q9HBI1	Beta-parvin [OS=Homo sapiens]	4	1	1	PE	100	3.49e-06	3.53e-06	3.07e-06	3.36e-06
1096	Q15113	Procollagen C-endopeptidase enhancer 1 [OS=Homo sapiens]	6	2	2	PE	100	3.45e-06	2.66e-06	3.21e-06	3.1e-06
1097	P23634	Plasma membrane calcium-transporting ATPase 4 [OS=Homo sapiens]	2	2	2	PE	100	3.82e-05	3.77e-05	3.48e-05	3.69e-05
1098	P50416	Carnitine O-palmitoyltransferase 1, liver isoform [OS=Homo sapiens]	2	1	1	PE	100	4.53e-06	3.8e-06	4.14e-06	4.16e-06
1099	P60985	Keratinocyte differentiation-associated protein [OS=Homo sapiens]	22	2	2	PE	100	1.3e-05	1.17e-05	1.12e-05	1.2e-05
1100	Q07021	Complement component 1 Q subcomponent-binding protein, mitochondrial [OS=Homo sapiens]	5	1	1	PE	100	2.31e-06	3.25e-06	2.59e-06	2.72e-06
1101	P05362	Intercellular adhesion molecule 1 [OS=Homo sapiens]	3	1	1	PE	100	NA	NA	NA	NA
1102	Q8NI99	Angiopoietin-related protein 6 [OS=Homo sapiens]	3	1	1	PE	100	4.8e-06	5.42e-06	4.48e-06	4.9e-06
1103	P13667	Protein disulfide-isomerase A4 [OS=Homo sapiens]	4	2	2	PE	100	1.61e-06	1.72e-06	1.66e-06	1.66e-06
1104	P61006	Ras-related protein Rab-8A [OS=Homo sapiens]	7	1	1	PE	100	NA	3.63e-07	3.62e-07	3.63e-07
1105	Q8NBP7	Proprotein convertase subtilisin/kexin type 9 [OS=Homo sapiens]	6	2	2	PE	100	9.23e-06	1.05e-05	9.73e-06	9.83e-06
1106	Q15084	Protein disulfide-isomerase A6 [OS=Homo sapiens]	5	2	2	PE	100	2.17e-06	1.52e-06	1.39e-06	1.69e-06
1107	P49407	Beta-arrestin-1 [OS=Homo sapiens]	5	2	2	PE	100	NA	NA	NA	NA
1108	P59768	Guanine nucleotide-binding protein G(I)/G(S)/G(O) subunit gamma-2 [OS=Homo sapiens]	28	2	2	PE	100	2.53e-06	4.58e-06	3.59e-06	3.57e-06
1109	Q15019	Septin-2 [OS=Homo sapiens]	5	1	1	PE	100	4.98e-06	5.72e-06	4.57e-06	5.09e-06
1110	O60884	DnaJ homolog subfamily A member 2 [OS=Homo sapiens]	3	1	1	PE	100	1.15e-06	1.18e-06	9.39e-07	1.09e-06
1111	P10124	Serglycin [OS=Homo sapiens]	15	2	2	PE	100	4.57e-06	4.16e-06	9.03e-06	5.92e-06
1112	O75874	Isocitrate dehydrogenase [NADP] cytoplasmic [OS=Homo sapiens]	3	1	1	PE	100	NA	7.96e-07	NA	7.96e-07
1113	P61981	14-3-3 protein gamma [OS=Homo sapiens]	10	3	1	PE	100	9.29e-06	8.66e-06	9.33e-06	9.09e-06
1114	P30273	High affinity immunoglobulin epsilon receptor subunit gamma [OS=Homo sapiens]	17	1	1	PE	100	4.84e-06	3.92e-06	4.09e-06	4.28e-06
1115	Q15555	Microtubule-associated protein RP/EB family member 2 [OS=Homo sapiens]	6	2	2	PE	100	8.74e-07	9.63e-07	8.29e-07	8.89e-07
1116	B2RUZ4	Small integral membrane protein 1 [OS=Homo sapiens]	15	1	1	PE	100	4.18e-06	4.18e-06	4.62e-06	4.32e-06
1117	P11226	Mannose-binding protein C [OS=Homo sapiens]	7	2	2	PE	100	8.47e-06	9.26e-06	9.67e-06	9.13e-06
1118	P0DP23	Calmodulin-1 [OS=Homo sapiens]	9	1	1	PE	100	9.04e-06	1.19e-05	1.08e-05	1.06e-05
1119	P80748	Immunoglobulin lambda variable 3-21 [OS=Homo sapiens]	14	1	1	PE	100	NA	NA	NA	NA
1120	O15511	Actin-related protein 2/3 complex subunit 5 [OS=Homo sapiens]	23	1	1	PE	100	NA	NA	NA	NA
1121	Q03518	Antigen peptide transporter 1 [OS=Homo sapiens]	3	1	1	PE	100	2.1e-06	NA	NA	2.1e-06
1122	P13073	Cytochrome c oxidase subunit 4 isoform 1, mitochondrial [OS=Homo sapiens]	7	1	1	PE	100	3.9e-06	3.89e-06	4.08e-06	3.96e-06
1123	P22061	Protein-L-isoaspartate(D-aspartate) O-methyltransferase [OS=Homo sapiens]	7	1	1	PE	100	9.48e-07	1.03e-06	1.14e-06	1.04e-06
1124	P60468	Protein transport protein Sec61 subunit beta [OS=Homo sapiens]	21	2	2	PE	100	NA	5.1e-07	3.92e-07	4.51e-07
1125	Q9UHB6	LIM domain and actin-binding protein 1 [OS=Homo sapiens]	2	1	1	PE	100	NA	NA	NA	NA
1126	P07384	Calpain-1 catalytic subunit [OS=Homo sapiens]	4	2	2	PE	100	1.42e-05	1.25e-05	1.29e-05	1.32e-05
1127	Q09327	Beta-1,4-mannosyl-glycoprotein 4-beta-N-acetylglucosaminyltransferase [OS=Homo sapiens]	6	2	2	PE	100	1.17e-06	5.55e-06	5.41e-06	4.04e-06
1128	Q9Y5K6	CD2-associated protein [OS=Homo sapiens]	2	1	1	PE	100	NA	NA	NA	NA
1129	Q15833	Syntaxin-binding protein 2 [OS=Homo sapiens]	4	3	3	PE	100	3.71e-06	3.94e-06	3.89e-06	3.84e-06
1130	P37840	Alpha-synuclein [OS=Homo sapiens]	9	1	1	PE	100	6.41e-07	7.4e-07	5.29e-07	6.37e-07
1131	P51149	Ras-related protein Rab-7a [OS=Homo sapiens]	7	1	1	PE	100	5.71e-06	5.29e-06	5.47e-06	5.49e-06
1132	O43396	Thioredoxin-like protein 1 [OS=Homo sapiens]	8	1	1	PE	100	NA	NA	NA	NA
1133	P15814	Immunoglobulin lambda-like polypeptide 1 [OS=Homo sapiens]	7	1	1	PE	100	1.66e-06	NA	NA	1.66e-06
1134	P13796	Plastin-2 [OS=Homo sapiens]	4	1	1	PE	100	NA	NA	NA	NA
1135	Q8WUM4	Programmed cell death 6-interacting protein [OS=Homo sapiens]	1	1	1	PE	100	NA	NA	NA	NA
1136	P12931	Proto-oncogene tyrosine-protein kinase Src [OS=Homo sapiens]	5	2	1	PE	100	NA	NA	NA	NA
1137	P06239	Tyrosine-protein kinase Lck [OS=Homo sapiens]	4	2	1	PE	100	6.34e-06	5.39e-06	2.98e-06	4.9e-06
1138	P28838	Cytosol aminopeptidase [OS=Homo sapiens]	3	1	1	PE	100	NA	NA	NA	NA
1139	O43583	Density-regulated protein [OS=Homo sapiens]	13	1	1	PE	100	NA	NA	NA	NA
1140	P61626	Lysozyme C [OS=Homo sapiens]	11	2	2	PE	100	2.92e-06	2.54e-06	3.27e-06	2.91e-06
1141	P62879	Guanine nucleotide-binding protein G(I)/G(S)/G(T) subunit beta-2 [OS=Homo sapiens]	12	3	1	PE	100	5.19e-06	5.15e-06	NA	5.17e-06
1142	O75954	Tetraspanin-9 [OS=Homo sapiens]	5	1	1	PE	100	8.23e-06	6.82e-06	9.17e-06	8.07e-06
1143	Q7LDG7	RAS guanyl-releasing protein 2 [OS=Homo sapiens]	4	2	2	PE	100	1.82e-06	2.69e-06	2.63e-06	2.38e-06
1144	P0DOX3	Immunoglobulin delta heavy chain [OS=Homo sapiens]	3	1	1	PE	100	NA	NA	NA	NA
1145	P20810	Calpastatin [OS=Homo sapiens]	2	1	1	PE	100	2.42e-06	2.15e-06	2.62e-06	2.4e-06
1146	O43312	Protein MTSS 1 [OS=Homo sapiens]	4	1	1	PE	100	NA	NA	NA	NA
1147	P36955	Pigment epithelium-derived factor [OS=Homo sapiens]	5	2	2	PE	100	6.07e-06	5.75e-06	5.47e-06	5.76e-06
1148	P01624	Immunoglobulin kappa variable 3-15 [OS=Homo sapiens]	26	2	2	PE	100	2.65e-05	2.64e-05	2.62e-05	2.64e-05
1149	P35606	Coatomer subunit beta' [OS=Homo sapiens]	2	2	2	PE	100	9.18e-07	9.94e-07	8.77e-07	9.3e-07
1150	Q9Y608-4	Isoform 4 of Leucine-rich repeat flightless-interacting protein 2 [OS=Homo sapiens]	6	2	2	PE	100	2.31e-06	3.31e-06	2.8e-06	2.81e-06
1151	P0DMV9	Heat shock 70 kDa protein 1B [OS=Homo sapiens]	2	1	1	PE	100	NA	1.55e-06	7.99e-07	1.18e-06
1152	P53396	ATP-citrate synthase [OS=Homo sapiens]	1	1	1	PE	100	NA	NA	NA	NA
1153	P12318	Low affinity immunoglobulin gamma Fc region receptor II-a [OS=Homo sapiens]	8	1	1	PE	100	4.69e-06	1.85e-06	3.64e-06	3.39e-06
1154	Q04759	Protein kinase C theta type [OS=Homo sapiens]	1	1	1	PE	100	3.03e-06	2.8e-06	2.33e-06	2.72e-06
1155	Q05639	Elongation factor 1-alpha 2 [OS=Homo sapiens]	2	1	1	PE	100	2.03e-06	2.09e-06	2.09e-06	2.07e-06
1156	Q5SQ64	Lymphocyte antigen 6 complex locus protein G6f [OS=Homo sapiens]	6	1	1	PE	100	NA	NA	NA	NA
1157	Q8N5J2	Ubiquitin carboxyl-terminal hydrolase MINDY-1 [OS=Homo sapiens]	3	1	1	PE	100	NA	NA	NA	NA
1158	P17987	T-complex protein 1 subunit alpha [OS=Homo sapiens]	4	2	2	PE	100	5.19e-07	7.53e-07	6.7e-07	6.47e-07
1159	Q14677	Clathrin interactor 1 [OS=Homo sapiens]	2	1	1	PE	100	1.83e-06	2.51e-06	1.97e-06	2.1e-06
1160	Q4KMQ2	Anoctamin-6 [OS=Homo sapiens]	1	1	1	PE	100	NA	NA	NA	NA
1161	P15907	Beta-galactoside alpha-2,6-sialyltransferase 1 [OS=Homo sapiens]	4	2	2	PE	100	5.81e-06	6.49e-06	5.7e-06	6e-06
1162	P00441	Superoxide dismutase [Cu-Zn] [OS=Homo sapiens]	14	1	1	PE	100	NA	NA	NA	NA
1163	P28799	Progranulin [OS=Homo sapiens]	3	1	1	PE	100	1.6e-06	1.38e-06	1.09e-06	1.36e-06
1164	Q14761	Protein tyrosine phosphatase receptor type C-associated protein [OS=Homo sapiens]	6	1	1	PE	100	4.75e-06	5.67e-06	5.08e-06	5.17e-06
1165	Q9Y6Z7	Collectin-10 [OS=Homo sapiens]	4	1	1	PE	100	2.11e-06	1.8e-06	1.99e-06	1.97e-06
1166	P25705	ATP synthase subunit alpha, mitochondrial [OS=Homo sapiens]	2	1	1	PE	100	5.79e-06	4.84e-06	5.67e-06	5.43e-06
1167	P30084	Enoyl-CoA hydratase, mitochondrial [OS=Homo sapiens]	4	1	1	PE	100	NA	1.07e-06	NA	1.07e-06
1168	Q7Z2W4	Zinc finger CCCH-type antiviral protein 1 [OS=Homo sapiens]	3	2	2	PE	100	5.25e-07	3.48e-07	9.83e-08	3.24e-07
1169	A0A075B6I9	Immunoglobulin lambda variable 7-46 [OS=Homo sapiens]	14	2	2	PE	100	2.04e-05	2.12e-05	2.14e-05	2.1e-05
1170	Q15746	Myosin light chain kinase, smooth muscle [OS=Homo sapiens]	1	1	1	PE	100	NA	NA	NA	NA
1171	P22792	Carboxypeptidase N subunit 2 [OS=Homo sapiens]	2	1	1	PE	100	1.51e-05	1.36e-05	1.28e-05	1.38e-05
1172	Q12805	EGF-containing fibulin-like extracellular matrix protein 1 [OS=Homo sapiens]	3	1	1	PE	100	NA	NA	NA	NA
1173	P13987	CD59 glycoprotein [OS=Homo sapiens]	16	2	2	PE	100	4.55e-05	3.35e-05	4.35e-05	4.08e-05
1174	P33176	Kinesin-1 heavy chain [OS=Homo sapiens]	2	2	2	PE	100	9.38e-06	7.53e-06	8.64e-06	8.52e-06
1175	P56385	ATP synthase subunit e, mitochondrial [OS=Homo sapiens]	19	1	1	PE	100	5.94e-06	4.37e-06	4.1e-06	4.8e-06
1176	Q9Y2Q3	Glutathione S-transferase kappa 1 [OS=Homo sapiens]	6	1	1	PE	100	NA	NA	NA	NA
1177	Q9BVC6	Transmembrane protein 109 [OS=Homo sapiens]	5	1	1	PE	100	3.42e-06	4.39e-06	3.65e-06	3.82e-06
1178	P22234	Bifunctional phosphoribosylaminoimidazole carboxylase/phosphoribosylaminoimidazole succinocarboxamide synthetase [OS=Homo sapiens]	3	1	1	PE	100	2.66e-06	1.6e-06	3.01e-06	2.42e-06
1179	P04839	Cytochrome b-245 heavy chain [OS=Homo sapiens]	2	1	1	PE	100	4.3e-07	4.44e-07	3.23e-07	3.99e-07
1180	P13501	C-C motif chemokine 5 [OS=Homo sapiens]	13	1	1	PE	100	1.86e-06	2.47e-06	1.14e-06	1.82e-06
1181	Q8NBJ4	Golgi membrane protein 1 [OS=Homo sapiens]	2	1	1	PE	100	4.16e-07	4.81e-07	4.94e-07	4.63e-07
1182	P48444	Coatomer subunit delta [OS=Homo sapiens]	3	1	1	PE	100	6e-07	6.48e-07	6.75e-07	6.41e-07
1183	P49795	Regulator of G-protein signaling 19 [OS=Homo sapiens]	10	1	1	PE	100	NA	NA	NA	NA
1184	P30153	Serine/threonine-protein phosphatase 2A 65 kDa regulatory subunit A alpha isoform [OS=Homo sapiens]	3	1	1	PE	100	2.64e-06	2.37e-06	NA	2.51e-06
1185	Q16799	Reticulon-1 [OS=Homo sapiens]	2	1	1	PE	100	NA	NA	NA	NA
1186	Q00325	Phosphate carrier protein, mitochondrial [OS=Homo sapiens]	5	1	1	PE	100	3.47e-06	3e-06	5.18e-06	3.88e-06
1187	Q03113	Guanine nucleotide-binding protein subunit alpha-12 [OS=Homo sapiens]	3	1	1	PE	100	1.54e-05	1.56e-05	1.61e-05	1.57e-05
1188	Q9H3U1-2	Isoform 2 of Protein unc-45 homolog A [OS=Homo sapiens]	1	1	1	PE	100	4.81e-06	4.58e-06	4.76e-06	4.71e-06
1189	Q14432	cGMP-inhibited 3',5'-cyclic phosphodiesterase 3A [OS=Homo sapiens]	1	1	1	PE	100	7.84e-07	6.73e-07	9.34e-07	7.97e-07
1190	P35443	Thrombospondin-4 [OS=Homo sapiens]	1	1	1	PE	100	4.2e-06	4.37e-06	4.85e-06	4.48e-06
1191	P04278	Sex hormone-binding globulin [OS=Homo sapiens]	3	1	1	PE	100	4.15e-06	2.58e-06	4.09e-06	3.61e-06
1192	P05155	Plasma protease C1 inhibitor [OS=Homo sapiens]	2	1	1	PE	100	5.34e-06	6.02e-06	5.83e-06	5.73e-06
1193	P61163	Alpha-centractin [OS=Homo sapiens]	3	1	1	PE	100	7.29e-06	6.38e-06	5.82e-06	6.5e-06
1194	P00813	Adenosine deaminase [OS=Homo sapiens]	2	1	1	PE	100	1.44e-06	1.31e-06	1.67e-06	1.47e-06
1195	P48735	Isocitrate dehydrogenase [NADP], mitochondrial [OS=Homo sapiens]	6	2	2	PE	100	2.64e-06	2.29e-06	2.07e-06	2.33e-06
1196	Q09666	Neuroblast differentiation-associated protein AHNAK [OS=Homo sapiens]	1	1	1	PE	100	2.38e-06	2.79e-06	3.42e-06	2.86e-06
1197	P58335	Anthrax toxin receptor 2 [OS=Homo sapiens]	3	1	1	PE	100	7.42e-07	8.02e-07	9.46e-07	8.3e-07
1198	P13598	Intercellular adhesion molecule 2 [OS=Homo sapiens]	4	1	1	PE	100	8.55e-06	8.06e-06	7.64e-06	8.08e-06
1199	P01714	Immunoglobulin lambda variable 3-19 [OS=Homo sapiens]	8	1	1	PE	100	3.75e-06	3.86e-06	3.22e-06	3.61e-06
1200	P30203	T-cell differentiation antigen CD6 [OS=Homo sapiens]	1	1	1	PE	100	NA	NA	NA	NA
1201	A0A0C4DH30	Probable non-functional immunoglobulin heavy variable 3-16 [OS=Homo sapiens]	17	1	1	PE	100	NA	NA	NA	NA
1202	Q5D862	Filaggrin-2 [OS=Homo sapiens]	2	1	1	PE	100	NA	9.68e-08	1.78e-07	1.37e-07
1203	P51884	Lumican [OS=Homo sapiens]	3	1	1	PE	100	6.65e-06	7.55e-06	7.08e-06	7.1e-06
1204	P17301	Integrin alpha-2 [OS=Homo sapiens]	1	1	1	PE	100	5.86e-06	5.52e-06	5.98e-06	5.78e-06
1205	O60361	Putative nucleoside diphosphate kinase [OS=Homo sapiens]	7	1	1	PE	100	2.13e-06	1.97e-06	2.03e-06	2.04e-06
1206	P11413	Glucose-6-phosphate 1-dehydrogenase [OS=Homo sapiens]	2	1	1	PE	100	1.01e-06	6.31e-07	9.79e-07	8.75e-07
1207	P20930	Filaggrin [OS=Homo sapiens]	0	1	1	PE	100	NA	NA	NA	NA
1208	P11279	Lysosome-associated membrane glycoprotein 1 [OS=Homo sapiens]	4	1	1	PE	100	2.44e-06	2.8e-06	2.04e-06	2.43e-06
1209	P10606	Cytochrome c oxidase subunit 5B, mitochondrial [OS=Homo sapiens]	9	1	1	PE	100	3.57e-06	2.69e-06	2.96e-06	3.07e-06
1210	A0A0A0MRZ8	Immunoglobulin kappa variable 3D-11 [OS=Homo sapiens]	14	1	1	PE	100	8.83e-06	8.46e-06	1e-05	9.11e-06
1211	Q2TV78	Putative macrophage stimulating 1-like protein [OS=Homo sapiens]	1	1	1	PE	100	2.96e-06	2.37e-06	2.89e-06	2.74e-06
1212	P78371	T-complex protein 1 subunit beta [OS=Homo sapiens]	2	1	1	PE	100	4.17e-07	4.73e-07	5.06e-07	4.65e-07
1213	Q9NZQ3	NCK-interacting protein with SH3 domain [OS=Homo sapiens]	2	1	1	PE	100	1.33e-06	1.29e-06	1.02e-06	1.22e-06
1214	P53621	Coatomer subunit alpha [OS=Homo sapiens]	1	1	1	PE	100	4.6e-06	3.63e-06	3.84e-06	4.02e-06
1215	Q8N5K1	CDGSH iron-sulfur domain-containing protein 2 [OS=Homo sapiens]	11	1	1	PE	100	NA	NA	NA	NA
1216	Q9UDY2	Tight junction protein ZO-2 [OS=Homo sapiens]	2	1	1	PE	100	1.15e-06	9.02e-07	NA	1.03e-06
1217	P41240	Tyrosine-protein kinase CSK [OS=Homo sapiens]	2	1	1	PE	100	2.4e-06	1.92e-06	2.13e-06	2.15e-06
1218	P62820	Ras-related protein Rab-1A [OS=Homo sapiens]	4	1	1	PE	100	NA	NA	NA	NA
1219	O95260	Arginyl-tRNA--protein transferase 1 [OS=Homo sapiens]	4	2	2	PE	100	2.31e-07	1.28e-07	2.8e-07	2.13e-07
1220	O15144	Actin-related protein 2/3 complex subunit 2 [OS=Homo sapiens]	3	1	1	PE	100	NA	2.24e-06	1.44e-06	1.84e-06
1221	Q9BR76	Coronin-1B [OS=Homo sapiens]	2	1	1	PE	100	8.67e-07	1.17e-06	9.36e-07	9.92e-07
1222	A6NMY6	Putative annexin A2-like protein [OS=Homo sapiens]	6	1	1	PE	100	NA	NA	NA	NA
1223	P11169	Solute carrier family 2, facilitated glucose transporter member 3 [OS=Homo sapiens]	3	1	1	PE	100	1.14e-07	1.23e-07	1.17e-07	1.18e-07
1224	Q7Z7C8	Transcription initiation factor TFIID subunit 8 [OS=Homo sapiens]	6	1	1	PE	100	1.99e-05	2.07e-05	1.85e-05	1.97e-05
1225	Q9NZJ7	Mitochondrial carrier homolog 1 [OS=Homo sapiens]	3	1	1	PE	100	6.2e-08	8.47e-08	7.83e-08	7.5e-08
1226	Q9NQ75	Cas scaffolding protein family member 4 [OS=Homo sapiens]	2	1	1	PE	100	2.42e-06	1.96e-06	2.12e-06	2.16e-06
1227	P30043	Flavin reductase (NADPH) [OS=Homo sapiens]	9	1	1	PE	100	NA	NA	1.24e-06	1.24e-06
1228	Q8TD55	Pleckstrin homology domain-containing family O member 2 [OS=Homo sapiens]	2	1	1	PE	100	8.44e-07	8.28e-07	7.76e-07	8.16e-07
1229	P02741	C-reactive protein [OS=Homo sapiens]	3	1	1	PE	100	5.85e-06	5.54e-06	6.18e-06	5.86e-06
1230	P03950	Angiogenin [OS=Homo sapiens]	6	1	1	PE	100	9.65e-07	4.71e-07	6.75e-07	7.04e-07
1231	P62136	Serine/threonine-protein phosphatase PP1-alpha catalytic subunit [OS=Homo sapiens]	3	1	1	PE	100	5.72e-07	5.95e-07	5.26e-07	5.64e-07
1232	Q96EE4	Coiled-coil domain-containing protein 126 [OS=Homo sapiens]	7	1	1	PE	100	1.38e-06	1.44e-06	1.4e-06	1.4e-06
1233	A6NMB1	Sialic acid-binding Ig-like lectin 16 [OS=Homo sapiens]	1	1	1	PE	100	4.8e-05	4.21e-05	4.5e-05	4.51e-05
1234	Q01469	Fatty acid-binding protein 5 [OS=Homo sapiens]	7	1	1	PE	100	4.99e-06	4.81e-06	4.77e-06	4.86e-06
1235	P29122	Proprotein convertase subtilisin/kexin type 6 [OS=Homo sapiens]	1	1	1	PE	100	NA	NA	NA	NA
1236	Q14BN4	Sarcolemmal membrane-associated protein [OS=Homo sapiens]	1	1	1	PE	100	2.13e-06	2.05e-06	1.67e-06	1.95e-06
1237	P00451	Coagulation factor VIII [OS=Homo sapiens]	1	1	1	PE	100	3.15e-07	3.02e-07	3.83e-07	3.33e-07
1238	Q9BXN1	Asporin [OS=Homo sapiens]	3	1	1	PE	100	NA	1.18e-06	1.23e-06	1.2e-06
1239	Q96NW7	Leucine-rich repeat-containing protein 7 [OS=Homo sapiens]	1	1	1	PE	100	1.76e-06	1.65e-06	1.79e-06	1.73e-06
1240	P36959	GMP reductase 1 [OS=Homo sapiens]	3	1	1	PE	100	4.08e-07	2.87e-07	4.2e-07	3.72e-07
1241	Q8WWZ8	Oncoprotein-induced transcript 3 protein [OS=Homo sapiens]	2	1	1	PE	100	3.54e-07	2.87e-07	2.77e-07	3.06e-07
1242	P11586	C-1-tetrahydrofolate synthase, cytoplasmic [OS=Homo sapiens]	1	1	1	PE	100	NA	NA	NA	NA
1243	P60981	Destrin [OS=Homo sapiens]	7	1	1	PE	100	NA	NA	NA	NA
1244	P49755	Transmembrane emp24 domain-containing protein 10 [OS=Homo sapiens]	5	1	1	PE	100	7.82e-07	9.6e-07	1.32e-06	1.02e-06
1245	P11233	Ras-related protein Ral-A [OS=Homo sapiens]	3	1	1	PE	100	NA	NA	NA	NA
1246	P28066	Proteasome subunit alpha type-5 [OS=Homo sapiens]	5	1	1	PE	100	NA	NA	NA	NA
1247	P54819	Adenylate kinase 2, mitochondrial [OS=Homo sapiens]	7	1	1	PE	100	NA	NA	NA	NA
1248	Q99460	26S proteasome non-ATPase regulatory subunit 1 [OS=Homo sapiens]	2	1	1	PE	100	NA	NA	NA	NA
1249	Q8IZP0	Abl interactor 1 [OS=Homo sapiens]	2	1	1	PE	100	7.28e-06	7.07e-06	7.46e-06	7.27e-06
1250	P20963	T-cell surface glycoprotein CD3 zeta chain [OS=Homo sapiens]	7	1	1	PE	100	NA	NA	NA	NA
1251	Q9H479	Fructosamine-3-kinase [OS=Homo sapiens]	4	1	1	PE	100	NA	NA	NA	NA
1252	P15170	Eukaryotic peptide chain release factor GTP-binding subunit ERF3A [OS=Homo sapiens]	2	1	1	PE	100	4.21e-07	3.36e-07	4.19e-07	3.92e-07
1253	Q96RT1	Erbin [OS=Homo sapiens]	1	1	1	PE	100	1.76e-06	1.65e-06	1.79e-06	1.73e-06
1254	P50454	Serpin H1 [OS=Homo sapiens]	5	1	1	PE	100	3.21e-06	NA	1.52e-06	2.36e-06
1255	Q96SB3	Neurabin-2 [OS=Homo sapiens]	1	1	1	PE	100	2.81e-07	4.43e-07	NA	3.62e-07
1256	P53814	Smoothelin [OS=Homo sapiens]	1	1	1	PE	100	NA	3.85e-07	3.64e-07	3.74e-07
1257	Q8NBF2	NHL repeat-containing protein 2 [OS=Homo sapiens]	2	1	1	PE	100	NA	NA	NA	NA
1258	P36871	Phosphoglucomutase-1 [OS=Homo sapiens]	3	1	1	PE	100	NA	NA	NA	NA
1259	Q4G0S4	Cytochrome P450 27C1 [OS=Homo sapiens]	1	1	1	PE	100	6.16e-07	5.68e-07	5.34e-07	5.73e-07
1260	P24752	Acetyl-CoA acetyltransferase, mitochondrial [OS=Homo sapiens]	5	1	1	PE	100	3.89e-05	4.3e-05	4.31e-05	4.17e-05
1261	O43660	Pleiotropic regulator 1 [OS=Homo sapiens]	3	1	1	PE	100	6.76e-06	NA	NA	6.76e-06
1262	Q99961	Endophilin-A2 [OS=Homo sapiens]	2	1	1	PE	100	4.14e-07	NA	2.83e-07	3.48e-07
1263	Q9Y371	Endophilin-B1 [OS=Homo sapiens]	2	1	1	PE	100	1.44e-06	1.31e-06	1.67e-06	1.47e-06
1264	P59998	Actin-related protein 2/3 complex subunit 4 [OS=Homo sapiens]	5	1	1	PE	100	2.39e-07	2.73e-07	2.03e-07	2.38e-07
1265	Q8N4L2	Type 2 phosphatidylinositol 4,5-bisphosphate 4-phosphatase [OS=Homo sapiens]	3	1	1	PE	100	3.89e-06	3.37e-06	3.55e-06	3.6e-06
1266	Q9UHQ4	B-cell receptor-associated protein 29 [OS=Homo sapiens]	3	1	1	PE	100	2.34e-06	3.72e-06	2.33e-06	2.8e-06
1267	Q9Y267	Solute carrier family 22 member 14 [OS=Homo sapiens]	3	1	1	PE	100	NA	NA	NA	NA
1268	Q8N392	Rho GTPase-activating protein 18 [OS=Homo sapiens]	2	1	1	PE	100	NA	NA	NA	NA
1269	Q58FG0	Putative heat shock protein HSP 90-alpha A5 [OS=Homo sapiens]	3	1	1	PE	100	3.39e-07	4.47e-07	6.08e-07	4.65e-07
1270	Q15436	Protein transport protein Sec23A [OS=Homo sapiens]	2	1	1	PE	100	NA	NA	NA	NA
1271	Q5VTU8	ATP synthase subunit epsilon-like protein, mitochondrial [OS=Homo sapiens]	16	1	1	PE	100	4.08e-06	4.06e-06	5.01e-06	4.38e-06
1272	Q9Y2A7	Nck-associated protein 1 [OS=Homo sapiens]	1	1	1	PE	100	1.41e-05	1.29e-05	1.29e-05	1.33e-05
1273	Q16851	UTP--glucose-1-phosphate uridylyltransferase [OS=Homo sapiens]	1	1	1	PE	100	1.61e-06	1.59e-06	1.41e-06	1.54e-06
1274	O14618	Copper chaperone for superoxide dismutase [OS=Homo sapiens]	3	1	1	PE	100	2.16e-06	2.04e-06	2.6e-06	2.27e-06
1275	P36543	V-type proton ATPase subunit E 1 [OS=Homo sapiens]	5	1	1	PE	100	9.25e-07	9.51e-07	NA	9.38e-07
1276	P35612	Beta-adducin [OS=Homo sapiens]	3	1	1	PE	100	NA	NA	NA	NA
1277	P49746	Thrombospondin-3 [OS=Homo sapiens]	1	1	1	PE	100	1.45e-05	1.53e-05	1.57e-05	1.52e-05
1278	Q8NDA8	Maestro heat-like repeat-containing protein family member 1 [OS=Homo sapiens]	1	1	1	PE	100	2.95e-06	3.94e-06	4.35e-06	3.75e-06
1279	Q15404	Ras suppressor protein 1 [OS=Homo sapiens]	3	1	1	PE	100	4.06e-07	NA	4.72e-07	4.39e-07
1280	Q02763-3	Isoform 3 of Angiopoietin-1 receptor [OS=Homo sapiens]	1	1	1	PE	100	1.11e-06	NA	7.73e-07	9.42e-07
1281	P51148	Ras-related protein Rab-5C [OS=Homo sapiens]	7	1	1	PE	100	NA	4.4e-07	5.77e-07	5.08e-07
1282	P50402	Emerin [OS=Homo sapiens]	5	1	1	PE	100	6.64e-07	6.43e-07	4.14e-07	5.73e-07
1283	P08571	Monocyte differentiation antigen CD14 [OS=Homo sapiens]	2	1	1	PE	100	1.61e-06	1.27e-06	1.28e-06	1.38e-06
1284	Q8WUA8	Tsukushi [OS=Homo sapiens]	4	1	1	PE	100	NA	1.16e-06	1.16e-06	1.16e-06
1285	O14579	Coatomer subunit epsilon [OS=Homo sapiens]	3	1	1	PE	100	4.37e-07	3.86e-07	4.72e-07	4.32e-07
1286	Q8IWN7	Retinitis pigmentosa 1-like 1 protein [OS=Homo sapiens]	0	1	1	PE	100	4.97e-07	3.49e-07	5.11e-07	4.52e-07
1287	P17174	Aspartate aminotransferase, cytoplasmic [OS=Homo sapiens]	2	1	1	PE	100	6.1e-05	6.07e-05	5.99e-05	6.06e-05
1288	P01034	Cystatin-C [OS=Homo sapiens]	8	1	1	PE	100	4.14e-06	4.96e-06	NA	4.55e-06
1289	Q99467	CD180 antigen [OS=Homo sapiens]	2	1	1	PE	100	5.96e-05	5.58e-05	5.94e-05	5.83e-05
1290	Q9NRL3	Striatin-4 [OS=Homo sapiens]	2	1	1	PE	100	NA	NA	NA	NA
1291	P27816	Microtubule-associated protein 4 [OS=Homo sapiens]	2	1	1	PE	100	NA	NA	NA	NA
1292	Q8IYX1	TBC1 domain family member 21 [OS=Homo sapiens]	3	1	1	PE	100	1.12e-06	9.11e-07	NA	1.01e-06
1293	Q9Y2I7	1-phosphatidylinositol 3-phosphate 5-kinase [OS=Homo sapiens]	1	1	1	PE	100	3.19e-05	3.2e-05	2.94e-05	3.11e-05
1294	P46109	Crk-like protein [OS=Homo sapiens]	3	1	1	PE	100	1.39e-06	1.19e-06	1.17e-06	1.25e-06
1295	Q12841	Follistatin-related protein 1 [OS=Homo sapiens]	6	1	1	PE	100	2e-06	1.68e-06	1.47e-06	1.72e-06
1296	O60488	Long-chain-fatty-acid--CoA ligase 4 [OS=Homo sapiens]	2	1	1	PE	100	NA	NA	NA	NA
1297	Q9BRX2	Protein pelota homolog [OS=Homo sapiens]	6	1	1	PE	100	0.000127315	NA	9.3e-05	0.000110161
1298	Q6Q759	Sperm-associated antigen 17 [OS=Homo sapiens]	1	1	1	PE	100	9.32e-07	7.23e-07	6.15e-07	7.57e-07
1299	P42658	Dipeptidyl aminopeptidase-like protein 6 [OS=Homo sapiens]	2	1	1	PE	100	NA	NA	NA	NA
1300	P19484	Transcription factor EB [OS=Homo sapiens]	2	1	1	PE	100	NA	NA	NA	NA
1301	Q9Y5X9	Endothelial lipase [OS=Homo sapiens]	2	1	1	PE	100	3.92e-07	NA	9.56e-07	6.74e-07
1302	Q96M91	Cilia- and flagella-associated protein 53 [OS=Homo sapiens]	1	1	1	PE	100	NA	NA	NA	NA
1303	P0DMM9	Sulfotransferase 1A3 [OS=Homo sapiens]	3	1	1	PE	100	NA	NA	NA	NA
1304	P62140	Serine/threonine-protein phosphatase PP1-beta catalytic subunit [OS=Homo sapiens]	4	1	1	PE	100	NA	NA	NA	NA
1305	A0A075B6I0	Immunoglobulin lambda variable 8-61 [OS=Homo sapiens]	7	1	1	PE	100	3.66e-06	3.78e-06	4.45e-06	3.96e-06
1306	Q9Y5F7	Protocadherin gamma-C4 [OS=Homo sapiens]	2	1	1	PE	100	3.34e-06	2.46e-06	2.79e-06	2.86e-06
1307	Q5QJ74	Tubulin-specific chaperone cofactor E-like protein [OS=Homo sapiens]	2	1	1	PE	100	9.74e-07	1.03e-06	1.1e-06	1.04e-06
1308	P05543	Thyroxine-binding globulin [OS=Homo sapiens]	2	1	1	PE	100	1.09e-06	1.28e-06	1.42e-06	1.26e-06
1309	P55145	Mesencephalic astrocyte-derived neurotrophic factor [OS=Homo sapiens]	3	1	1	PE	100	NA	9.52e-07	1.03e-06	9.9e-07
1310	P05023	Sodium/potassium-transporting ATPase subunit alpha-1 [OS=Homo sapiens]	1	1	1	PE	100	NA	NA	4.83e-07	4.83e-07
1311	Q3LXA3	Triokinase/FMN cyclase [OS=Homo sapiens]	4	1	1	PE	100	NA	NA	NA	NA
1312	Q6P995	Protein FAM171B [OS=Homo sapiens]	1	1	1	PE	100	3.68e-06	3.39e-06	2.97e-06	3.35e-06
1313	Q13033	Striatin-3 [OS=Homo sapiens]	2	1	1	PE	100	1.27e-07	2.23e-07	9.06e-08	1.47e-07
1314	Q0ZGT2	Nexilin [OS=Homo sapiens]	1	1	1	PE	100	NA	4.51e-07	6.2e-07	5.36e-07
1315	O15078	Centrosomal protein of 290 kDa [OS=Homo sapiens]	0	1	1	PE	100	4.08e-06	4.3e-06	3.86e-06	4.08e-06
1316	O15061	Synemin [OS=Homo sapiens]	1	1	1	PE	100	NA	NA	NA	NA
1317	Q9Y3A2	Probable U3 small nucleolar RNA-associated protein 11 [OS=Homo sapiens]	2	1	1	PE	100	3.04e-06	2.31e-06	2.79e-06	2.71e-06
1318	P58546	Myotrophin [OS=Homo sapiens]	6	1	1	PE	100	1.25e-06	1.14e-06	1.25e-06	1.21e-06
1319	Q5T8D3	Acyl-CoA-binding domain-containing protein 5 [OS=Homo sapiens]	3	1	1	PE	100	3.89e-06	4.58e-06	3.74e-06	4.07e-06
1320	Q9C0I9	Leucine-rich repeat-containing protein 27 [OS=Homo sapiens]	1	1	1	PE	100	1.15e-05	1.19e-05	1.04e-05	1.13e-05
1321	P49588	Alanine--tRNA ligase, cytoplasmic [OS=Homo sapiens]	1	1	1	PE	100	2.85e-06	1.68e-06	2.16e-06	2.23e-06
1322	O00562	Membrane-associated phosphatidylinositol transfer protein 1 [OS=Homo sapiens]	2	1	1	PE	100	NA	8.32e-06	NA	8.32e-06
1323	Q8IWA0	WD repeat-containing protein 75 [OS=Homo sapiens]	1	1	1	PE	100	NA	NA	NA	NA
1324	A6NML5	Transmembrane protein 212 [OS=Homo sapiens]	4	1	1	PE	100	2.06e-06	1.56e-06	1.47e-06	1.7e-06
1325	Q6P1N0	Coiled-coil and C2 domain-containing protein 1A [OS=Homo sapiens]	1	1	1	PE	100	NA	NA	NA	NA
1326	Q9Y4E1-1	Isoform 4 of WASH complex subunit 2C [OS=Homo sapiens]	1	1	1	PE	100	1.45e-06	1.11e-06	1.28e-06	1.28e-06
1327	Q13352	Centromere protein R [OS=Homo sapiens]	6	1	1	PE	100	1.7e-06	1.62e-06	1.52e-06	1.61e-06
1328	P68543	UBX domain-containing protein 2A [OS=Homo sapiens]	3	1	1	PE	100	7.98e-07	6.01e-07	5.1e-07	6.37e-07
1329	Q8NHQ9	ATP-dependent RNA helicase DDX55 [OS=Homo sapiens]	1	1	1	PE	100	4.14e-06	3.96e-06	2.98e-06	3.69e-06
1330	Q96AA8	Janus kinase and microtubule-interacting protein 2 [OS=Homo sapiens]	1	1	1	PE	100	NA	NA	4.67e-07	4.67e-07
1331	Q5HYC2	Uncharacterized protein KIAA2026 [OS=Homo sapiens]	0	1	1	PE	100	2.45e-06	2.38e-06	2.23e-06	2.36e-06
1332	Q5T7N2	LINE-1 type transposase domain-containing protein 1 [OS=Homo sapiens]	1	1	1	PE	100	0.000370532	0.000367248	0.000336465	0.000358082
1333	Q5VY43	Platelet endothelial aggregation receptor 1 [OS=Homo sapiens]	2	1	1	PE	100	3.4e-07	6.39e-07	6.54e-07	5.44e-07
1334	Q9BYZ6	Rho-related BTB domain-containing protein 2 [OS=Homo sapiens]	2	1	1	PE	100	NA	NA	NA	NA
1335	Q4J6C6	Prolyl endopeptidase-like [OS=Homo sapiens]	2	1	1	PE	100	NA	NA	NA	NA
1336	Q8N434	Putative transporter SVOPL [OS=Homo sapiens]	5	1	1	PE	100	0.000143589	NA	NA	0.000143589
1337	Q8NDH2	Leucine-rich repeat transmembrane protein CCDC168 [OS=Homo sapiens]	0	1	1	PE	100	1.03e-06	6.7e-07	9.77e-07	8.92e-07
1338	Q9H8L6	Multimerin-2 [OS=Homo sapiens]	1	1	1	PE	100	NA	NA	NA	NA
1339	P24864	G1/S-specific cyclin-E1 [OS=Homo sapiens]	6	1	1	PE	100	6.12e-08	NA	7.39e-08	6.76e-08
1340	Q8N490	Probable hydrolase PNKD [OS=Homo sapiens]	3	1	1	PE	100	NA	NA	NA	NA
1341	Q8N7P1	Inactive phospholipase D5 [OS=Homo sapiens]	3	1	1	PE	100	NA	NA	NA	NA
1342	Q8WWC4	m-AAA protease-interacting protein 1, mitochondrial [OS=Homo sapiens]	4	1	1	PE	100	NA	NA	NA	NA
1343	Q8WXX0	Dynein axonemal heavy chain 7 [OS=Homo sapiens]	1	1	1	PE	100	NA	NA	NA	NA
1344	O75717	WD repeat and HMG-box DNA-binding protein 1 [OS=Homo sapiens]	1	1	1	PE	100	4.14e-07	3.91e-07	4.04e-07	4.03e-07
1345	P42331	Rho GTPase-activating protein 25 [OS=Homo sapiens]	1	1	1	PE	100	2.52e-06	1.76e-06	2.25e-06	2.18e-06
1346	P61366	Osteocrin [OS=Homo sapiens]	8	1	1	PE	100	5.29e-06	5.96e-06	5.3e-06	5.52e-06
1347	P0C7P4	Putative cytochrome b-c1 complex subunit Rieske-like protein 1 [OS=Homo sapiens]	2	1	1	PE	100	1.85e-05	1.84e-05	1.85e-05	1.85e-05
1348	P11717	Cation-independent mannose-6-phosphate receptor [OS=Homo sapiens]	1	1	1	PE	100	1.36e-05	1.23e-05	NA	1.3e-05
1349	Q8NHM5	Lysine-specific demethylase 2B [OS=Homo sapiens]	1	1	1	PE	100	3.66e-07	3.98e-07	4.23e-07	3.96e-07
1350	P11597	Cholesteryl ester transfer protein [OS=Homo sapiens]	2	1	1	PE	100	6.64e-07	5.96e-07	7.86e-07	6.82e-07
1351	Q96AP4	Zinc finger-containing ubiquitin peptidase 1 [OS=Homo sapiens]	2	1	1	PE	100	2.03e-05	2.25e-05	2.08e-05	2.12e-05
1352	Q15631	Translin [OS=Homo sapiens]	13	1	1	PE	100	NA	NA	NA	NA
1353	P02768	Albumin [OS=Homo sapiens]	96	139	139	PE	1000	0.354474	0.358031	0.363055	0.35852
1354	P35579	Myosin-9 [OS=Homo sapiens]	62	157	150	PE	1000	0.00933929	0.00918643	0.00913815	0.00922129
1355	P02675	Fibrinogen beta chain [OS=Homo sapiens]	83	70	70	PE	1000	0.0290116	0.028376	0.0281886	0.0285254
1356	P04003	C4b-binding protein alpha chain [OS=Homo sapiens]	78	66	66	PE	1000	0.0244178	0.024005	0.0231382	0.0238537
1357	P02787	Serotransferrin [OS=Homo sapiens]	84	82	82	PE	1000	0.0169851	0.0171635	0.0173199	0.0171562
1358	P02671	Fibrinogen alpha chain [OS=Homo sapiens]	53	77	77	PE	1000	0.036157	0.0360806	0.0359261	0.0360546
1359	Q9Y490	Talin-1 [OS=Homo sapiens]	51	106	106	PE	1000	0.00465621	0.00468726	0.00476645	0.0047033
1360	P02679	Fibrinogen gamma chain [OS=Homo sapiens]	84	54	54	PE	1000	0.0174115	0.0176572	0.0173559	0.0174749
1361	P21333	Filamin-A [OS=Homo sapiens]	42	94	94	PE	1000	0.00423642	0.00412568	0.00411232	0.00415814
1362	P01024	Complement C3 [OS=Homo sapiens]	52	95	95	PE	1000	0.00664723	0.00625697	0.00627327	0.00639249
1363	P07996	Thrombospondin-1 [OS=Homo sapiens]	47	57	57	PE	1000	0.00190627	0.00181527	0.00181583	0.00184579
1364	P02647	Apolipoprotein A-I [OS=Homo sapiens]	87	56	56	PE	1000	0.0401314	0.0392622	0.039582	0.0396585
1365	P04114	Apolipoprotein B-100 [OS=Homo sapiens]	23	102	102	PE	1000	0.00210666	0.00210214	0.00215755	0.00212212
1366	P02774	Vitamin D-binding protein [OS=Homo sapiens]	68	47	47	PE	1000	0.011656	0.0118598	0.0113833	0.011633
1367	P0DJI9	Serum amyloid A-2 protein [OS=Homo sapiens]	84	27	13	PE	1000	0.0547019	0.0532705	0.0518698	0.0532807
1368	P00738	Haptoglobin [OS=Homo sapiens]	72	40	24	PE	1000	0.0184328	0.0178625	0.0176449	0.0179801
1369	P60709	Actin, cytoplasmic 1 [OS=Homo sapiens]	79	34	1	PE	1000	0.00753178	0.00765581	0.00767397	0.00762052
1370	P08603	Complement factor H [OS=Homo sapiens]	59	57	51	PE	1000	0.00147945	0.00147041	0.00149373	0.0014812
1371	Q14624	Inter-alpha-trypsin inhibitor heavy chain H4 [OS=Homo sapiens]	45	47	6	PE	1000	0.00351825	0.00352067	0.00346311	0.00350068
1372	P63261	Actin, cytoplasmic 2 [OS=Homo sapiens]	79	34	1	PE	1000	2.67e-06	5.93e-06	2.56e-06	3.72e-06
1373	P00747	Plasminogen [OS=Homo sapiens]	63	48	48	PE	1000	0.00102403	0.000951469	0.000905889	0.000960465
1374	P12259	Coagulation factor V [OS=Homo sapiens]	33	69	69	PE	1000	0.00223295	0.00224937	0.00235277	0.00227836
1375	P01871	Immunoglobulin heavy constant mu [OS=Homo sapiens]	67	42	16	PE	1000	0.0171082	0.017191	0.0173978	0.0172323
1376	Q14624-2	Isoform 2 of Inter-alpha-trypsin inhibitor heavy chain H4 [OS=Homo sapiens]	42	44	3	PE	1000	4.72e-06	4.84e-06	4.56e-06	4.71e-06
1377	P10909	Clusterin [OS=Homo sapiens]	46	42	42	PE	1000	0.0314359	0.0317608	0.0326595	0.0319521
1378	P02549	Spectrin alpha chain, erythrocytic 1 [OS=Homo sapiens]	32	67	67	PE	1000	0.000580925	0.000598739	0.000586606	0.000588756
1379	P0DJI8	Serum amyloid A-1 protein [OS=Homo sapiens]	84	22	8	PE	1000	0.0455844	0.0456605	0.0445304	0.0452584
1380	P06727	Apolipoprotein A-IV [OS=Homo sapiens]	81	52	52	PE	1000	0.00652736	0.00648386	0.00649516	0.00650213
1381	P02649	Apolipoprotein E [OS=Homo sapiens]	76	54	54	PE	1000	0.0107701	0.010665	0.0106752	0.0107034
1382	P00736	Complement C1r subcomponent [OS=Homo sapiens]	59	44	42	PE	1000	0.00286441	0.00290703	0.00300525	0.00292556
1383	P01009	Alpha-1-antitrypsin [OS=Homo sapiens]	65	36	36	PE	1000	0.0129376	0.0137075	0.0138393	0.0134948
1384	P05106	Integrin beta-3 [OS=Homo sapiens]	52	43	43	PE	1000	0.00287016	0.00278965	0.00278769	0.00281583
1385	P01023	Alpha-2-macroglobulin [OS=Homo sapiens]	35	42	42	PE	1000	0.0011865	0.00119264	0.00122914	0.00120276
1386	P01042	Kininogen-1 [OS=Homo sapiens]	47	39	8	PE	1000	0.00172917	0.00168452	0.00175016	0.00172128
1387	P04275	von Willebrand factor [OS=Homo sapiens]	27	51	51	PE	1000	0.000526156	0.000488648	0.0004959	0.000503568
1388	P00751	Complement factor B [OS=Homo sapiens]	46	37	37	PE	1000	0.00241313	0.00237068	0.00234788	0.00237723
1389	P01042-2	Isoform LMW of Kininogen-1 [OS=Homo sapiens]	63	36	5	PE	1000	0.000232154	0.000219088	0.000216111	0.000222451
1390	P68133	Actin, alpha skeletal muscle [OS=Homo sapiens]	42	24	4	PE	1000	0.00103033	0.00100051	0.00103736	0.00102273
1391	P02751	Fibronectin [OS=Homo sapiens]	20	42	42	PE	1000	0.000725463	0.000715571	0.000701563	0.000714199
1392	P04004	Vitronectin [OS=Homo sapiens]	46	34	34	PE	1000	0.0301841	0.0293083	0.0290611	0.0295178
1393	P16157	Ankyrin-1 [OS=Homo sapiens]	33	45	1	PE	1000	1.04e-05	8.98e-06	8.04e-06	9.13e-06
1394	P16157-15	Isoform Er14 of Ankyrin-1 [OS=Homo sapiens]	34	46	2	PE	1000	0.000458638	0.000463262	0.000476419	0.000466107
1395	P19823	Inter-alpha-trypsin inhibitor heavy chain H2 [OS=Homo sapiens]	35	36	36	PE	1000	0.00152146	0.00155476	0.00162501	0.00156708
1396	P06396	Gelsolin [OS=Homo sapiens]	67	46	46	PE	1000	0.00144723	0.00149931	0.00134973	0.00143209
1397	P0C0L4	Complement C4-A [OS=Homo sapiens]	24	38	38	PE	1000	0.00103074	0.00109552	0.00108582	0.00107069
1398	P0DOX6	Immunoglobulin mu heavy chain [OS=Homo sapiens]	45	30	4	PE	1000	0.000520377	0.000365123	0.000417114	0.000434205
1399	P02749	Beta-2-glycoprotein 1 [OS=Homo sapiens]	59	25	25	PE	1000	0.00376816	0.00387165	0.0038696	0.00383647
1400	P11277	Spectrin beta chain, erythrocytic [OS=Homo sapiens]	26	51	51	PE	1000	0.00225274	0.0004554	0.000399809	0.00103598
1401	P01834	Immunoglobulin kappa constant [OS=Homo sapiens]	93	13	2	PE	1000	0.00337375	0.00332463	0.0033551	0.00335116
1402	P00739	Haptoglobin-related protein [OS=Homo sapiens]	54	23	7	PE	1000	0.000440972	0.000452188	0.000459962	0.000451041
1403	O43866	CD5 antigen-like [OS=Homo sapiens]	72	31	31	PE	1000	0.00206065	0.00207553	0.00203321	0.00205646
1404	P01876	Immunoglobulin heavy constant alpha 1 [OS=Homo sapiens]	60	21	12	PE	1000	0.00743606	0.00749057	0.00759022	0.00750562
1405	Q14766	Latent-transforming growth factor beta-binding protein 1 [OS=Homo sapiens]	29	35	35	PE	1000	0.000258736	0.000254663	0.000260908	0.000258102
1406	P0DOX7	Immunoglobulin kappa light chain [OS=Homo sapiens]	43	12	1	PE	1000	2.95e-06	3.31e-06	3.33e-06	3.2e-06
1407	P02790	Hemopexin [OS=Homo sapiens]	49	28	28	PE	1000	0.00323991	0.0032868	0.00329586	0.00327419
1408	O75636	Ficolin-3 [OS=Homo sapiens]	54	23	3	PE	1000	0.00800145	0.00805954	0.00785113	0.0079707
1409	P07225	Vitamin K-dependent protein S [OS=Homo sapiens]	43	29	29	PE	1000	0.000904273	0.000920021	0.000926004	0.000916766
1410	P02766	Transthyretin [OS=Homo sapiens]	78	14	14	PE	1000	0.00517833	0.0058005	0.00523388	0.00540424
1411	Q13201	Multimerin-1 [OS=Homo sapiens]	26	27	27	PE	1000	0.000311471	0.000314287	0.000323821	0.000316526
1412	P01860	Immunoglobulin heavy constant gamma 3 [OS=Homo sapiens]	59	21	11	PE	1000	0.00321122	0.00324885	0.00329219	0.00325075
1413	P0DOX5	Immunoglobulin gamma-1 heavy chain [OS=Homo sapiens]	47	19	10	PE	1000	0.0016357	0.00178318	0.00164829	0.00168906
1414	P00734	Prothrombin [OS=Homo sapiens]	42	20	20	PE	1000	0.00138736	0.00142376	0.00143109	0.00141407
1415	P00450	Ceruloplasmin [OS=Homo sapiens]	35	28	28	PE	1000	0.000824641	0.000773673	0.000799846	0.000799387
1416	P13671	Complement component C6 [OS=Homo sapiens]	43	32	32	PE	1000	0.000424468	0.000420316	0.000439979	0.000428254
1417	P08519	Apolipoprotein(a) [OS=Homo sapiens]	32	21	21	PE	1000	0.00031217	0.000306568	0.000301836	0.000306858
1418	P60660-2	Isoform Smooth muscle of Myosin light polypeptide 6 [OS=Homo sapiens]	97	16	15	PE	1000	0.00233335	0.00235359	0.00236212	0.00234969
1419	P68366	Tubulin alpha-4A chain [OS=Homo sapiens]	54	19	11	PE	1000	0.000509369	0.000534208	0.000535185	0.000526254
1420	P08514	Integrin alpha-IIb [OS=Homo sapiens]	32	31	31	PE	1000	0.00151228	0.00152365	0.0015359	0.00152394
1421	P06753-2	Isoform 2 of Tropomyosin alpha-3 chain [OS=Homo sapiens]	71	21	12	PE	1000	0.00100041	0.00100153	0.00100558	0.00100251
1422	P09871	Complement C1s subcomponent [OS=Homo sapiens]	35	24	24	PE	1000	0.000577211	0.000548123	0.00061528	0.000580205
1423	O75636-2	Isoform 2 of Ficolin-3 [OS=Homo sapiens]	52	22	2	PE	1000	1.06e-06	1.28e-06	1.38e-06	1.24e-06
1424	P07437	Tubulin beta chain [OS=Homo sapiens]	54	18	6	PE	1000	0.00083819	0.000824689	0.00082464	0.000829173
1425	P06733	Alpha-enolase [OS=Homo sapiens]	58	25	22	PE	1000	0.000657815	0.000670581	0.000699828	0.000676075
1426	P01591	Immunoglobulin J chain [OS=Homo sapiens]	65	13	13	PE	1000	0.00124238	0.00121669	0.00120517	0.00122142
1427	P19827	Inter-alpha-trypsin inhibitor heavy chain H1 [OS=Homo sapiens]	18	19	19	PE	1000	0.000733114	0.000705397	0.000698401	0.000712304
1428	P10643	Complement component C7 [OS=Homo sapiens]	33	24	24	PE	1000	0.00026139	0.000238924	0.000261549	0.000253954
1429	P16284	Platelet endothelial cell adhesion molecule [OS=Homo sapiens]	30	19	19	PE	1000	0.000155281	0.000159332	0.000163999	0.000159537
1430	P01008	Antithrombin-III [OS=Homo sapiens]	47	21	21	PE	1000	0.000649753	0.000647208	0.000643335	0.000646766
1431	P02748	Complement component C9 [OS=Homo sapiens]	34	18	18	PE	1000	0.000303384	0.000286839	0.000286792	0.000292338
1432	P05090	Apolipoprotein D [OS=Homo sapiens]	41	14	14	PE	1000	0.00254017	0.00255138	0.00261021	0.00256725
1433	P04406	Glyceraldehyde-3-phosphate dehydrogenase [OS=Homo sapiens]	76	23	23	PE	1000	0.000362226	0.000382432	0.000386936	0.000377198
1434	P67936	Tropomyosin alpha-4 chain [OS=Homo sapiens]	79	21	15	PE	1000	0.000483188	0.000497895	0.000513111	0.000498065
1435	P68371	Tubulin beta-4B chain [OS=Homo sapiens]	47	15	3	PE	1000	4.59e-05	5.68e-05	0.000142327	8.17e-05
1436	P35542	Serum amyloid A-4 protein [OS=Homo sapiens]	59	8	8	PE	1000	0.00672369	0.00646075	0.00631452	0.00649965
1437	Q9BQE3	Tubulin alpha-1C chain [OS=Homo sapiens]	48	15	8	PE	1000	0.000237991	0.000245476	0.000233587	0.000239018
1438	P02656	Apolipoprotein C-III [OS=Homo sapiens]	63	12	12	PE	1000	0.0584207	0.0592499	0.0572531	0.0583079
1439	P04196	Histidine-rich glycoprotein [OS=Homo sapiens]	39	23	23	PE	1000	0.000356181	0.000369117	0.000356632	0.000360643
1440	P01861	Immunoglobulin heavy constant gamma 4 [OS=Homo sapiens]	57	15	9	PE	1000	0.000201397	0.000194828	0.000172275	0.0001895
1441	P02765	Alpha-2-HS-glycoprotein [OS=Homo sapiens]	40	11	11	PE	1000	0.00240803	0.00235847	0.00243598	0.00240083
1442	O00187	Mannan-binding lectin serine protease 2 [OS=Homo sapiens]	24	18	5	PE	1000	0.000741811	0.000738452	0.000812536	0.000764266
1443	P02760	Protein AMBP [OS=Homo sapiens]	49	19	19	PE	1000	0.000641984	0.00060908	0.000629785	0.00062695
1444	P04217	Alpha-1B-glycoprotein [OS=Homo sapiens]	41	17	17	PE	1000	0.000359959	0.00033153	0.000344102	0.000345197
1445	P02654	Apolipoprotein C-I [OS=Homo sapiens]	57	15	15	PE	1000	0.0178138	0.018377	0.0184652	0.0182186
1446	O14791	Apolipoprotein L1 [OS=Homo sapiens]	19	8	8	PE	1000	0.000266496	0.000249537	0.000245106	0.000253713
1447	P0DOX2	Immunoglobulin alpha-2 heavy chain [OS=Homo sapiens]	48	15	3	PE	1000	4.75e-05	5.84e-05	5.04e-05	5.21e-05
1448	P01877	Immunoglobulin heavy constant alpha 2 [OS=Homo sapiens]	54	13	1	PE	1000	7.83e-05	6.01e-05	3.9e-05	5.91e-05
1449	P43652	Afamin [OS=Homo sapiens]	32	16	16	PE	1000	0.000207665	0.000207077	0.000238461	0.000217734
1450	P02652	Apolipoprotein A-II [OS=Homo sapiens]	74	13	13	PE	1000	0.00516856	0.0050202	0.00506878	0.00508584
1451	P01859	Immunoglobulin heavy constant gamma 2 [OS=Homo sapiens]	55	11	5	PE	1000	0.000569387	0.00062077	0.00062421	0.000604789
1452	P03952	Plasma kallikrein [OS=Homo sapiens]	30	20	20	PE	1000	0.000129786	0.000147802	0.00013564	0.000137742
1453	P02730	Band 3 anion transport protein [OS=Homo sapiens]	17	12	12	PE	1000	0.000486289	0.00050076	0.000486388	0.000491146
1454	P02763	Alpha-1-acid glycoprotein 1 [OS=Homo sapiens]	42	13	11	PE	1000	0.0011188	0.00114438	0.00110835	0.00112384
1455	Q9H4B7	Tubulin beta-1 chain [OS=Homo sapiens]	37	12	12	PE	1000	0.000282376	0.00027479	0.000277563	0.000278243
1456	P06753	Tropomyosin alpha-3 chain [OS=Homo sapiens]	32	10	1	PE	1000	1.72e-06	1.59e-06	1.57e-06	1.63e-06
1457	O00187-2	Isoform 2 of Mannan-binding lectin serine protease 2 [OS=Homo sapiens]	58	14	1	PE	1000	1.2e-07	2.78e-07	2.43e-07	2.14e-07
1458	P61769	Beta-2-microglobulin [OS=Homo sapiens]	59	9	9	PE	1000	0.000402407	0.000400672	0.000408495	0.000403858
1459	P69905	Hemoglobin subunit alpha [OS=Homo sapiens]	61	7	7	PE	1000	0.000641231	0.000648349	0.000633737	0.000641105
1460	P05556	Integrin beta-1 [OS=Homo sapiens]	26	16	16	PE	1000	0.000178837	0.00018275	0.000187164	0.000182917
1461	P08567	Pleckstrin [OS=Homo sapiens]	35	7	7	PE	1000	0.000169102	0.000183579	0.000188626	0.000180436
1462	Q9NY65	Tubulin alpha-8 chain [OS=Homo sapiens]	22	8	3	PE	1000	2.52e-05	2.47e-05	2.75e-05	2.58e-05
1463	P63104	14-3-3 protein zeta/delta [OS=Homo sapiens]	41	8	7	PE	1000	0.000115119	0.000126247	0.000123741	0.000121703
1464	P27169	Serum paraoxonase/arylesterase 1 [OS=Homo sapiens]	40	12	12	PE	1000	0.000414934	0.000432608	0.000432745	0.000426762
1465	P0DOY2	Immunoglobulin lambda constant 2 [OS=Homo sapiens]	89	9	3	PE	1000	0.000770669	0.000998903	0.000815526	0.000861699
1466	P00748	Coagulation factor XII [OS=Homo sapiens]	23	15	15	PE	1000	0.000255823	0.000247819	0.000250525	0.000251389
1467	P09493-5	Isoform 5 of Tropomyosin alpha-1 chain [OS=Homo sapiens]	39	10	4	PE	1000	5.6e-05	5.39e-05	5.44e-05	5.48e-05
1468	Q93084-1	Isoform SERCA3B of Sarcoplasmic/endoplasmic reticulum calcium ATPase 3 [OS=Homo sapiens]	18	12	10	PE	1000	0.000105378	0.000107511	0.000104834	0.000105908
1469	P0DOX8	Immunoglobulin lambda-1 light chain [OS=Homo sapiens]	46	9	3	PE	1000	0.0016169	0.00157658	0.00159863	0.00159737
1470	Q14520	Hyaluronan-binding protein 2 [OS=Homo sapiens]	25	11	11	PE	1000	0.000131514	0.000131541	0.000171741	0.000144932
1471	P23229	Integrin alpha-6 [OS=Homo sapiens]	19	19	19	PE	1000	0.000103502	9.86e-05	0.000101371	0.000101147
1472	Q562R1	Beta-actin-like protein 2 [OS=Homo sapiens]	22	10	1	PE	1000	NA	NA	NA	NA
1473	P07358	Complement component C8 beta chain [OS=Homo sapiens]	25	10	10	PE	1000	6.62e-05	6.11e-05	6e-05	6.24e-05
1474	Q01518	Adenylyl cyclase-associated protein 1 [OS=Homo sapiens]	27	13	13	PE	1000	6.05e-05	5.88e-05	5.35e-05	5.76e-05
1475	P35527	Keratin, type I cytoskeletal 9 [OS=Homo sapiens]	28	11	11	PE	1000	4.02e-05	4.73e-05	4.17e-05	4.31e-05
1476	Q13418	Integrin-linked protein kinase [OS=Homo sapiens]	44	16	16	PE	1000	0.00011813	0.000100919	0.000103102	0.000107384
1477	Q14247	Src substrate cortactin [OS=Homo sapiens]	36	14	14	PE	1000	3.96e-05	3.94e-05	3.47e-05	3.79e-05
1478	P68871	Hemoglobin subunit beta [OS=Homo sapiens]	63	9	9	PE	1000	0.000673672	0.000691751	0.000700788	0.000688737
1479	P14618	Pyruvate kinase PKM [OS=Homo sapiens]	26	9	9	PE	1000	8.06e-05	8.07e-05	7.35e-05	7.83e-05
1480	P48059	LIM and senescent cell antigen-like-containing domain protein 1 [OS=Homo sapiens]	41	19	19	PE	1000	0.00013526	0.000125742	0.000133125	0.000131376
1481	P11171	Protein 4.1 [OS=Homo sapiens]	17	16	16	PE	1000	5.23e-05	5.29e-05	4.99e-05	5.17e-05
1482	P09493	Tropomyosin alpha-1 chain [OS=Homo sapiens]	23	7	1	PE	1000	4.71e-06	4.59e-06	4.01e-06	4.43e-06
1483	Q86UX7	Fermitin family homolog 3 [OS=Homo sapiens]	15	7	7	PE	1000	0.000167786	0.000159901	0.00016862	0.000165436
1484	P05156	Complement factor I [OS=Homo sapiens]	25	12	12	PE	1000	7.73e-05	7.59e-05	8.02e-05	7.78e-05
1485	Q9ULV4	Coronin-1C [OS=Homo sapiens]	19	12	12	PE	1000	0.000100477	0.00010716	0.000107245	0.000104961
1486	P04264	Keratin, type II cytoskeletal 1 [OS=Homo sapiens]	30	14	13	PE	1000	9.33e-05	9.68e-05	9.88e-05	9.63e-05
1487	Q96PD5	N-acetylmuramoyl-L-alanine amidase [OS=Homo sapiens]	22	9	9	PE	1000	0.0001051	0.000103603	0.000101742	0.000103482
1488	Q99439	Calponin-2 [OS=Homo sapiens]	47	11	11	PE	1000	4.54e-05	4.5e-05	4.99e-05	4.68e-05
1489	O95810	Caveolae-associated protein 2 [OS=Homo sapiens]	30	11	11	PE	1000	0.000100409	9.28e-05	9.38e-05	9.57e-05
1490	P13929	Beta-enolase [OS=Homo sapiens]	28	11	8	PE	1000	6.61e-05	6.24e-05	6.06e-05	6.3e-05
1491	P04792	Heat shock protein beta-1 [OS=Homo sapiens]	46	6	6	PE	1000	0.000184849	0.000175698	0.000176312	0.000178953
1492	P26038	Moesin [OS=Homo sapiens]	21	11	9	PE	1000	4.94e-05	5.1e-05	4.93e-05	4.99e-05
1493	P02655	Apolipoprotein C-II [OS=Homo sapiens]	59	8	8	PE	1000	0.00466811	0.00467136	0.00503674	0.00479207
1494	P07357	Complement component C8 alpha chain [OS=Homo sapiens]	26	10	10	PE	1000	2.35e-05	2.55e-05	2.56e-05	2.49e-05
1495	O95866-2	Isoform A of Megakaryocyte and platelet inhibitory receptor G6b [OS=Homo sapiens]	29	6	6	PE	1000	8.86e-05	0.000110732	9.8e-05	9.91e-05
1496	P04439-2	Isoform 2 of HLA class I histocompatibility antigen, A alpha chain [OS=Homo sapiens]	32	10	9	PE	1000	7.8e-05	6.89e-05	7.6e-05	7.43e-05
1497	Q9BWP8	Collectin-11 [OS=Homo sapiens]	27	8	8	PE	1000	0.000194203	0.000197709	0.000190225	0.000194046
1498	Q9UBW5	Bridging integrator 2 [OS=Homo sapiens]	32	9	9	PE	1000	6.8e-05	5.06e-05	4.37e-05	5.41e-05
1499	P27105	Stomatin [OS=Homo sapiens]	23	6	6	PE	1000	0.00014008	0.000148957	0.000150829	0.000146622
1500	P02775	Platelet basic protein [OS=Homo sapiens]	46	7	7	PE	1000	0.000425477	0.000412031	0.000427072	0.000421527
1501	Q6Q788	Apolipoprotein A-V [OS=Homo sapiens]	34	10	10	PE	1000	0.000181548	0.000193616	0.00015947	0.000178212
1502	Q06033	Inter-alpha-trypsin inhibitor heavy chain H3 [OS=Homo sapiens]	14	11	11	PE	1000	5.05e-05	4.91e-05	4.82e-05	4.93e-05
1503	P61224	Ras-related protein Rap-1b [OS=Homo sapiens]	47	7	7	PE	1000	0.000215353	0.000213152	0.000215611	0.000214706
1504	P05452	Tetranectin [OS=Homo sapiens]	46	7	7	PE	1000	0.000101494	0.000101412	0.000100758	0.000101221
1505	P08697	Alpha-2-antiplasmin [OS=Homo sapiens]	20	9	9	PE	1000	0.000253966	0.000250141	0.000256465	0.000253524
1506	P18206	Vinculin [OS=Homo sapiens]	10	9	9	PE	1000	7.27e-05	6.95e-05	7.04e-05	7.09e-05
1507	P01889	HLA class I histocompatibility antigen, B alpha chain [OS=Homo sapiens]	25	7	5	PE	1000	4.06e-05	3.72e-05	3.67e-05	3.82e-05
1508	P16452	Protein 4.2 [OS=Homo sapiens]	15	10	10	PE	1000	4.33e-05	4.17e-05	4.31e-05	4.27e-05
1509	O00151	PDZ and LIM domain protein 1 [OS=Homo sapiens]	27	7	7	PE	1000	4.89e-05	5.29e-05	5.5e-05	5.23e-05
1510	Q13642-1	Isoform 1 of Four and a half LIM domains protein 1 [OS=Homo sapiens]	34	9	9	PE	1000	3.68e-05	3.72e-05	3.85e-05	3.75e-05
1511	Q9NYL9	Tropomodulin-3 [OS=Homo sapiens]	24	5	5	PE	1000	7.92e-05	7.96e-05	7.77e-05	7.88e-05
1512	P20851	C4b-binding protein beta chain [OS=Homo sapiens]	29	7	7	PE	1000	0.00036988	0.000366858	0.000374627	0.000370455
1513	Q03591	Complement factor H-related protein 1 [OS=Homo sapiens]	38	9	1	PE	1000	5.91e-05	5.18e-05	5.78e-05	5.62e-05
1514	Q15942	Zyxin [OS=Homo sapiens]	23	8	8	PE	1000	3.1e-05	2.68e-05	2.72e-05	2.83e-05
1515	P02753	Retinol-binding protein 4 [OS=Homo sapiens]	44	6	6	PE	1000	4.22e-05	4.07e-05	4.06e-05	4.12e-05
1516	Q9Y6C2	EMILIN-1 [OS=Homo sapiens]	8	6	6	PE	1000	2.91e-05	2.75e-05	2.48e-05	2.71e-05
1517	P49913	Cathelicidin antimicrobial peptide [OS=Homo sapiens]	24	5	5	PE	1000	7.2e-05	7.99e-05	7.93e-05	7.7e-05
1518	P01031	Complement C5 [OS=Homo sapiens]	8	14	14	PE	1000	6.79e-05	6.91e-05	7.34e-05	7.01e-05
1519	P48740	Mannan-binding lectin serine protease 1 [OS=Homo sapiens]	19	9	9	PE	1000	7.24e-05	7.02e-05	7.07e-05	7.11e-05
1520	P50552	Vasodilator-stimulated phosphoprotein [OS=Homo sapiens]	22	7	7	PE	1000	6.68e-06	4.09e-06	5.09e-06	5.29e-06
1521	P08319	All-trans-retinol dehydrogenase [NAD(+)] ADH4 [OS=Homo sapiens]	26	7	7	PE	1000	3.99e-05	4.1e-05	4.3e-05	4.13e-05
1522	P23528	Cofilin-1 [OS=Homo sapiens]	54	7	7	PE	1000	0.000118946	0.000129226	0.000129174	0.000125782
1523	P01019	Angiotensinogen [OS=Homo sapiens]	10	4	4	PE	1000	0.000249416	0.00023689	0.000226928	0.000237745
1524	O76074	cGMP-specific 3',5'-cyclic phosphodiesterase [OS=Homo sapiens]	8	7	7	PE	1000	1.75e-05	1.97e-05	2.01e-05	1.91e-05
1525	P21926	CD9 antigen [OS=Homo sapiens]	20	5	5	PE	1000	0.000266095	0.000277879	0.000273781	0.000272585
1526	Q9BXR6	Complement factor H-related protein 5 [OS=Homo sapiens]	22	9	8	PE	1000	0.000102043	9.89e-05	0.000105698	0.00010221
1527	P19652	Alpha-1-acid glycoprotein 2 [OS=Homo sapiens]	42	7	5	PE	1000	0.000375385	0.000378364	0.000369563	0.000374437
1528	P62937	Peptidyl-prolyl cis-trans isomerase A [OS=Homo sapiens]	54	6	6	PE	1000	0.000135017	0.000127066	0.000127299	0.000129794
1529	O00161	Synaptosomal-associated protein 23 [OS=Homo sapiens]	44	7	7	PE	1000	3.21e-05	3.48e-05	3.46e-05	3.38e-05
1530	P13645	Keratin, type I cytoskeletal 10 [OS=Homo sapiens]	12	6	5	PE	1000	1.54e-05	1.64e-05	1.87e-05	1.68e-05
1531	Q8WZ42-12	Isoform 12 of Titin [OS=Homo sapiens]	1	8	8	PE	1000	2.62e-05	2.3e-05	1.83e-05	2.25e-05
1532	Q6PJW8	Consortin [OS=Homo sapiens]	14	10	10	PE	1000	9.06e-06	9.8e-06	1.02e-05	9.7e-06
1533	P16671	Platelet glycoprotein 4 [OS=Homo sapiens]	16	7	7	PE	1000	0.000103341	0.000107266	0.000111227	0.000107278
1534	Q05682	Caldesmon [OS=Homo sapiens]	10	7	7	PE	1000	1.11e-05	9.62e-06	1.02e-05	1.03e-05
1535	P23142	Fibulin-1 [OS=Homo sapiens]	20	7	7	PE	1000	3.01e-05	2.93e-05	3.27e-05	3.07e-05
1536	O75116	Rho-associated protein kinase 2 [OS=Homo sapiens]	9	9	8	PE	1000	1.96e-05	1.7e-05	1.72e-05	1.8e-05
1537	O00299	Chloride intracellular channel protein 1 [OS=Homo sapiens]	42	6	6	PE	1000	8.35e-05	2.71e-05	3.9e-05	4.99e-05
1538	Q9H939	Proline-serine-threonine phosphatase-interacting protein 2 [OS=Homo sapiens]	28	8	8	PE	1000	1.68e-05	1.99e-05	2.21e-05	1.96e-05
1539	Q9HDC9	Adipocyte plasma membrane-associated protein [OS=Homo sapiens]	19	5	5	PE	1000	0.000120374	0.000122939	0.000112561	0.000118625
1540	Q9Y624	Junctional adhesion molecule A [OS=Homo sapiens]	37	6	6	PE	1000	2.55e-05	2.42e-05	2.72e-05	2.56e-05
1541	O15143	Actin-related protein 2/3 complex subunit 1B [OS=Homo sapiens]	14	4	4	PE	1000	3.13e-05	2.54e-05	2.89e-05	2.85e-05
1542	P47756	F-actin-capping protein subunit beta [OS=Homo sapiens]	25	5	5	PE	1000	5.3e-05	5.69e-05	5.27e-05	5.42e-05
1543	A0M8Q6	Immunoglobulin lambda constant 7 [OS=Homo sapiens]	46	4	1	PE	1000	2.05e-07	2.87e-07	2.36e-07	2.43e-07
1544	Q7Z406	Myosin-14 [OS=Homo sapiens]	3	8	1	PE	1000	3.27e-06	5.09e-06	3.69e-06	4.02e-06
1545	P05546	Heparin cofactor 2 [OS=Homo sapiens]	17	8	8	PE	1000	0.000220527	0.000223916	0.000228372	0.000224272
1546	Q15149	Plectin [OS=Homo sapiens]	2	7	7	PE	1000	3.01e-06	3.05e-06	2.74e-06	2.93e-06
1547	A0A1B0GTC6	Uncharacterized protein C3orf85 [OS=Homo sapiens]	37	2	2	PE	1000	0.000123893	0.000129104	0.00012991	0.000127636
1548	P52907	F-actin-capping protein subunit alpha-1 [OS=Homo sapiens]	26	7	5	PE	1000	1.74e-05	1.99e-05	1.82e-05	1.85e-05
1549	Q9NQ79	Cartilage acidic protein 1 [OS=Homo sapiens]	15	7	7	PE	1000	3.37e-05	3.49e-05	3.56e-05	3.47e-05
1550	P14770	Platelet glycoprotein IX [OS=Homo sapiens]	23	4	4	PE	1000	0.000162109	0.000189057	0.000175896	0.000175687
1551	P35908	Keratin, type II cytoskeletal 2 epidermal [OS=Homo sapiens]	21	8	7	PE	1000	2.55e-05	2.36e-05	2.82e-05	2.58e-05
1552	O14950	Myosin regulatory light chain 12B [OS=Homo sapiens]	31	3	2	PE	1000	8.75e-05	9.51e-05	9.17e-05	9.14e-05
1553	Q92619	Rho GTPase-activating protein 45 [OS=Homo sapiens]	8	6	6	PE	1000	1.26e-05	1.33e-05	1.39e-05	1.33e-05
1554	P55056	Apolipoprotein C-IV [OS=Homo sapiens]	33	9	9	PE	1000	0.000222471	0.000241222	0.000238775	0.000234156
1555	P35611	Alpha-adducin [OS=Homo sapiens]	12	6	6	PE	1000	8.97e-06	1.51e-05	1.49e-05	1.3e-05
1556	P30101	Protein disulfide-isomerase A3 [OS=Homo sapiens]	15	6	6	PE	1000	3.13e-05	3.2e-05	3.5e-05	3.27e-05
1557	P08575	Receptor-type tyrosine-protein phosphatase C [OS=Homo sapiens]	4	4	4	PE	1000	3.42e-05	3.35e-05	3.68e-05	3.49e-05
1558	P05160	Coagulation factor XIII B chain [OS=Homo sapiens]	15	7	7	PE	1000	2.82e-05	2.25e-05	2.73e-05	2.6e-05
1559	P11021	Endoplasmic reticulum chaperone BiP [OS=Homo sapiens]	13	6	6	PE	1000	1.56e-05	1.52e-05	1.57e-05	1.55e-05
1560	Q04917	14-3-3 protein eta [OS=Homo sapiens]	24	4	3	PE	1000	2.21e-05	1.87e-05	2.12e-05	2.07e-05
1561	P27824	Calnexin [OS=Homo sapiens]	10	3	3	PE	1000	1.85e-05	1.43e-05	1.83e-05	1.7e-05
1562	P62328	Thymosin beta-4 [OS=Homo sapiens]	75	3	3	PE	1000	7.84e-05	7.4e-05	7.06e-05	7.43e-05
1563	P30405	Peptidyl-prolyl cis-trans isomerase F, mitochondrial [OS=Homo sapiens]	30	3	3	PE	1000	1.83e-05	1.04e-05	1.4e-05	1.42e-05
1564	O14672	Disintegrin and metalloproteinase domain-containing protein 10 [OS=Homo sapiens]	9	5	5	PE	1000	7.93e-05	7.66e-05	7.39e-05	7.66e-05
1565	P06732	Creatine kinase M-type [OS=Homo sapiens]	13	6	6	PE	1000	2.21e-05	2.02e-05	2.41e-05	2.21e-05
1566	P01833	Polymeric immunoglobulin receptor [OS=Homo sapiens]	7	3	3	PE	1000	1.25e-05	1.17e-05	1.16e-05	1.19e-05
1567	Q9UGM5	Fetuin-B [OS=Homo sapiens]	25	6	6	PE	1000	5.59e-05	5.76e-05	6.15e-05	5.84e-05
1568	Q6UY14	ADAMTS-like protein 4 [OS=Homo sapiens]	9	7	7	PE	1000	2.69e-05	3.12e-05	2.37e-05	2.73e-05
1569	O75955	Flotillin-1 [OS=Homo sapiens]	20	7	7	PE	1000	1.21e-05	1.15e-05	1.11e-05	1.16e-05
1570	P07737	Profilin-1 [OS=Homo sapiens]	39	5	5	PE	1000	2.44e-05	2.44e-05	2.51e-05	2.46e-05
1571	P13747	HLA class I histocompatibility antigen, alpha chain E [OS=Homo sapiens]	9	2	1	PE	1000	3.72e-06	2.94e-06	2.77e-06	3.14e-06
1572	P16109	P-selectin [OS=Homo sapiens]	6	4	4	PE	1000	5.19e-06	5.71e-06	4.8e-06	5.24e-06
1573	Q16610	Extracellular matrix protein 1 [OS=Homo sapiens]	15	7	7	PE	1000	3.44e-05	3.56e-05	3.62e-05	3.54e-05
1574	P02745	Complement C1q subcomponent subunit A [OS=Homo sapiens]	21	5	5	PE	1000	0.000101415	0.000101921	0.0001055	0.000102945
1575	P49908	Selenoprotein P [OS=Homo sapiens]	8	5	5	PE	1000	3.58e-05	3.74e-05	3.76e-05	3.69e-05
1576	P01011	Alpha-1-antichymotrypsin [OS=Homo sapiens]	12	4	4	PE	1000	4.16e-05	3.96e-05	4.18e-05	4.1e-05
1577	P04899	Guanine nucleotide-binding protein G(i) subunit alpha-2 [OS=Homo sapiens]	17	4	3	PE	1000	2.81e-05	2.88e-05	3.13e-05	2.94e-05
1578	P05164	Myeloperoxidase [OS=Homo sapiens]	5	3	3	PE	1000	1.3e-05	1.11e-05	1.17e-05	1.19e-05
1579	Q9NZP8	Complement C1r subcomponent-like protein [OS=Homo sapiens]	6	3	1	PE	1000	6.71e-08	1.11e-07	8.52e-08	8.78e-08
1580	Q08495	Dematin [OS=Homo sapiens]	18	5	5	PE	1000	2.66e-05	2.14e-05	2.2e-05	2.33e-05
1581	P07360	Complement component C8 gamma chain [OS=Homo sapiens]	15	3	3	PE	1000	3.04e-05	2.96e-05	2.9e-05	2.97e-05
1582	Q92686	Neurogranin [OS=Homo sapiens]	63	3	3	PE	1000	2.85e-06	2.49e-06	2.22e-06	2.52e-06
1583	P15153	Ras-related C3 botulinum toxin substrate 2 [OS=Homo sapiens]	33	8	5	PE	1000	4.14e-05	3.91e-05	4.05e-05	4.03e-05
1584	Q00610	Clathrin heavy chain 1 [OS=Homo sapiens]	4	6	6	PE	1000	1.35e-05	1.42e-05	1.5e-05	1.42e-05
1585	P02776	Platelet factor 4 [OS=Homo sapiens]	45	5	2	PE	1000	0.000293744	0.000287734	0.000291933	0.000291137
1586	P27918	Properdin [OS=Homo sapiens]	7	2	2	PE	1000	6.52e-06	5.29e-06	1.27e-05	8.18e-06
1587	P51572	B-cell receptor-associated protein 31 [OS=Homo sapiens]	17	4	4	PE	1000	1.43e-05	1.47e-05	1.63e-05	1.51e-05
1588	P11166	Solute carrier family 2, facilitated glucose transporter member 1 [OS=Homo sapiens]	9	3	3	PE	1000	3.32e-05	3.49e-05	3.49e-05	3.43e-05
1589	P21291	Cysteine and glycine-rich protein 1 [OS=Homo sapiens]	17	2	2	PE	1000	2.17e-05	2.17e-05	2.21e-05	2.18e-05
1590	P10809	60 kDa heat shock protein, mitochondrial [OS=Homo sapiens]	12	4	4	PE	1000	1.33e-05	1.37e-05	1.4e-05	1.37e-05
1591	P61586	Transforming protein RhoA [OS=Homo sapiens]	22	3	3	PE	1000	1.47e-05	1.59e-05	1.4e-05	1.49e-05
1592	Q92954	Proteoglycan 4 [OS=Homo sapiens]	3	4	4	PE	1000	5.62e-06	5e-06	5.98e-06	5.54e-06
1593	P01780	Immunoglobulin heavy variable 3-7 [OS=Homo sapiens]	34	4	4	PE	1000	2.95e-05	2.99e-05	2.88e-05	2.94e-05
1594	Q12805	EGF-containing fibulin-like extracellular matrix protein 1 [OS=Homo sapiens]	14	4	4	PE	1000	1.31e-06	1.4e-06	1.5e-06	1.4e-06
1595	Q04756	Hepatocyte growth factor activator [OS=Homo sapiens]	10	4	4	PE	1000	4.36e-07	7.65e-07	3.96e-07	5.32e-07
1596	O15117-3	Isoform 3 of FYN-binding protein 1 [OS=Homo sapiens]	6	3	3	PE	1000	9.66e-06	9.87e-06	1.07e-05	1.01e-05
1597	P07237	Protein disulfide-isomerase [OS=Homo sapiens]	10	4	4	PE	1000	1.56e-05	1.3e-05	1.51e-05	1.46e-05
1598	P07327	Alcohol dehydrogenase 1A [OS=Homo sapiens]	15	5	4	PE	1000	1.37e-05	1.29e-05	1.63e-05	1.43e-05
1599	Q16643	Drebrin [OS=Homo sapiens]	10	3	3	PE	1000	7.25e-06	1.18e-05	1.01e-05	9.74e-06
1600	Q13103	Secreted phosphoprotein 24 [OS=Homo sapiens]	11	2	2	PE	1000	1.3e-05	1.19e-05	1.32e-05	1.27e-05
1601	P36980	Complement factor H-related protein 2 [OS=Homo sapiens]	27	4	1	PE	1000	3.14e-07	5.55e-07	4.67e-07	4.45e-07
1602	P13224	Platelet glycoprotein Ib beta chain [OS=Homo sapiens]	27	7	7	PE	1000	0.000103367	0.000105848	9.92e-05	0.000102789
1603	P24844	Myosin regulatory light polypeptide 9 [OS=Homo sapiens]	32	4	3	PE	1000	5.73e-05	5.61e-05	6.03e-05	5.79e-05
1604	P02746	Complement C1q subcomponent subunit B [OS=Homo sapiens]	20	4	4	PE	1000	0.000149641	0.000171384	0.000164369	0.000161798
1605	Q13790	Apolipoprotein F [OS=Homo sapiens]	12	3	3	PE	1000	0.000135269	0.000136497	0.00014094	0.000137569
1606	Q27J81	Inverted formin-2 [OS=Homo sapiens]	6	3	3	PE	1000	2.13e-06	8.63e-07	2.43e-06	1.81e-06
1607	P16615	Sarcoplasmic/endoplasmic reticulum calcium ATPase 2 [OS=Homo sapiens]	10	5	3	PE	1000	4.55e-06	1.74e-06	1.7e-06	2.67e-06
1608	P22352	Glutathione peroxidase 3 [OS=Homo sapiens]	27	4	4	PE	1000	3.24e-05	3.43e-05	3.35e-05	3.34e-05
1609	P06681	Complement C2 [OS=Homo sapiens]	9	5	5	PE	1000	3.31e-05	3.47e-05	3.03e-05	3.27e-05
1610	P16402	Histone H1.3 [OS=Homo sapiens]	16	4	4	PE	1000	1.91e-05	2.01e-05	2.01e-05	1.98e-05
1611	P08590	Myosin light chain 3 [OS=Homo sapiens]	8	2	2	PE	1000	2.07e-06	3.03e-06	3.21e-06	2.77e-06
1612	P00325	All-trans-retinol dehydrogenase [NAD(+)] ADH1B [OS=Homo sapiens]	10	4	3	PE	1000	9.91e-06	9.26e-06	7.4e-06	8.86e-06
1613	P62873	Guanine nucleotide-binding protein G(I)/G(S)/G(T) subunit beta-1 [OS=Homo sapiens]	8	2	2	PE	1000	3.69e-05	3.62e-05	3.56e-05	3.63e-05
1614	Q9Y5C1	Angiopoietin-related protein 3 [OS=Homo sapiens]	10	3	3	PE	1000	5.49e-06	5.66e-06	5.86e-06	5.67e-06
1615	Q13586	Stromal interaction molecule 1 [OS=Homo sapiens]	6	2	2	PE	1000	8.9e-07	1.03e-06	6.58e-07	8.59e-07
1616	P12814	Alpha-actinin-1 [OS=Homo sapiens]	5	4	4	PE	1000	2.21e-05	2.1e-05	2.01e-05	2.1e-05
1617	Q14644	Ras GTPase-activating protein 3 [OS=Homo sapiens]	6	4	4	PE	1000	1.49e-05	1.17e-05	1.29e-05	1.32e-05
1618	Q70J99	Protein unc-13 homolog D [OS=Homo sapiens]	3	3	3	PE	1000	5.49e-06	3.72e-06	4.36e-06	4.52e-06
1619	P15311	Ezrin [OS=Homo sapiens]	4	3	1	PE	1000	7.74e-07	9.74e-07	7.83e-07	8.44e-07
1620	O95197	Reticulon-3 [OS=Homo sapiens]	4	1	1	PE	1000	5.05e-06	1.13e-05	1.09e-05	9.08e-06
1621	A0A087WW87	Immunoglobulin kappa variable 2-40 [OS=Homo sapiens]	17	1	1	PE	1000	3.38e-05	3.88e-05	3.86e-05	3.71e-05
1622	Q15582	Transforming growth factor-beta-induced protein ig-h3 [OS=Homo sapiens]	6	3	3	PE	1000	5.16e-06	5.1e-06	5.8e-06	5.35e-06
1623	P02750	Leucine-rich alpha-2-glycoprotein [OS=Homo sapiens]	13	4	4	PE	1000	1.93e-05	1.94e-05	2.05e-05	1.97e-05
1624	P58166	Inhibin beta E chain [OS=Homo sapiens]	16	4	4	PE	1000	1.18e-05	1.14e-05	1.24e-05	1.19e-05
1625	Q07021	Complement component 1 Q subcomponent-binding protein, mitochondrial [OS=Homo sapiens]	11	3	3	PE	1000	3.92e-06	4.78e-06	5.7e-06	4.8e-06
1626	P0DP04	Immunoglobulin heavy variable 3-43D [OS=Homo sapiens]	9	2	2	PE	1000	2.75e-05	2.76e-05	2.68e-05	2.73e-05
1627	O14960	Leukocyte cell-derived chemotaxin-2 [OS=Homo sapiens]	34	4	4	PE	1000	4.55e-05	4.35e-05	4.58e-05	4.49e-05
1628	P61158	Actin-related protein 3 [OS=Homo sapiens]	4	1	1	PE	1000	2.28e-05	2.55e-05	2.13e-05	2.32e-05
1629	Q02985	Complement factor H-related protein 3 [OS=Homo sapiens]	12	3	1	PE	1000	2.31e-06	2.35e-06	2.59e-06	2.42e-06
1630	P60953	Cell division control protein 42 homolog [OS=Homo sapiens]	23	4	4	PE	1000	2.78e-05	2.92e-05	3.22e-05	2.97e-05
1631	P15907	Beta-galactoside alpha-2,6-sialyltransferase 1 [OS=Homo sapiens]	11	4	4	PE	1000	2.82e-05	2.93e-05	2.83e-05	2.86e-05
1632	O95445	Apolipoprotein M [OS=Homo sapiens]	15	4	4	PE	1000	0.000370846	0.000388557	0.000395172	0.000384858
1633	P11142	Heat shock cognate 71 kDa protein [OS=Homo sapiens]	9	4	4	PE	1000	5.28e-06	3.36e-06	6.5e-06	5.05e-06
1634	P37802	Transgelin-2 [OS=Homo sapiens]	20	4	4	PE	1000	3.61e-05	3.51e-05	3.6e-05	3.57e-05
1635	P14854	Cytochrome c oxidase subunit 6B1 [OS=Homo sapiens]	44	3	3	PE	1000	2.42e-05	2.54e-05	2.63e-05	2.53e-05
1636	Q08380	Galectin-3-binding protein [OS=Homo sapiens]	9	3	3	PE	1000	1.26e-05	1.63e-05	1.56e-05	1.48e-05
1637	P00740	Coagulation factor IX [OS=Homo sapiens]	9	3	3	PE	1000	1.13e-05	1.18e-05	1.25e-05	1.19e-05
1638	Q9UJU6	Drebrin-like protein [OS=Homo sapiens]	14	3	3	PE	1000	3.28e-06	2.82e-06	4.49e-06	3.53e-06
1639	P10720	Platelet factor 4 variant [OS=Homo sapiens]	45	4	1	PE	1000	2.74e-06	3.07e-06	2.51e-06	2.77e-06
1640	P80723	Brain acid soluble protein 1 [OS=Homo sapiens]	13	1	1	PE	1000	1.91e-06	NA	7e-07	1.31e-06
1641	Q92743	Serine protease HTRA1 [OS=Homo sapiens]	9	3	3	PE	1000	4.34e-06	3.81e-06	3.57e-06	3.9e-06
1642	Q9UII2	ATPase inhibitor, mitochondrial [OS=Homo sapiens]	22	3	3	PE	1000	4.1e-05	4.78e-05	5.01e-05	4.63e-05
1643	P30273	High affinity immunoglobulin epsilon receptor subunit gamma [OS=Homo sapiens]	30	2	2	PE	1000	1.94e-05	2.08e-05	1.83e-05	1.95e-05
1644	Q9P0L0	Vesicle-associated membrane protein-associated protein A [OS=Homo sapiens]	15	2	2	PE	1000	1.32e-05	1.29e-05	1.27e-05	1.29e-05
1645	P07195	L-lactate dehydrogenase B chain [OS=Homo sapiens]	6	2	2	PE	1000	8.86e-06	6.95e-06	9.48e-06	8.43e-06
1646	P02747	Complement C1q subcomponent subunit C [OS=Homo sapiens]	26	5	5	PE	1000	0.000173	0.000169046	0.00018681	0.000176285
1647	P55072	Transitional endoplasmic reticulum ATPase [OS=Homo sapiens]	11	4	4	PE	1000	1.51e-05	1.29e-05	1.54e-05	1.45e-05
1648	Q9NVA2	Septin-11 [OS=Homo sapiens]	12	4	4	PE	1000	5.55e-06	5.81e-06	5.83e-06	5.73e-06
1649	P33241	Lymphocyte-specific protein 1 [OS=Homo sapiens]	6	2	2	PE	1000	8.53e-07	8.18e-07	4.95e-07	7.22e-07
1650	P00488	Coagulation factor XIII A chain [OS=Homo sapiens]	3	2	2	PE	1000	5.12e-06	5.72e-06	5.58e-06	5.47e-06
1651	O00139-2	Isoform 2 of Kinesin-like protein KIF2A [OS=Homo sapiens]	8	3	3	PE	1000	1.09e-06	1.11e-06	1.28e-06	1.16e-06
1652	P01701	Immunoglobulin lambda variable 1-51 [OS=Homo sapiens]	18	2	2	PE	1000	2.07e-05	1.89e-05	1.86e-05	1.94e-05
1653	Q06830	Peroxiredoxin-1 [OS=Homo sapiens]	25	4	3	PE	1000	1.09e-05	8.16e-06	1.03e-05	9.77e-06
1654	P13497	Bone morphogenetic protein 1 [OS=Homo sapiens]	4	3	3	PE	1000	1.74e-06	1.55e-06	1.5e-06	1.6e-06
1655	P55209	Nucleosome assembly protein 1-like 1 [OS=Homo sapiens]	5	1	1	PE	1000	1.08e-05	1.02e-05	8.53e-06	9.83e-06
1656	Q12846	Syntaxin-4 [OS=Homo sapiens]	10	2	2	PE	1000	6.18e-06	4.79e-06	4.09e-06	5.02e-06
1657	Q16851	UTP--glucose-1-phosphate uridylyltransferase [OS=Homo sapiens]	3	1	1	PE	1000	2.29e-06	2.12e-06	2.04e-06	2.15e-06
1658	Q13162	Peroxiredoxin-4 [OS=Homo sapiens]	12	2	1	PE	1000	3.6e-06	3.24e-06	3.23e-06	3.36e-06
1659	P11234	Ras-related protein Ral-B [OS=Homo sapiens]	17	3	3	PE	1000	5.69e-06	5.77e-06	7.16e-06	6.21e-06
1660	P50851-2	Isoform 2 of Lipopolysaccharide-responsive and beige-like anchor protein [OS=Homo sapiens]	1	2	2	PE	1000	9.72e-06	7.67e-06	9.25e-06	8.88e-06
1661	P29692	Elongation factor 1-delta [OS=Homo sapiens]	15	3	2	PE	1000	5.78e-06	4.46e-06	5.44e-06	5.23e-06
1662	P31946	14-3-3 protein beta/alpha [OS=Homo sapiens]	20	3	3	PE	1000	1.14e-05	7.35e-06	7.59e-06	8.79e-06
1663	P55103	Inhibin beta C chain [OS=Homo sapiens]	12	2	2	PE	1000	1.24e-05	5.83e-06	1.04e-05	9.53e-06
1664	P05155	Plasma protease C1 inhibitor [OS=Homo sapiens]	7	3	3	PE	1000	1.77e-05	1.87e-05	2.01e-05	1.88e-05
1665	Q15485	Ficolin-2 [OS=Homo sapiens]	10	2	2	PE	1000	2.9e-05	3.14e-05	2.31e-05	2.79e-05
1666	Q16891	MICOS complex subunit MIC60 [OS=Homo sapiens]	5	3	3	PE	1000	2.99e-06	2.99e-06	2.96e-06	2.98e-06
1667	P01709	Immunoglobulin lambda variable 2-8 [OS=Homo sapiens]	18	2	1	PE	1000	1.1e-05	9.16e-06	NA	1.01e-05
1668	P12318	Low affinity immunoglobulin gamma Fc region receptor II-a [OS=Homo sapiens]	8	1	1	PE	1000	6.11e-06	5.69e-06	6.31e-06	6.04e-06
1669	P63000	Ras-related C3 botulinum toxin substrate 1 [OS=Homo sapiens]	19	4	1	PE	1000	2.67e-06	3.27e-06	2.86e-06	2.94e-06
1670	Q08722	Leukocyte surface antigen CD47 [OS=Homo sapiens]	6	2	2	PE	1000	3.17e-05	3.31e-05	3.78e-05	3.42e-05
1671	P61952	Guanine nucleotide-binding protein G(I)/G(S)/G(O) subunit gamma-11 [OS=Homo sapiens]	30	2	2	PE	1000	5.13e-06	5.4e-06	6.2e-06	5.57e-06
1672	P80108	Phosphatidylinositol-glycan-specific phospholipase D [OS=Homo sapiens]	4	3	3	PE	1000	1.36e-05	1.58e-05	1.68e-05	1.54e-05
1673	P22792	Carboxypeptidase N subunit 2 [OS=Homo sapiens]	6	3	3	PE	1000	2.6e-05	2.33e-05	2.69e-05	2.54e-05
1674	P23219	Prostaglandin G/H synthase 1 [OS=Homo sapiens]	8	3	3	PE	1000	1.11e-05	1.26e-05	1.44e-05	1.27e-05
1675	P05141	ADP/ATP translocase 2 [OS=Homo sapiens]	11	3	3	PE	1000	1.25e-05	1.45e-05	1.48e-05	1.39e-05
1676	Q05209	Tyrosine-protein phosphatase non-receptor type 12 [OS=Homo sapiens]	5	3	3	PE	1000	1.37e-06	1.41e-06	1.41e-06	1.4e-06
1677	Q15019	Septin-2 [OS=Homo sapiens]	8	2	2	PE	1000	5.81e-06	5.21e-06	6.67e-06	5.9e-06
1678	P48509	CD151 antigen [OS=Homo sapiens]	9	2	2	PE	1000	7.97e-06	7.39e-06	7.99e-06	7.78e-06
1679	Q9UK55	Protein Z-dependent protease inhibitor [OS=Homo sapiens]	3	2	2	PE	1000	1.45e-05	1.55e-05	1.52e-05	1.5e-05
1680	P52565	Rho GDP-dissociation inhibitor 1 [OS=Homo sapiens]	25	2	2	PE	1000	1.32e-06	NA	1.16e-06	1.24e-06
1681	Q9NZN3	EH domain-containing protein 3 [OS=Homo sapiens]	2	1	1	PE	1000	3.73e-06	4.27e-06	4.39e-06	4.13e-06
1682	P42765	3-ketoacyl-CoA thiolase, mitochondrial [OS=Homo sapiens]	7	2	2	PE	1000	1.17e-06	1.47e-06	1.12e-06	1.25e-06
1683	P04075	Fructose-bisphosphate aldolase A [OS=Homo sapiens]	7	2	2	PE	1000	1.17e-05	9.22e-06	1.03e-05	1.04e-05
1684	P05062	Fructose-bisphosphate aldolase B [OS=Homo sapiens]	9	2	2	PE	1000	1.13e-07	9.76e-08	1.29e-07	1.13e-07
1685	P61026	Ras-related protein Rab-10 [OS=Homo sapiens]	13	2	2	PE	1000	3.49e-06	4.02e-06	3.02e-06	3.51e-06
1686	Q8WWA1	Transmembrane protein 40 [OS=Homo sapiens]	6	2	2	PE	1000	6.72e-06	6.75e-06	6.48e-06	6.65e-06
1687	Q86YW5	Trem-like transcript 1 protein [OS=Homo sapiens]	9	2	2	PE	1000	1.41e-05	1.6e-05	1.24e-05	1.42e-05
1688	Q15084	Protein disulfide-isomerase A6 [OS=Homo sapiens]	8	3	3	PE	1000	8.72e-07	1.56e-06	4.96e-07	9.76e-07
1689	Q9Y6Z7	Collectin-10 [OS=Homo sapiens]	8	2	2	PE	1000	4.8e-06	4.23e-06	4.13e-06	4.39e-06
1690	P53597	Succinate--CoA ligase [ADP/GDP-forming] subunit alpha, mitochondrial [OS=Homo sapiens]	9	2	2	PE	1000	3.12e-06	2.92e-06	2.48e-06	2.84e-06
1691	P09496-2	Isoform Non-brain of Clathrin light chain A [OS=Homo sapiens]	13	2	2	PE	1000	6.17e-06	5.16e-06	5.76e-06	5.7e-06
1692	P02743	Serum amyloid P-component [OS=Homo sapiens]	10	2	2	PE	1000	6.8e-06	6.89e-06	7.39e-06	7.02e-06
1693	O94804	Serine/threonine-protein kinase 10 [OS=Homo sapiens]	3	2	2	PE	1000	3.9e-07	2.47e-07	2.48e-07	2.95e-07
1694	P36957	Dihydrolipoyllysine-residue succinyltransferase component of 2-oxoglutarate dehydrogenase complex, mitochondrial [OS=Homo sapiens]	3	1	1	PE	1000	8.3e-07	8.8e-07	2.94e-07	6.68e-07
1695	Q9NX63	MICOS complex subunit MIC19 [OS=Homo sapiens]	12	2	2	PE	1000	2.15e-06	1.96e-06	1.69e-06	1.93e-06
1696	P47755	F-actin-capping protein subunit alpha-2 [OS=Homo sapiens]	11	3	1	PE	1000	4.47e-06	4.86e-06	4.86e-06	4.73e-06
1697	P10606	Cytochrome c oxidase subunit 5B, mitochondrial [OS=Homo sapiens]	24	2	2	PE	1000	7.02e-06	5.05e-06	7.11e-06	6.39e-06
1698	Q16555	Dihydropyrimidinase-related protein 2 [OS=Homo sapiens]	4	2	2	PE	1000	3.94e-06	3.88e-06	3.9e-06	3.9e-06
1699	P01137	Transforming growth factor beta-1 proprotein [OS=Homo sapiens]	8	3	3	PE	1000	1.86e-05	1.75e-05	1.69e-05	1.76e-05
1700	P31146	Coronin-1A [OS=Homo sapiens]	5	2	2	PE	1000	2.08e-07	2.56e-07	2.68e-07	2.44e-07
1701	P01717	Immunoglobulin lambda variable 3-25 [OS=Homo sapiens]	37	3	1	PE	1000	3.74e-05	3.82e-05	4.03e-05	3.86e-05
1702	Q9NTJ5	Phosphatidylinositol-3-phosphatase SAC1 [OS=Homo sapiens]	5	3	3	PE	1000	1.22e-05	1.51e-05	1.41e-05	1.38e-05
1703	P17987	T-complex protein 1 subunit alpha [OS=Homo sapiens]	4	2	2	PE	1000	1.08e-06	9.12e-07	9.64e-07	9.86e-07
1704	P49755	Transmembrane emp24 domain-containing protein 10 [OS=Homo sapiens]	15	2	2	PE	1000	3.19e-06	1.94e-06	2.05e-06	2.39e-06
1705	P48426	Phosphatidylinositol 5-phosphate 4-kinase type-2 alpha [OS=Homo sapiens]	6	2	2	PE	1000	1.16e-05	8.96e-06	1.05e-05	1.03e-05
1706	A0A075B6K4	Immunoglobulin lambda variable 3-10 [OS=Homo sapiens]	10	2	1	PE	1000	2.95e-06	2.99e-06	2.81e-06	2.92e-06
1707	O00429	Dynamin-1-like protein [OS=Homo sapiens]	4	2	2	PE	1000	3.7e-06	4.36e-06	4.7e-06	4.25e-06
1708	Q3LXA3	Triokinase/FMN cyclase [OS=Homo sapiens]	4	1	1	PE	1000	NA	NA	NA	NA
1709	P61106	Ras-related protein Rab-14 [OS=Homo sapiens]	7	1	1	PE	1000	4.18e-06	4.13e-06	3.48e-06	3.93e-06
1710	P40926	Malate dehydrogenase, mitochondrial [OS=Homo sapiens]	7	1	1	PE	1000	1.13e-05	8.93e-06	1.15e-05	1.06e-05
1711	P04921	Glycophorin-C [OS=Homo sapiens]	21	1	1	PE	1000	1.34e-05	1.13e-05	1.04e-05	1.17e-05
1712	P20674	Cytochrome c oxidase subunit 5A, mitochondrial [OS=Homo sapiens]	11	1	1	PE	1000	3.55e-06	3.77e-06	3.43e-06	3.59e-06
1713	P04179	Superoxide dismutase [Mn], mitochondrial [OS=Homo sapiens]	7	1	1	PE	1000	4.34e-06	3.39e-06	3.68e-06	3.8e-06
1714	Q96KN2	Beta-Ala-His dipeptidase [OS=Homo sapiens]	4	1	1	PE	1000	4.31e-06	4.46e-06	5.18e-06	4.65e-06
1715	P04632	Calpain small subunit 1 [OS=Homo sapiens]	7	1	1	PE	1000	3.08e-06	3.44e-06	2.75e-06	3.09e-06
1716	P25942	Tumor necrosis factor receptor superfamily member 5 [OS=Homo sapiens]	10	1	1	PE	1000	NA	NA	NA	NA
1717	P27348	14-3-3 protein theta [OS=Homo sapiens]	7	1	1	PE	1000	NA	NA	NA	NA
1718	P59665	Neutrophil defensin 1 [OS=Homo sapiens]	20	3	3	PE	1000	3.3e-05	3.3e-05	3.3e-05	3.3e-05
1719	Q99497	Parkinson disease protein 7 [OS=Homo sapiens]	12	2	2	PE	1000	5.26e-06	5.78e-06	4.71e-06	5.25e-06
1720	P82909	Alpha-ketoglutarate dehydrogenase component 4 [OS=Homo sapiens]	16	1	1	PE	1000	1.86e-06	1.28e-06	1.29e-06	1.48e-06
1721	P13987	CD59 glycoprotein [OS=Homo sapiens]	16	2	2	PE	1000	1.87e-05	2.25e-05	2.09e-05	2.07e-05
1722	Q8TC12	Retinol dehydrogenase 11 [OS=Homo sapiens]	5	1	1	PE	1000	2.14e-06	2.37e-06	2.37e-06	2.29e-06
1723	Q15113	Procollagen C-endopeptidase enhancer 1 [OS=Homo sapiens]	5	1	1	PE	1000	3.4e-06	1.95e-06	2.62e-06	2.66e-06
1724	P16070	CD44 antigen [OS=Homo sapiens]	3	2	2	PE	1000	7.36e-06	6.82e-06	6.12e-06	6.77e-06
1725	Q8NBP7	Proprotein convertase subtilisin/kexin type 9 [OS=Homo sapiens]	4	2	2	PE	1000	4.65e-06	3.99e-06	3.61e-06	4.08e-06
1726	Q15365	Poly(rC)-binding protein 1 [OS=Homo sapiens]	8	2	2	PE	1000	3.98e-06	4.71e-06	4.43e-06	4.37e-06
1727	A0A0B4J1V0	Immunoglobulin heavy variable 3-15 [OS=Homo sapiens]	19	3	3	PE	1000	6.11e-05	5.78e-05	5.95e-05	5.95e-05
1728	Q86YZ3	Hornerin [OS=Homo sapiens]	6	3	3	PE	1000	1.66e-07	2.81e-07	3.55e-07	2.67e-07
1729	P61225	Ras-related protein Rap-2b [OS=Homo sapiens]	9	1	1	PE	1000	3.53e-06	2.61e-06	3.14e-06	3.09e-06
1730	Q9NQC3	Reticulon-4 [OS=Homo sapiens]	2	1	1	PE	1000	7.22e-06	7.85e-06	5.21e-06	6.76e-06
1731	P56385	ATP synthase subunit e, mitochondrial [OS=Homo sapiens]	19	1	1	PE	1000	3.75e-06	4.08e-06	3.86e-06	3.9e-06
1732	P27797	Calreticulin [OS=Homo sapiens]	6	2	2	PE	1000	2.29e-06	2.53e-06	2.56e-06	2.46e-06
1733	P00387	NADH-cytochrome b5 reductase 3 [OS=Homo sapiens]	9	2	2	PE	1000	4.07e-06	5.24e-06	3e-06	4.1e-06
1734	P22061	Protein-L-isoaspartate(D-aspartate) O-methyltransferase [OS=Homo sapiens]	7	1	1	PE	1000	9.29e-07	8.67e-07	8.77e-07	8.91e-07
1735	P08637	Low affinity immunoglobulin gamma Fc region receptor III-A [OS=Homo sapiens]	5	1	1	PE	1000	4.42e-06	4.87e-06	4.54e-06	4.61e-06
1736	O75558	Syntaxin-11 [OS=Homo sapiens]	12	3	3	PE	1000	2.77e-06	3.56e-06	2.97e-06	3.1e-06
1737	P18859	ATP synthase-coupling factor 6, mitochondrial [OS=Homo sapiens]	22	2	2	PE	1000	8.33e-06	4.98e-06	9.3e-06	7.54e-06
1738	P17301	Integrin alpha-2 [OS=Homo sapiens]	2	2	2	PE	1000	9.51e-07	8.42e-07	9.04e-07	8.99e-07
1739	Q08043	Alpha-actinin-3 [OS=Homo sapiens]	2	1	1	PE	1000	1.29e-05	1.3e-05	1.29e-05	1.29e-05
1740	P51970	NADH dehydrogenase [ubiquinone] 1 alpha subcomplex subunit 8 [OS=Homo sapiens]	9	1	1	PE	1000	1.09e-07	1.37e-07	1.16e-07	1.21e-07
1741	P05771	Protein kinase C beta type [OS=Homo sapiens]	4	3	3	PE	1000	4.59e-07	2.84e-06	4.7e-07	1.26e-06
1742	Q13464	Rho-associated protein kinase 1 [OS=Homo sapiens]	3	3	2	PE	1000	1.7e-07	NA	NA	1.7e-07
1743	P07384	Calpain-1 catalytic subunit [OS=Homo sapiens]	2	2	2	PE	1000	1.69e-05	1.14e-05	1.34e-05	1.39e-05
1744	O94919	Endonuclease domain-containing 1 protein [OS=Homo sapiens]	11	3	3	PE	1000	1.16e-05	1e-05	1.2e-05	1.12e-05
1745	O43150	Arf-GAP with SH3 domain, ANK repeat and PH domain-containing protein 2 [OS=Homo sapiens]	3	1	1	PE	1000	NA	NA	NA	NA
1746	Q16777	Histone H2A type 2-C [OS=Homo sapiens]	20	3	3	PE	1000	2.16e-05	2.36e-05	1.75e-05	2.09e-05
1747	Q8IZ83	Aldehyde dehydrogenase family 16 member A1 [OS=Homo sapiens]	4	2	2	PE	1000	NA	4.8e-07	2.58e-07	3.69e-07
1748	P51692	Signal transducer and activator of transcription 5B [OS=Homo sapiens]	3	2	2	PE	1000	3.49e-06	3.14e-06	3.21e-06	3.28e-06
1749	P60900	Proteasome subunit alpha type-6 [OS=Homo sapiens]	5	1	1	PE	1000	2.72e-06	1.96e-06	2.73e-06	2.47e-06
1750	P04843	Dolichyl-diphosphooligosaccharide--protein glycosyltransferase subunit 1 [OS=Homo sapiens]	4	2	2	PE	1000	8.31e-06	1.02e-05	1.06e-05	9.7e-06
1751	Q9Y2L6	FERM domain-containing protein 4B [OS=Homo sapiens]	2	1	1	PE	1000	5.92e-07	3.96e-07	4.79e-07	4.89e-07
1752	P33176	Kinesin-1 heavy chain [OS=Homo sapiens]	4	3	3	PE	1000	5.19e-06	5.27e-06	6.38e-06	5.61e-06
1753	P08311	Cathepsin G [OS=Homo sapiens]	4	2	2	PE	1000	1.99e-07	2.36e-07	1.64e-07	2e-07
1754	P50416	Carnitine O-palmitoyltransferase 1, liver isoform [OS=Homo sapiens]	2	1	1	PE	1000	1.92e-06	2.36e-06	2.08e-06	2.12e-06
1755	P07359	Platelet glycoprotein Ib alpha chain [OS=Homo sapiens]	4	3	3	PE	1000	8.55e-06	8.96e-06	6.42e-06	7.98e-06
1756	P06312	Immunoglobulin kappa variable 4-1 [OS=Homo sapiens]	17	2	2	PE	1000	3.45e-06	9.77e-07	1.1e-06	1.84e-06
1757	O95182	NADH dehydrogenase [ubiquinone] 1 alpha subcomplex subunit 7 [OS=Homo sapiens]	17	1	1	PE	1000	3.94e-07	2.54e-07	2.77e-07	3.08e-07
1758	O75563	Src kinase-associated phosphoprotein 2 [OS=Homo sapiens]	3	1	1	PE	1000	2.82e-06	2.86e-06	2.27e-06	2.65e-06
1759	P11597	Cholesteryl ester transfer protein [OS=Homo sapiens]	3	1	1	PE	1000	4.23e-06	4.64e-06	3.77e-06	4.21e-06
1760	P10599	Thioredoxin [OS=Homo sapiens]	12	1	1	PE	1000	4.71e-06	5.2e-06	5.55e-06	5.15e-06
1761	P18428	Lipopolysaccharide-binding protein [OS=Homo sapiens]	4	1	1	PE	1000	2.69e-06	2.92e-06	2.48e-06	2.7e-06
1762	Q14203	Dynactin subunit 1 [OS=Homo sapiens]	2	2	2	PE	1000	1.24e-06	1.03e-06	1.24e-06	1.17e-06
1763	P02533	Keratin, type I cytoskeletal 14 [OS=Homo sapiens]	5	2	1	PE	1000	3.74e-07	3.83e-07	5.13e-07	4.24e-07
1764	P01718	Immunoglobulin lambda variable 3-27 [OS=Homo sapiens]	19	2	1	PE	1000	1.39e-06	1.53e-06	1.18e-06	1.37e-06
1765	Q13576	Ras GTPase-activating-like protein IQGAP2 [OS=Homo sapiens]	2	3	3	PE	1000	5.37e-06	5.48e-06	2.14e-06	4.33e-06
1766	O15145	Actin-related protein 2/3 complex subunit 3 [OS=Homo sapiens]	8	1	1	PE	1000	5.09e-06	5.05e-06	4.92e-06	5.02e-06
1767	Q8NI99	Angiopoietin-related protein 6 [OS=Homo sapiens]	3	1	1	PE	1000	5.17e-06	5.92e-06	5.25e-06	5.45e-06
1768	Q13200	26S proteasome non-ATPase regulatory subunit 2 [OS=Homo sapiens]	3	1	1	PE	1000	NA	NA	NA	NA
1769	P13073	Cytochrome c oxidase subunit 4 isoform 1, mitochondrial [OS=Homo sapiens]	7	1	1	PE	1000	3.67e-06	3.13e-06	3.46e-06	3.42e-06
1770	Q6UWL2	Sushi domain-containing protein 1 [OS=Homo sapiens]	2	1	1	PE	1000	NA	NA	NA	NA
1771	Q15555	Microtubule-associated protein RP/EB family member 2 [OS=Homo sapiens]	6	2	2	PE	1000	6.07e-07	5e-07	5.17e-07	5.41e-07
1772	P61626	Lysozyme C [OS=Homo sapiens]	11	2	2	PE	1000	3.33e-06	2.62e-06	2.78e-06	2.91e-06
1773	O14618	Copper chaperone for superoxide dismutase [OS=Homo sapiens]	10	2	2	PE	1000	5.7e-06	6.12e-06	5.71e-06	5.85e-06
1774	Q16799	Reticulon-1 [OS=Homo sapiens]	2	1	1	PE	1000	NA	NA	NA	NA
1775	P14543	Nidogen-1 [OS=Homo sapiens]	2	2	2	PE	1000	2.89e-06	3.96e-06	3.36e-06	3.41e-06
1776	Q14515	SPARC-like protein 1 [OS=Homo sapiens]	2	1	1	PE	1000	NA	2.8e-07	3.19e-07	2.99e-07
1777	P0DOX3	Immunoglobulin delta heavy chain [OS=Homo sapiens]	4	2	2	PE	1000	1.28e-05	1.32e-05	1.92e-05	1.51e-05
1778	P59768	Guanine nucleotide-binding protein G(I)/G(S)/G(O) subunit gamma-2 [OS=Homo sapiens]	28	2	2	PE	1000	2.24e-06	1.44e-06	2.46e-06	2.05e-06
1779	Q9Y5K6	CD2-associated protein [OS=Homo sapiens]	2	1	1	PE	1000	1.11e-06	6.49e-07	6.53e-07	8.04e-07
1780	P43304	Glycerol-3-phosphate dehydrogenase, mitochondrial [OS=Homo sapiens]	2	1	1	PE	1000	3.73e-06	4.37e-06	4.31e-06	4.13e-06
1781	O43182	Rho GTPase-activating protein 6 [OS=Homo sapiens]	3	2	2	PE	1000	7.35e-07	8e-07	6.87e-07	7.41e-07
1782	P62879	Guanine nucleotide-binding protein G(I)/G(S)/G(T) subunit beta-2 [OS=Homo sapiens]	15	3	3	PE	1000	4.18e-06	1.03e-05	8.45e-06	7.64e-06
1783	Q13822	Ectonucleotide pyrophosphatase/phosphodiesterase family member 2 [OS=Homo sapiens]	1	1	1	PE	1000	NA	NA	NA	NA
1784	B2RUZ4	Small integral membrane protein 1 [OS=Homo sapiens]	15	1	1	PE	1000	2.82e-06	2.32e-06	2.68e-06	2.61e-06
1785	Q6IS14	Eukaryotic translation initiation factor 5A-1-like [OS=Homo sapiens]	12	2	2	PE	1000	5.98e-06	5.31e-06	5.91e-06	5.73e-06
1786	P13598	Intercellular adhesion molecule 2 [OS=Homo sapiens]	6	2	2	PE	1000	7.28e-06	8.22e-06	7.4e-06	7.63e-06
1787	O00194	Ras-related protein Rab-27B [OS=Homo sapiens]	16	2	2	PE	1000	0.000149497	9.39e-05	0.000141493	0.000128282
1788	P07919	Cytochrome b-c1 complex subunit 6, mitochondrial [OS=Homo sapiens]	14	1	1	PE	1000	NA	NA	NA	NA
1789	Q9H0U4	Ras-related protein Rab-1B [OS=Homo sapiens]	13	2	2	PE	1000	2.25e-06	1.69e-06	1.58e-06	1.84e-06
1790	P01699	Immunoglobulin lambda variable 1-44 [OS=Homo sapiens]	18	1	1	PE	1000	5.72e-06	6.05e-06	4.68e-06	5.48e-06
1791	P49407	Beta-arrestin-1 [OS=Homo sapiens]	4	1	1	PE	1000	6.07e-07	9.07e-07	5.5e-07	6.88e-07
1792	O43294	Transforming growth factor beta-1-induced transcript 1 protein [OS=Homo sapiens]	3	1	1	PE	1000	3.15e-06	2.6e-06	3.36e-06	3.04e-06
1793	Q12913	Receptor-type tyrosine-protein phosphatase eta [OS=Homo sapiens]	1	1	1	PE	1000	5.74e-07	7.28e-07	7.15e-07	6.72e-07
1794	P46109	Crk-like protein [OS=Homo sapiens]	7	2	2	PE	1000	2.17e-06	2.95e-06	2.11e-06	2.41e-06
1795	Q2TV78	Putative macrophage stimulating 1-like protein [OS=Homo sapiens]	1	1	1	PE	1000	3.47e-06	2.42e-06	3.11e-06	3e-06
1796	P00558	Phosphoglycerate kinase 1 [OS=Homo sapiens]	7	2	2	PE	1000	2.19e-06	2.04e-06	1.58e-06	1.94e-06
1797	P06310	Immunoglobulin kappa variable 2-30 [OS=Homo sapiens]	20	1	1	PE	1000	1.03e-05	1.05e-05	8.56e-06	9.78e-06
1798	O60884	DnaJ homolog subfamily A member 2 [OS=Homo sapiens]	3	1	1	PE	1000	3.88e-07	4.23e-07	5.39e-07	4.5e-07
1799	P35443	Thrombospondin-4 [OS=Homo sapiens]	3	2	2	PE	1000	8.85e-06	8.44e-06	5.07e-06	7.45e-06
1800	Q14677	Clathrin interactor 1 [OS=Homo sapiens]	2	1	1	PE	1000	2.32e-06	1.59e-06	1.91e-06	1.94e-06
1801	P09110	3-ketoacyl-CoA thiolase, peroxisomal [OS=Homo sapiens]	5	1	1	PE	1000	NA	NA	NA	NA
1802	Q9BSJ8	Extended synaptotagmin-1 [OS=Homo sapiens]	1	1	1	PE	1000	2.25e-06	2.21e-06	1.98e-06	2.15e-06
1803	P28799	Progranulin [OS=Homo sapiens]	3	1	1	PE	1000	2.95e-06	3.03e-06	2.95e-06	2.98e-06
1804	Q8TD55	Pleckstrin homology domain-containing family O member 2 [OS=Homo sapiens]	2	2	2	PE	1000	1.23e-06	1.12e-06	1.15e-06	1.17e-06
1805	P26447	Protein S100-A4 [OS=Homo sapiens]	11	1	1	PE	1000	5.9e-06	4.64e-06	3.92e-06	4.82e-06
1806	P20810	Calpastatin [OS=Homo sapiens]	2	1	1	PE	1000	1.68e-06	1.5e-06	1.85e-06	1.68e-06
1807	P36955	Pigment epithelium-derived factor [OS=Homo sapiens]	5	2	2	PE	1000	4.65e-06	5.83e-06	6.38e-06	5.62e-06
1808	O75874	Isocitrate dehydrogenase [NADP] cytoplasmic [OS=Homo sapiens]	3	1	1	PE	1000	3.08e-07	NA	3.09e-07	3.09e-07
1809	P60981	Destrin [OS=Homo sapiens]	8	1	1	PE	1000	6.15e-06	6.52e-06	6.25e-06	6.3e-06
1810	P02786	Transferrin receptor protein 1 [OS=Homo sapiens]	2	1	1	PE	1000	7.1e-06	6.19e-06	7.84e-06	7.04e-06
1811	P04278	Sex hormone-binding globulin [OS=Homo sapiens]	8	2	2	PE	1000	8.3e-06	1.08e-05	9.3e-06	9.48e-06
1812	Q9BVC6	Transmembrane protein 109 [OS=Homo sapiens]	5	1	1	PE	1000	3.8e-06	4.19e-06	3.79e-06	3.93e-06
1813	Q8WUA8	Tsukushi [OS=Homo sapiens]	6	2	2	PE	1000	2.18e-06	2.18e-06	2.18e-06	2.18e-06
1814	Q14254	Flotillin-2 [OS=Homo sapiens]	3	1	1	PE	1000	5.63e-06	6.35e-06	6.77e-06	6.25e-06
1815	P15169	Carboxypeptidase N catalytic chain [OS=Homo sapiens]	2	1	1	PE	1000	1.22e-06	1.56e-06	1.45e-06	1.41e-06
1816	P28838	Cytosol aminopeptidase [OS=Homo sapiens]	3	1	1	PE	1000	NA	2.29e-07	1.32e-07	1.81e-07
1817	Q8WUM4	Programmed cell death 6-interacting protein [OS=Homo sapiens]	1	1	1	PE	1000	NA	NA	NA	NA
1818	P35612	Beta-adducin [OS=Homo sapiens]	2	1	1	PE	1000	2.41e-06	1.86e-06	1.57e-06	1.95e-06
1819	Q7LDG7	RAS guanyl-releasing protein 2 [OS=Homo sapiens]	3	2	2	PE	1000	3.42e-06	5.08e-06	5.3e-06	4.6e-06
1820	Q12841	Follistatin-related protein 1 [OS=Homo sapiens]	3	1	1	PE	1000	3.82e-07	3.69e-07	3.56e-07	3.69e-07
1821	Q04759	Protein kinase C theta type [OS=Homo sapiens]	1	1	1	PE	1000	2.14e-06	2.57e-06	2.58e-06	2.43e-06
1822	P08754	Guanine nucleotide-binding protein G(i) subunit alpha-3 [OS=Homo sapiens]	6	2	1	PE	1000	5.09e-07	5.99e-07	5.51e-07	5.53e-07
1823	P60468	Protein transport protein Sec61 subunit beta [OS=Homo sapiens]	21	1	1	PE	1000	5.72e-07	4.09e-07	4.98e-07	4.93e-07
1824	Q96C24	Synaptotagmin-like protein 4 [OS=Homo sapiens]	3	2	2	PE	1000	3.03e-07	8.78e-07	7.72e-07	6.51e-07
1825	Q09666	Neuroblast differentiation-associated protein AHNAK [OS=Homo sapiens]	3	2	2	PE	1000	3.47e-06	2.39e-06	3.62e-06	3.16e-06
1826	Q9NR12	PDZ and LIM domain protein 7 [OS=Homo sapiens]	3	1	1	PE	1000	1.17e-06	8.48e-07	1.17e-06	1.06e-06
1827	Q14761	Protein tyrosine phosphatase receptor type C-associated protein [OS=Homo sapiens]	6	1	1	PE	1000	4.66e-06	4.49e-06	5.29e-06	4.81e-06
1828	Q14005	Pro-interleukin-16 [OS=Homo sapiens]	1	1	1	PE	1000	NA	NA	NA	NA
1829	Q9BZF9	Uveal autoantigen with coiled-coil domains and ankyrin repeats [OS=Homo sapiens]	1	1	1	PE	1000	NA	NA	NA	NA
1830	P11226	Mannose-binding protein C [OS=Homo sapiens]	7	2	2	PE	1000	6.05e-06	6.41e-06	5.78e-06	6.08e-06
1831	P62491	Ras-related protein Rab-11A [OS=Homo sapiens]	5	1	1	PE	1000	3.46e-06	4.44e-06	5.18e-06	4.36e-06
1832	P20020	Plasma membrane calcium-transporting ATPase 1 [OS=Homo sapiens]	1	1	1	PE	1000	2.94e-07	2e-07	2.67e-07	2.54e-07
1833	Q00325	Phosphate carrier protein, mitochondrial [OS=Homo sapiens]	5	1	1	PE	1000	4.2e-06	4e-06	5.18e-06	4.46e-06
1834	P58335	Anthrax toxin receptor 2 [OS=Homo sapiens]	3	1	1	PE	1000	5.32e-07	4.8e-07	NA	5.06e-07
1835	P48735	Isocitrate dehydrogenase [NADP], mitochondrial [OS=Homo sapiens]	4	1	1	PE	1000	NA	NA	3e-06	3e-06
1836	P00451	Coagulation factor VIII [OS=Homo sapiens]	1	1	1	PE	1000	3.4e-07	2.06e-07	2.51e-07	2.66e-07
1837	P22234	Bifunctional phosphoribosylaminoimidazole carboxylase/phosphoribosylaminoimidazole succinocarboxamide synthetase [OS=Homo sapiens]	3	1	1	PE	1000	2.09e-06	2.21e-06	2.44e-06	2.25e-06
1838	P48643	T-complex protein 1 subunit epsilon [OS=Homo sapiens]	3	1	1	PE	1000	3.51e-06	3.27e-06	3.24e-06	3.34e-06
1839	P11586	C-1-tetrahydrofolate synthase, cytoplasmic [OS=Homo sapiens]	1	1	1	PE	1000	NA	2.58e-07	2.81e-07	2.7e-07
1840	P48444	Coatomer subunit delta [OS=Homo sapiens]	3	1	1	PE	1000	4.49e-07	4.09e-07	3.16e-07	3.91e-07
1841	P53814	Smoothelin [OS=Homo sapiens]	3	2	2	PE	1000	2.99e-07	3.45e-07	3.37e-07	3.27e-07
1842	Q9BV40	Vesicle-associated membrane protein 8 [OS=Homo sapiens]	14	1	1	PE	1000	1.62e-06	1.56e-06	1.85e-06	1.67e-06
1843	Q9Y613	FH1/FH2 domain-containing protein 1 [OS=Homo sapiens]	1	1	1	PE	1000	8.92e-07	6.84e-07	8.53e-07	8.1e-07
1844	Q15833	Syntaxin-binding protein 2 [OS=Homo sapiens]	5	4	4	PE	1000	4.26e-06	4.05e-06	4.01e-06	4.11e-06
1845	Q05639	Elongation factor 1-alpha 2 [OS=Homo sapiens]	2	1	1	PE	1000	1.93e-06	1.85e-06	1.85e-06	1.88e-06
1846	Q8NBF2	NHL repeat-containing protein 2 [OS=Homo sapiens]	2	1	1	PE	1000	NA	NA	NA	NA
1847	P37840	Alpha-synuclein [OS=Homo sapiens]	11	1	1	PE	1000	1.06e-06	9.35e-07	9.03e-07	9.67e-07
1848	P13611	Versican core protein [OS=Homo sapiens]	0	1	1	PE	1000	8.79e-07	1.1e-06	6.74e-07	8.86e-07
1849	P03950	Angiogenin [OS=Homo sapiens]	17	2	2	PE	1000	NA	5.22e-07	3.82e-07	4.52e-07
1850	P01703	Immunoglobulin lambda variable 1-40 [OS=Homo sapiens]	18	1	1	PE	1000	1.94e-06	NA	1.96e-06	1.95e-06
1851	O75954	Tetraspanin-9 [OS=Homo sapiens]	5	1	1	PE	1000	7.96e-06	5.57e-06	7.74e-06	7.09e-06
1852	P50991	T-complex protein 1 subunit delta [OS=Homo sapiens]	2	1	1	PE	1000	NA	2.51e-07	NA	2.51e-07
1853	P32942	Intercellular adhesion molecule 3 [OS=Homo sapiens]	2	1	1	PE	1000	NA	1.94e-07	NA	1.94e-07
1854	Q96AG4	Leucine-rich repeat-containing protein 59 [OS=Homo sapiens]	8	1	1	PE	1000	NA	NA	NA	NA
1855	Q92614	Unconventional myosin-XVIIIa [OS=Homo sapiens]	1	1	1	PE	1000	NA	1.11e-06	1.59e-06	1.35e-06
1856	Q9H3U1-2	Isoform 2 of Protein unc-45 homolog A [OS=Homo sapiens]	1	1	1	PE	1000	3.71e-06	3.42e-06	4.09e-06	3.74e-06
1857	P30203	T-cell differentiation antigen CD6 [OS=Homo sapiens]	1	1	1	PE	1000	5.63e-07	5.04e-07	6.35e-07	5.67e-07
1858	A0A075B6I9	Immunoglobulin lambda variable 7-46 [OS=Homo sapiens]	14	2	2	PE	1000	1.62e-05	1.83e-05	1.86e-05	1.77e-05
1859	Q4LDE5	Sushi, von Willebrand factor type A, EGF and pentraxin domain-containing protein 1 [OS=Homo sapiens]	1	2	2	PE	1000	6.25e-07	5.77e-07	7.46e-07	6.49e-07
1860	P06239	Tyrosine-protein kinase Lck [OS=Homo sapiens]	2	1	1	PE	1000	3.09e-06	3.31e-06	3.26e-06	3.22e-06
1861	O00391	Sulfhydryl oxidase 1 [OS=Homo sapiens]	2	1	1	PE	1000	2.54e-06	1.81e-06	1.89e-06	2.08e-06
1862	Q5BJD5	Transmembrane protein 41B [OS=Homo sapiens]	7	1	1	PE	1000	2.37e-07	NA	1.71e-07	2.04e-07
1863	P01034	Cystatin-C [OS=Homo sapiens]	8	1	1	PE	1000	4.17e-06	4.75e-06	7.19e-06	5.37e-06
1864	P51884	Lumican [OS=Homo sapiens]	3	1	1	PE	1000	9.89e-06	8.21e-06	9.17e-06	9.09e-06
1865	P24593	Insulin-like growth factor-binding protein 5 [OS=Homo sapiens]	4	1	1	PE	1000	1.11e-06	1.09e-06	1.17e-06	1.12e-06
1866	P24534	Elongation factor 1-beta [OS=Homo sapiens]	8	2	1	PE	1000	1.05e-06	1.02e-06	1.2e-06	1.09e-06
1867	P00742	Coagulation factor X [OS=Homo sapiens]	2	1	1	PE	1000	1.03e-05	7.64e-06	6.93e-06	8.29e-06
1868	P08670	Vimentin [OS=Homo sapiens]	5	2	2	PE	1000	2.14e-06	NA	2.63e-06	2.39e-06
1869	Q685J3	Mucin-17 [OS=Homo sapiens]	0	1	1	PE	1000	5.09e-07	5.56e-07	5.49e-07	5.38e-07
1870	P00746	Complement factor D [OS=Homo sapiens]	6	2	2	PE	1000	1.99e-06	2.63e-06	2.55e-06	2.39e-06
1871	P01624	Immunoglobulin kappa variable 3-15 [OS=Homo sapiens]	8	1	1	PE	1000	2.81e-05	3.2e-05	3.47e-05	3.16e-05
1872	P25705	ATP synthase subunit alpha, mitochondrial [OS=Homo sapiens]	2	1	1	PE	1000	1.79e-06	1.75e-06	2e-06	1.85e-06
1873	P24752	Acetyl-CoA acetyltransferase, mitochondrial [OS=Homo sapiens]	3	1	1	PE	1000	NA	NA	NA	NA
1874	Q14847	LIM and SH3 domain protein 1 [OS=Homo sapiens]	4	1	1	PE	1000	6.13e-07	6.57e-07	6.05e-07	6.25e-07
1875	P78371	T-complex protein 1 subunit beta [OS=Homo sapiens]	4	2	2	PE	1000	9.76e-08	1.32e-07	1.33e-07	1.21e-07
1876	P61604	10 kDa heat shock protein, mitochondrial [OS=Homo sapiens]	12	1	1	PE	1000	8.38e-07	9.48e-07	8.46e-07	8.77e-07
1877	P11413	Glucose-6-phosphate 1-dehydrogenase [OS=Homo sapiens]	2	1	1	PE	1000	6.4e-07	7.2e-07	6.84e-07	6.81e-07
1878	Q96EE4	Coiled-coil domain-containing protein 126 [OS=Homo sapiens]	7	1	1	PE	1000	1.5e-06	1.18e-06	5.76e-07	1.09e-06
1879	Q9UDY2	Tight junction protein ZO-2 [OS=Homo sapiens]	2	1	1	PE	1000	NA	2.33e-07	NA	2.33e-07
1880	P51148	Ras-related protein Rab-5C [OS=Homo sapiens]	7	1	1	PE	1000	6.83e-07	1.2e-06	1.11e-06	9.97e-07
1881	P09486	SPARC [OS=Homo sapiens]	3	1	1	PE	1000	1.76e-06	1.87e-06	1.89e-06	1.84e-06
1882	Q9NVK5	FGFR1 oncogene partner 2 [OS=Homo sapiens]	8	1	1	PE	1000	NA	NA	NA	NA
1883	Q9P126	C-type lectin domain family 1 member B [OS=Homo sapiens]	7	2	2	PE	1000	3.48e-07	1.56e-06	1.38e-06	1.1e-06
1884	P61981	14-3-3 protein gamma [OS=Homo sapiens]	7	2	1	PE	1000	7.33e-06	7.42e-06	8.09e-06	7.61e-06
1885	P14314	Glucosidase 2 subunit beta [OS=Homo sapiens]	2	1	1	PE	1000	NA	NA	NA	NA
1886	O60610	Protein diaphanous homolog 1 [OS=Homo sapiens]	2	2	2	PE	1000	5.57e-06	7e-06	6.81e-06	6.46e-06
1887	Q6E0U4	Dermokine [OS=Homo sapiens]	2	1	1	PE	1000	NA	NA	2.43e-06	2.43e-06
1888	P20930	Filaggrin [OS=Homo sapiens]	0	1	1	PE	1000	NA	8.8e-08	NA	8.8e-08
1889	Q9NQ75	Cas scaffolding protein family member 4 [OS=Homo sapiens]	2	1	1	PE	1000	1.54e-06	1.44e-06	1.46e-06	1.48e-06
1890	Q99961	Endophilin-A2 [OS=Homo sapiens]	5	2	2	PE	1000	1.28e-07	3.1e-07	2.78e-07	2.39e-07
1891	O15055	Period circadian protein homolog 2 [OS=Homo sapiens]	1	1	1	PE	1000	4.33e-06	3.63e-06	3.06e-06	3.67e-06
1892	P04040	Catalase [OS=Homo sapiens]	3	1	1	PE	1000	NA	NA	NA	NA
1893	O15031	Plexin-B2 [OS=Homo sapiens]	1	1	1	PE	1000	NA	NA	NA	NA
1894	Q01433	AMP deaminase 2 [OS=Homo sapiens]	1	1	1	PE	1000	7.27e-07	1.18e-06	1.19e-06	1.03e-06
1895	O15533	Tapasin [OS=Homo sapiens]	2	1	1	PE	1000	1.43e-06	9.03e-07	1.12e-06	1.15e-06
1896	Q8NBJ4	Golgi membrane protein 1 [OS=Homo sapiens]	4	2	2	PE	1000	9.49e-07	1.32e-06	1.19e-06	1.15e-06
1897	Q00765	Receptor expression-enhancing protein 5 [OS=Homo sapiens]	6	1	1	PE	1000	6.91e-07	8.88e-07	NA	7.9e-07
1898	P05107	Integrin beta-2 [OS=Homo sapiens]	1	1	1	PE	1000	3.3e-06	4.2e-06	3.3e-06	3.6e-06
1899	P43405	Tyrosine-protein kinase SYK [OS=Homo sapiens]	2	1	1	PE	1000	6.14e-07	5.88e-07	5.26e-07	5.76e-07
1900	P02741	C-reactive protein [OS=Homo sapiens]	3	1	1	PE	1000	6.83e-06	5.63e-06	5.65e-06	6.04e-06
1901	A6NMB1	Sialic acid-binding Ig-like lectin 16 [OS=Homo sapiens]	1	1	1	PE	1000	1.12e-05	4.93e-05	2.32e-05	2.79e-05
1902	P04259	Keratin, type II cytoskeletal 6B [OS=Homo sapiens]	3	1	1	PE	1000	NA	NA	NA	NA
1903	P06702	Protein S100-A9 [OS=Homo sapiens]	18	1	1	PE	1000	3.22e-07	NA	NA	3.22e-07
1904	P03951	Coagulation factor XI [OS=Homo sapiens]	1	1	1	PE	1000	1.73e-06	2.5e-06	1.78e-06	2e-06
1905	O43396	Thioredoxin-like protein 1 [OS=Homo sapiens]	15	2	2	PE	1000	NA	NA	NA	NA
1906	O75380	NADH dehydrogenase [ubiquinone] iron-sulfur protein 6, mitochondrial [OS=Homo sapiens]	12	1	1	PE	1000	2.25e-06	NA	2.67e-07	1.26e-06
1907	Q5VTU8	ATP synthase subunit epsilon-like protein, mitochondrial [OS=Homo sapiens]	16	1	1	PE	1000	NA	3.64e-06	4.54e-06	4.09e-06
1908	Q96AP4	Zinc finger-containing ubiquitin peptidase 1 [OS=Homo sapiens]	4	2	2	PE	1000	7.21e-06	7.94e-06	7.65e-06	7.6e-06
1909	P09382	Galectin-1 [OS=Homo sapiens]	11	1	1	PE	1000	2.81e-07	6.32e-07	6.26e-07	5.13e-07
1910	Q99467	CD180 antigen [OS=Homo sapiens]	2	1	1	PE	1000	5.51e-05	4.99e-05	4.55e-05	5.02e-05
1911	P24941	Cyclin-dependent kinase 2 [OS=Homo sapiens]	3	1	1	PE	1000	2.76e-06	2e-06	1.52e-06	2.1e-06
1912	P63167	Dynein light chain 1, cytoplasmic [OS=Homo sapiens]	9	1	1	PE	1000	5.93e-07	6.71e-07	6.87e-07	6.5e-07
1913	O75083	WD repeat-containing protein 1 [OS=Homo sapiens]	5	2	2	PE	1000	NA	NA	3.27e-07	3.27e-07
1914	Q9ULH1	Arf-GAP with SH3 domain, ANK repeat and PH domain-containing protein 1 [OS=Homo sapiens]	3	2	2	PE	1000	3.79e-08	5.38e-08	NA	4.59e-08
1915	Q15404	Ras suppressor protein 1 [OS=Homo sapiens]	4	1	1	PE	1000	1.3e-07	NA	1.82e-07	1.56e-07
1916	O60749	Sorting nexin-2 [OS=Homo sapiens]	3	1	1	PE	1000	7.89e-07	1.11e-06	NA	9.49e-07
1917	O00592	Podocalyxin [OS=Homo sapiens]	1	1	1	PE	1000	NA	NA	NA	NA
1918	Q8NDA8	Maestro heat-like repeat-containing protein family member 1 [OS=Homo sapiens]	1	1	1	PE	1000	5.04e-06	4.52e-06	3.9e-06	4.49e-06
1919	O60488	Long-chain-fatty-acid--CoA ligase 4 [OS=Homo sapiens]	2	1	1	PE	1000	6.9e-08	9.77e-08	4.84e-08	7.17e-08
1920	Q9H4M9	EH domain-containing protein 1 [OS=Homo sapiens]	1	1	1	PE	1000	9.8e-07	1.11e-06	1.05e-06	1.05e-06
1921	P17858	ATP-dependent 6-phosphofructokinase, liver type [OS=Homo sapiens]	1	1	1	PE	1000	1e-07	7.44e-08	7.23e-08	8.24e-08
1922	P34096	Ribonuclease 4 [OS=Homo sapiens]	7	1	1	PE	1000	NA	NA	NA	NA
1923	P62826	GTP-binding nuclear protein Ran [OS=Homo sapiens]	5	1	1	PE	1000	NA	NA	NA	NA
1924	P04839	Cytochrome b-245 heavy chain [OS=Homo sapiens]	2	1	1	PE	1000	4.5e-08	6.53e-08	NA	5.52e-08
1925	Q9GZT8	NIF3-like protein 1 [OS=Homo sapiens]	4	1	1	PE	1000	NA	NA	NA	NA
1926	P00441	Superoxide dismutase [Cu-Zn] [OS=Homo sapiens]	14	1	1	PE	1000	NA	NA	NA	NA
1927	P50148	Guanine nucleotide-binding protein G(q) subunit alpha [OS=Homo sapiens]	5	1	1	PE	1000	1.16e-06	NA	7.35e-07	9.48e-07
1928	P33151	Cadherin-5 [OS=Homo sapiens]	1	1	1	PE	1000	4.07e-07	4.2e-07	NA	4.14e-07
1929	O14974	Protein phosphatase 1 regulatory subunit 12A [OS=Homo sapiens]	1	1	1	PE	1000	NA	NA	2.3e-07	2.3e-07
1930	P49368	T-complex protein 1 subunit gamma [OS=Homo sapiens]	2	1	1	PE	1000	NA	NA	NA	NA
1931	Q13094	Lymphocyte cytosolic protein 2 [OS=Homo sapiens]	3	1	1	PE	1000	NA	NA	NA	NA
1932	Q14204	Cytoplasmic dynein 1 heavy chain 1 [OS=Homo sapiens]	0	1	1	PE	1000	NA	6.65e-06	5.94e-06	6.29e-06
1933	Q96G23	Ceramide synthase 2 [OS=Homo sapiens]	5	1	1	PE	1000	5.01e-07	2.62e-07	3.55e-07	3.73e-07
1934	Q7Z7C8	Transcription initiation factor TFIID subunit 8 [OS=Homo sapiens]	6	1	1	PE	1000	1.43e-05	1.44e-05	1.21e-05	1.36e-05
1935	Q5VY43	Platelet endothelial aggregation receptor 1 [OS=Homo sapiens]	2	1	1	PE	1000	6.04e-06	5.88e-06	5.36e-06	5.76e-06
1936	Q8NCX0	Coiled-coil domain-containing protein 150 [OS=Homo sapiens]	1	1	1	PE	1000	7.87e-07	8.56e-07	7.05e-07	7.83e-07
1937	P15170	Eukaryotic peptide chain release factor GTP-binding subunit ERF3A [OS=Homo sapiens]	2	1	1	PE	1000	2.52e-07	2.59e-07	3.42e-07	2.84e-07
1938	P10644	cAMP-dependent protein kinase type I-alpha regulatory subunit [OS=Homo sapiens]	6	1	1	PE	1000	NA	NA	NA	NA
1939	P07203	Glutathione peroxidase 1 [OS=Homo sapiens]	9	1	1	PE	1000	NA	NA	NA	NA
1940	Q9Y267	Solute carrier family 22 member 14 [OS=Homo sapiens]	3	1	1	PE	1000	NA	NA	NA	NA
1941	Q92736	Ryanodine receptor 2 [OS=Homo sapiens]	0	1	1	PE	1000	NA	NA	NA	NA
1942	P11168	Solute carrier family 2, facilitated glucose transporter member 2 [OS=Homo sapiens]	2	1	1	PE	1000	1.86e-06	2.95e-06	3.06e-06	2.62e-06
1943	Q9NUA8	Zinc finger and BTB domain-containing protein 40 [OS=Homo sapiens]	1	1	1	PE	1000	4.4e-06	NA	NA	4.4e-06
1944	O95816	BAG family molecular chaperone regulator 2 [OS=Homo sapiens]	5	1	1	PE	1000	NA	NA	NA	NA
1945	P01704	Immunoglobulin lambda variable 2-14 [OS=Homo sapiens]	13	1	1	PE	1000	NA	NA	NA	NA
1946	O14745	Na(+)/H(+) exchange regulatory cofactor NHE-RF1 [OS=Homo sapiens]	2	1	1	PE	1000	7.74e-07	6.04e-07	5.06e-07	6.28e-07
1947	Q9NST1	1-acylglycerol-3-phosphate O-acyltransferase PNPLA3 [OS=Homo sapiens]	3	1	1	PE	1000	NA	NA	NA	NA
1948	P22695	Cytochrome b-c1 complex subunit 2, mitochondrial [OS=Homo sapiens]	3	1	1	PE	1000	2.12e-07	1.23e-07	1.7e-07	1.68e-07
1949	P56202	Cathepsin W [OS=Homo sapiens]	2	1	1	PE	1000	NA	NA	NA	NA
1950	O15229	Kynurenine 3-monooxygenase [OS=Homo sapiens]	3	1	1	PE	1000	NA	4.06e-07	NA	4.06e-07
1951	P05543	Thyroxine-binding globulin [OS=Homo sapiens]	2	1	1	PE	1000	1.5e-06	1.94e-06	2.75e-06	2.06e-06
1952	Q96GS4	BLOC-1-related complex subunit 6 [OS=Homo sapiens]	5	1	1	PE	1000	NA	NA	NA	NA
1953	O14579	Coatomer subunit epsilon [OS=Homo sapiens]	3	1	1	PE	1000	2.31e-07	1.37e-07	2.63e-07	2.1e-07
1954	Q9NZJ7	Mitochondrial carrier homolog 1 [OS=Homo sapiens]	3	1	1	PE	1000	3.56e-08	3.32e-08	5.77e-08	4.22e-08
1955	Q92833	Protein Jumonji [OS=Homo sapiens]	1	1	1	PE	1000	NA	NA	NA	NA
1956	Q9Y3A2	Probable U3 small nucleolar RNA-associated protein 11 [OS=Homo sapiens]	2	1	1	PE	1000	7.15e-07	9.91e-07	1.14e-06	9.48e-07
1957	P11362	Fibroblast growth factor receptor 1 [OS=Homo sapiens]	1	1	1	PE	1000	1.34e-06	1.64e-06	1.51e-06	1.5e-06
1958	Q9BUP0	EF-hand domain-containing protein D1 [OS=Homo sapiens]	4	1	1	PE	1000	4.8e-08	6.26e-08	5.69e-08	5.58e-08
1959	Q15691	Microtubule-associated protein RP/EB family member 1 [OS=Homo sapiens]	7	1	1	PE	1000	NA	NA	NA	NA
1960	Q9Y4E1-1	Isoform 4 of WASH complex subunit 2C [OS=Homo sapiens]	1	1	1	PE	1000	1.3e-06	1.18e-06	1.36e-06	1.28e-06
1961	O15194	CTD small phosphatase-like protein [OS=Homo sapiens]	9	1	1	PE	1000	NA	NA	NA	NA
1962	Q9H8W4	Pleckstrin homology domain-containing family F member 2 [OS=Homo sapiens]	6	1	1	PE	1000	NA	8.73e-07	NA	8.73e-07
1963	Q14692	Ribosome biogenesis protein BMS1 homolog [OS=Homo sapiens]	1	1	1	PE	1000	8.55e-07	NA	8.72e-07	8.63e-07
1964	Q5SQ64	Lymphocyte antigen 6 complex locus protein G6f [OS=Homo sapiens]	3	1	1	PE	1000	4.31e-07	6.13e-07	5.08e-07	5.18e-07
1965	O15399	Glutamate receptor ionotropic, NMDA 2D [OS=Homo sapiens]	2	1	1	PE	1000	NA	NA	NA	NA
1966	Q12830	Nucleosome-remodeling factor subunit BPTF [OS=Homo sapiens]	0	1	1	PE	1000	NA	NA	3.96e-07	3.96e-07
1967	Q9UBS4	DnaJ homolog subfamily B member 11 [OS=Homo sapiens]	2	1	1	PE	1000	1.25e-05	1.4e-05	1.55e-05	1.4e-05
1968	Q13045	Protein flightless-1 homolog [OS=Homo sapiens]	1	1	1	PE	1000	1.06e-06	8.47e-07	9.27e-07	9.45e-07
1969	Q15369	Elongin-C [OS=Homo sapiens]	9	1	1	PE	1000	NA	NA	NA	NA
1970	Q5HYC2	Uncharacterized protein KIAA2026 [OS=Homo sapiens]	0	1	1	PE	1000	8.53e-07	1.05e-06	1.15e-06	1.02e-06
1971	O15078	Centrosomal protein of 290 kDa [OS=Homo sapiens]	0	1	1	PE	1000	0.000134671	0.000143665	0.000144566	0.000140968
1972	Q5T4S7	E3 ubiquitin-protein ligase UBR4 [OS=Homo sapiens]	0	1	1	PE	1000	NA	NA	NA	NA
1973	Q5T7N2	LINE-1 type transposase domain-containing protein 1 [OS=Homo sapiens]	1	1	1	PE	1000	0.000456178	0.000499968	0.000479978	0.000478708
1974	P13765	HLA class II histocompatibility antigen, DO beta chain [OS=Homo sapiens]	6	1	1	PE	1000	3.01e-06	2.48e-06	2.91e-06	2.8e-06
1975	Q8WWZ8	Oncoprotein-induced transcript 3 protein [OS=Homo sapiens]	2	1	1	PE	1000	NA	NA	NA	NA
1976	Q9Y2I7	1-phosphatidylinositol 3-phosphate 5-kinase [OS=Homo sapiens]	1	1	1	PE	1000	4.82e-05	4.61e-05	4.49e-05	4.64e-05
1977	Q9Y5F7	Protocadherin gamma-C4 [OS=Homo sapiens]	2	1	1	PE	1000	4.16e-06	3.39e-06	3.44e-06	3.66e-06
1978	Q9Y6V0	Protein piccolo [OS=Homo sapiens]	0	1	1	PE	1000	6.77e-07	7e-07	3.23e-07	5.67e-07
1979	O43196	MutS protein homolog 5 [OS=Homo sapiens]	1	1	1	PE	1000	1.83e-05	1.87e-05	1.85e-05	1.85e-05
1980	Q8NB25	Protein FAM184A [OS=Homo sapiens]	1	1	1	PE	1000	4.08e-06	3.99e-06	5.06e-06	4.38e-06
1981	Q16778	Histone H2B type 2-E [OS=Homo sapiens]	6	1	1	PE	1000	3.95e-08	6.25e-08	5.84e-08	5.35e-08
1982	P26641	Elongation factor 1-gamma [OS=Homo sapiens]	5	1	1	PE	1000	NA	NA	NA	NA
1983	Q3SXZ3	Zinc finger protein 718 [OS=Homo sapiens]	1	1	1	PE	1000	1.96e-07	2.24e-07	2.43e-07	2.21e-07
1984	O00264	Membrane-associated progesterone receptor component 1 [OS=Homo sapiens]	5	1	1	PE	1000	9.24e-07	9.29e-07	1.14e-06	9.97e-07
1985	A2NJV5	Immunoglobulin kappa variable 2-29 [OS=Homo sapiens]	9	1	1	PE	1000	NA	NA	NA	NA
1986	Q13976-2	Isoform Beta of cGMP-dependent protein kinase 1 [OS=Homo sapiens]	2	1	1	PE	1000	NA	NA	NA	NA
1987	Q14789	Golgin subfamily B member 1 [OS=Homo sapiens]	0	1	1	PE	1000	5.19e-07	7.05e-07	6.67e-07	6.3e-07
1988	O60337	E3 ubiquitin-protein ligase MARCHF6 [OS=Homo sapiens]	1	1	1	PE	1000	5.84e-07	5.42e-07	4.42e-07	5.23e-07
1989	P00918	Carbonic anhydrase 2 [OS=Homo sapiens]	3	1	1	PE	1000	6.62e-08	6.24e-08	6.59e-08	6.48e-08
1990	Q68DL7	Uncharacterized protein C18orf63 [OS=Homo sapiens]	1	1	1	PE	1000	4.95e-06	4.86e-06	5.01e-06	4.94e-06
1991	Q9NUJ7	PI-PLC X domain-containing protein 1 [OS=Homo sapiens]	9	1	1	PE	1000	NA	NA	NA	NA
1992	Q9NU19	TBC1 domain family member 22B [OS=Homo sapiens]	7	1	1	PE	1000	NA	2.21e-07	NA	2.21e-07
1993	Q6ZTR5-1	Isoform 1 of Cilia- and flagella-associated protein 47 [OS=Homo sapiens]	2	1	1	PE	1000	7.75e-06	5.18e-06	5.8e-06	6.24e-06
1994	Q96R84	Putative olfactory receptor 1F2 [OS=Homo sapiens]	8	1	1	PE	1000	NA	NA	NA	NA
1995	P86791	Vacuolar fusion protein CCZ1 homolog [OS=Homo sapiens]	5	1	1	PE	1000	1.17e-05	8.2e-06	7.66e-06	9.19e-06
1996	Q7Z6Z7	E3 ubiquitin-protein ligase HUWE1 [OS=Homo sapiens]	0	1	1	PE	1000	1.01e-07	NA	1.49e-07	1.25e-07
1997	Q9H2T7	Ran-binding protein 17 [OS=Homo sapiens]	2	1	1	PE	1000	NA	NA	NA	NA
1998	Q03924	Zinc finger protein 117 [OS=Homo sapiens]	5	1	1	PE	1000	NA	NA	NA	NA
[truncated: 18,591 more rows]
