# Supplementary material for: Small molecule modulation of protein corona for deep plasma proteome profiling
Source: Nat Commun. 2024 Nov 7;15:9638. doi: 10.1038/s41467-024-53966-z (PMC11544298; doi:10.1038/s41467-024-53966-z)
Supplement: Supplementary file 4 — Supplementary Data 2 [file 41467_2024_53966_MOESM4_ESM.xlsx]

## Sheet: Supp Data 2
Supplementary Data 2. The enriched and depleted proteins for different small molecules and molecular sauces in comparison to the untreated protein corona
	Accession	Description	Group	Concentration µg/µl	Method	Alternative	P value	Log2FC vs. untreated corona
1	P02768	Albumin [OS=Homo sapiens]	PE	10	Welch Two Sample t-test	two.sided	0.00401168	0.114671
2	P02768	Albumin [OS=Homo sapiens]	PE	100	Welch Two Sample t-test	two.sided	0.00051895	0.153867
3	P02768	Albumin [OS=Homo sapiens]	PE	1000	Welch Two Sample t-test	two.sided	0.000428688	0.580599
4	P02768	Albumin [OS=Homo sapiens]	B-complex	10	Welch Two Sample t-test	two.sided	4.82e-07	0.296098
5	P02768	Albumin [OS=Homo sapiens]	B-complex	100	Welch Two Sample t-test	two.sided	0.000136383	0.26201
6	P02768	Albumin [OS=Homo sapiens]	B-complex	1000	Welch Two Sample t-test	two.sided	0.006186	0.0893251
7	P02768	Albumin [OS=Homo sapiens]	PtdChos	10	Welch Two Sample t-test	two.sided	0.0116058	-0.0474245
8	P02768	Albumin [OS=Homo sapiens]	PtdChos	1000	Welch Two Sample t-test	two.sided	2.01e-05	-0.47959
9	P02768	Albumin [OS=Homo sapiens]	Diglycerol	10	Welch Two Sample t-test	two.sided	0.000797548	0.220798
10	P02768	Albumin [OS=Homo sapiens]	Diglycerol	100	Welch Two Sample t-test	two.sided	6.51e-05	0.303203
11	P02768	Albumin [OS=Homo sapiens]	Diglycerol	1000	Welch Two Sample t-test	two.sided	0.000211185	0.279869
12	P02768	Albumin [OS=Homo sapiens]	Glucose	10	Welch Two Sample t-test	two.sided	8.36e-05	0.569614
13	P02768	Albumin [OS=Homo sapiens]	Glucose	100	Welch Two Sample t-test	two.sided	0.000654659	0.317174
14	P02768	Albumin [OS=Homo sapiens]	Glucose	1000	Welch Two Sample t-test	two.sided	1.62e-06	0.417283
15	P02768	Albumin [OS=Homo sapiens]	IMP	10	Welch Two Sample t-test	two.sided	0.00221252	0.113247
16	P02768	Albumin [OS=Homo sapiens]	IMP	100	Welch Two Sample t-test	two.sided	0.00249566	0.0504878
17	P02768	Albumin [OS=Homo sapiens]	IMP	1000	Welch Two Sample t-test	two.sided	2.93e-05	0.249356
18	P02768	Albumin [OS=Homo sapiens]	PtdIns	10	Welch Two Sample t-test	two.sided	7.71e-05	0.152672
19	P02768	Albumin [OS=Homo sapiens]	PtdIns	100	Welch Two Sample t-test	two.sided	0.000138614	0.472426
20	P02768	Albumin [OS=Homo sapiens]	PtdIns	1000	Welch Two Sample t-test	two.sided	0.0421404	0.0524074
21	P02768	Albumin [OS=Homo sapiens]	Sauce 1	10	Welch Two Sample t-test	two.sided	0.0188573	-0.0755015
22	P02768	Albumin [OS=Homo sapiens]	Sauce 1	100	Welch Two Sample t-test	two.sided	0.0029892	0.167018
23	P02768	Albumin [OS=Homo sapiens]	Sauce 1	1000	Welch Two Sample t-test	two.sided	4.24e-05	0.712381
24	P02768	Albumin [OS=Homo sapiens]	Sauce 2	10	Welch Two Sample t-test	two.sided	0.00783899	0.168056
25	P02768	Albumin [OS=Homo sapiens]	Sauce 2	100	Welch Two Sample t-test	two.sided	0.0244353	0.0430589
26	P02768	Albumin [OS=Homo sapiens]	Sauce 2	1000	Welch Two Sample t-test	two.sided	0.00486039	0.145928
27	P02768	Albumin [OS=Homo sapiens]	Triglyceride	10	Welch Two Sample t-test	two.sided	0.000751388	0.0737812
28	P02768	Albumin [OS=Homo sapiens]	Triglyceride	100	Welch Two Sample t-test	two.sided	4.04e-07	0.669299
29	P02768	Albumin [OS=Homo sapiens]	Triglyceride	1000	Welch Two Sample t-test	two.sided	1.13e-05	1.0803
30	P35579	Myosin-9 [OS=Homo sapiens]	PE	10	Welch Two Sample t-test	two.sided	0.000117342	-0.500761
31	P35579	Myosin-9 [OS=Homo sapiens]	PE	100	Welch Two Sample t-test	two.sided	1.71e-06	-0.417255
32	P35579	Myosin-9 [OS=Homo sapiens]	PE	1000	Welch Two Sample t-test	two.sided	1.46e-07	-0.93297
33	P35579	Myosin-9 [OS=Homo sapiens]	B-complex	10	Welch Two Sample t-test	two.sided	5.98e-06	-0.852497
34	P35579	Myosin-9 [OS=Homo sapiens]	B-complex	100	Welch Two Sample t-test	two.sided	3.29e-06	-1.09398
35	P35579	Myosin-9 [OS=Homo sapiens]	B-complex	1000	Welch Two Sample t-test	two.sided	1.44e-07	-0.97087
36	P35579	Myosin-9 [OS=Homo sapiens]	PtdChos	10	Welch Two Sample t-test	two.sided	7.73e-05	-0.763017
37	P35579	Myosin-9 [OS=Homo sapiens]	PtdChos	1000	Welch Two Sample t-test	two.sided	8.79e-05	-0.218063
38	P35579	Myosin-9 [OS=Homo sapiens]	Diglycerol	10	Welch Two Sample t-test	two.sided	0.000134869	0.268665
39	P35579	Myosin-9 [OS=Homo sapiens]	Diglycerol	100	Welch Two Sample t-test	two.sided	3.69e-05	-0.174174
40	P35579	Myosin-9 [OS=Homo sapiens]	Diglycerol	1000	Welch Two Sample t-test	two.sided	6.49e-07	-0.557153
41	P35579	Myosin-9 [OS=Homo sapiens]	Glucose	10	Welch Two Sample t-test	two.sided	0.00382301	0.0588655
42	P35579	Myosin-9 [OS=Homo sapiens]	Glucose	100	Welch Two Sample t-test	two.sided	0.00136033	-0.0716679
43	P35579	Myosin-9 [OS=Homo sapiens]	Glucose	1000	Welch Two Sample t-test	two.sided	7.99e-06	-0.292139
44	P35579	Myosin-9 [OS=Homo sapiens]	IMP	10	Welch Two Sample t-test	two.sided	4.85e-05	-0.534768
45	P35579	Myosin-9 [OS=Homo sapiens]	IMP	100	Welch Two Sample t-test	two.sided	0.137771	0.0134568
46	P35579	Myosin-9 [OS=Homo sapiens]	IMP	1000	Welch Two Sample t-test	two.sided	0.0013314	-0.449461
47	P35579	Myosin-9 [OS=Homo sapiens]	PtdIns	10	Welch Two Sample t-test	two.sided	4.68e-07	-1.0913
48	P35579	Myosin-9 [OS=Homo sapiens]	PtdIns	100	Welch Two Sample t-test	two.sided	0.0021347	-0.683527
49	P35579	Myosin-9 [OS=Homo sapiens]	PtdIns	1000	Welch Two Sample t-test	two.sided	0.000506774	-0.677119
50	P35579	Myosin-9 [OS=Homo sapiens]	Sauce 1	10	Welch Two Sample t-test	two.sided	5.77e-05	-0.260198
51	P35579	Myosin-9 [OS=Homo sapiens]	Sauce 1	100	Welch Two Sample t-test	two.sided	1.93e-07	-0.803548
52	P35579	Myosin-9 [OS=Homo sapiens]	Sauce 1	1000	Welch Two Sample t-test	two.sided	0.000187318	-0.111873
53	P35579	Myosin-9 [OS=Homo sapiens]	Sauce 2	10	Welch Two Sample t-test	two.sided	3.65e-05	-1.59975
54	P35579	Myosin-9 [OS=Homo sapiens]	Sauce 2	100	Welch Two Sample t-test	two.sided	6.7e-08	-1.17491
55	P35579	Myosin-9 [OS=Homo sapiens]	Sauce 2	1000	Welch Two Sample t-test	two.sided	6.57e-06	-0.641168
56	P35579	Myosin-9 [OS=Homo sapiens]	Triglyceride	10	Welch Two Sample t-test	two.sided	0.000543449	0.143427
57	P35579	Myosin-9 [OS=Homo sapiens]	Triglyceride	100	Welch Two Sample t-test	two.sided	6.53e-05	-0.328671
58	P35579	Myosin-9 [OS=Homo sapiens]	Triglyceride	1000	Welch Two Sample t-test	two.sided	0.00811388	0.0718736
59	P02675	Fibrinogen beta chain [OS=Homo sapiens]	PE	10	Welch Two Sample t-test	two.sided	2.02e-05	-0.213234
60	P02675	Fibrinogen beta chain [OS=Homo sapiens]	PE	100	Welch Two Sample t-test	two.sided	8.52e-06	0.40466
61	P02675	Fibrinogen beta chain [OS=Homo sapiens]	PE	1000	Welch Two Sample t-test	two.sided	0.0002629	0.730504
62	P02675	Fibrinogen beta chain [OS=Homo sapiens]	B-complex	10	Welch Two Sample t-test	two.sided	3.93e-06	-0.735326
63	P02675	Fibrinogen beta chain [OS=Homo sapiens]	B-complex	100	Welch Two Sample t-test	two.sided	3.09e-07	-0.614112
64	P02675	Fibrinogen beta chain [OS=Homo sapiens]	B-complex	1000	Welch Two Sample t-test	two.sided	1.54e-07	-0.785725
65	P02675	Fibrinogen beta chain [OS=Homo sapiens]	PtdChos	10	Welch Two Sample t-test	two.sided	8.89e-05	-0.127796
66	P02675	Fibrinogen beta chain [OS=Homo sapiens]	PtdChos	1000	Welch Two Sample t-test	two.sided	2.98e-06	1.11945
67	P02675	Fibrinogen beta chain [OS=Homo sapiens]	Diglycerol	10	Welch Two Sample t-test	two.sided	8.18e-07	-0.400287
68	P02675	Fibrinogen beta chain [OS=Homo sapiens]	Diglycerol	100	Welch Two Sample t-test	two.sided	0.00043004	-0.159547
69	P02675	Fibrinogen beta chain [OS=Homo sapiens]	Diglycerol	1000	Welch Two Sample t-test	two.sided	4.57e-06	-0.398943
70	P02675	Fibrinogen beta chain [OS=Homo sapiens]	Glucose	10	Welch Two Sample t-test	two.sided	1.11e-06	-0.440545
71	P02675	Fibrinogen beta chain [OS=Homo sapiens]	Glucose	100	Welch Two Sample t-test	two.sided	0.000126544	-0.303276
72	P02675	Fibrinogen beta chain [OS=Homo sapiens]	Glucose	1000	Welch Two Sample t-test	two.sided	8.79e-06	-0.380322
73	P02675	Fibrinogen beta chain [OS=Homo sapiens]	IMP	10	Welch Two Sample t-test	two.sided	0.822356	0.0047162
74	P02675	Fibrinogen beta chain [OS=Homo sapiens]	IMP	100	Welch Two Sample t-test	two.sided	1.36e-06	0.277095
75	P02675	Fibrinogen beta chain [OS=Homo sapiens]	IMP	1000	Welch Two Sample t-test	two.sided	3e-06	-0.665386
76	P02675	Fibrinogen beta chain [OS=Homo sapiens]	PtdIns	10	Welch Two Sample t-test	two.sided	0.00386293	-0.370112
77	P02675	Fibrinogen beta chain [OS=Homo sapiens]	PtdIns	100	Welch Two Sample t-test	two.sided	0.00507752	-0.590467
78	P02675	Fibrinogen beta chain [OS=Homo sapiens]	PtdIns	1000	Welch Two Sample t-test	two.sided	9.12e-08	-1.33548
79	P02675	Fibrinogen beta chain [OS=Homo sapiens]	Sauce 1	10	Welch Two Sample t-test	two.sided	1.44e-09	1.38536
80	P02675	Fibrinogen beta chain [OS=Homo sapiens]	Sauce 1	100	Welch Two Sample t-test	two.sided	4.22e-08	-1.0752
81	P02675	Fibrinogen beta chain [OS=Homo sapiens]	Sauce 1	1000	Welch Two Sample t-test	two.sided	7.98e-07	-1.48937
82	P02675	Fibrinogen beta chain [OS=Homo sapiens]	Sauce 2	10	Welch Two Sample t-test	two.sided	1.95e-05	1.1836
83	P02675	Fibrinogen beta chain [OS=Homo sapiens]	Sauce 2	100	Welch Two Sample t-test	two.sided	8.15e-05	1.19196
84	P02675	Fibrinogen beta chain [OS=Homo sapiens]	Sauce 2	1000	Welch Two Sample t-test	two.sided	0.00106447	-0.439996
85	P02675	Fibrinogen beta chain [OS=Homo sapiens]	Triglyceride	10	Welch Two Sample t-test	two.sided	2.89e-05	-0.181698
86	P02675	Fibrinogen beta chain [OS=Homo sapiens]	Triglyceride	100	Welch Two Sample t-test	two.sided	9.98e-08	-1.42822
87	P02675	Fibrinogen beta chain [OS=Homo sapiens]	Triglyceride	1000	Welch Two Sample t-test	two.sided	8.18e-07	-1.52665
88	Q9Y490	Talin-1 [OS=Homo sapiens]	PE	10	Welch Two Sample t-test	two.sided	0.000462397	-0.581274
89	Q9Y490	Talin-1 [OS=Homo sapiens]	PE	100	Welch Two Sample t-test	two.sided	4.01e-05	-0.530441
90	Q9Y490	Talin-1 [OS=Homo sapiens]	PE	1000	Welch Two Sample t-test	two.sided	1.68e-05	-0.896449
91	Q9Y490	Talin-1 [OS=Homo sapiens]	B-complex	10	Welch Two Sample t-test	two.sided	0.000262079	-0.858501
92	Q9Y490	Talin-1 [OS=Homo sapiens]	B-complex	100	Welch Two Sample t-test	two.sided	0.000214469	-1.00087
93	Q9Y490	Talin-1 [OS=Homo sapiens]	B-complex	1000	Welch Two Sample t-test	two.sided	1.37e-05	-0.890668
94	Q9Y490	Talin-1 [OS=Homo sapiens]	PtdChos	10	Welch Two Sample t-test	two.sided	5.09e-06	-0.659967
95	Q9Y490	Talin-1 [OS=Homo sapiens]	PtdChos	1000	Welch Two Sample t-test	two.sided	0.993015	-0.000113926
96	Q9Y490	Talin-1 [OS=Homo sapiens]	Diglycerol	10	Welch Two Sample t-test	two.sided	0.000337046	0.267063
97	Q9Y490	Talin-1 [OS=Homo sapiens]	Diglycerol	100	Welch Two Sample t-test	two.sided	0.000124668	-0.586715
98	Q9Y490	Talin-1 [OS=Homo sapiens]	Diglycerol	1000	Welch Two Sample t-test	two.sided	7.31e-06	-0.627409
99	Q9Y490	Talin-1 [OS=Homo sapiens]	Glucose	10	Welch Two Sample t-test	two.sided	0.022872	-0.0522905
100	Q9Y490	Talin-1 [OS=Homo sapiens]	Glucose	100	Welch Two Sample t-test	two.sided	0.00111824	-0.286195
101	Q9Y490	Talin-1 [OS=Homo sapiens]	Glucose	1000	Welch Two Sample t-test	two.sided	5.91e-05	-0.493702
102	Q9Y490	Talin-1 [OS=Homo sapiens]	IMP	10	Welch Two Sample t-test	two.sided	0.000272013	-0.866717
103	Q9Y490	Talin-1 [OS=Homo sapiens]	IMP	100	Welch Two Sample t-test	two.sided	6.83e-05	-0.313171
104	Q9Y490	Talin-1 [OS=Homo sapiens]	IMP	1000	Welch Two Sample t-test	two.sided	5.13e-06	-0.693484
105	Q9Y490	Talin-1 [OS=Homo sapiens]	PtdIns	10	Welch Two Sample t-test	two.sided	1.35e-06	-0.9674
106	Q9Y490	Talin-1 [OS=Homo sapiens]	PtdIns	100	Welch Two Sample t-test	two.sided	0.000143093	-0.876382
107	Q9Y490	Talin-1 [OS=Homo sapiens]	PtdIns	1000	Welch Two Sample t-test	two.sided	5.27e-05	-0.540525
108	Q9Y490	Talin-1 [OS=Homo sapiens]	Sauce 1	10	Welch Two Sample t-test	two.sided	5.53e-05	-0.724387
109	Q9Y490	Talin-1 [OS=Homo sapiens]	Sauce 1	100	Welch Two Sample t-test	two.sided	6.07e-05	-1.09146
110	Q9Y490	Talin-1 [OS=Homo sapiens]	Sauce 1	1000	Welch Two Sample t-test	two.sided	0.0303672	-0.0556144
111	Q9Y490	Talin-1 [OS=Homo sapiens]	Sauce 2	10	Welch Two Sample t-test	two.sided	2.39e-06	-1.26395
112	Q9Y490	Talin-1 [OS=Homo sapiens]	Sauce 2	100	Welch Two Sample t-test	two.sided	1.31e-05	-0.771183
113	Q9Y490	Talin-1 [OS=Homo sapiens]	Sauce 2	1000	Welch Two Sample t-test	two.sided	3.01e-05	-0.475389
114	Q9Y490	Talin-1 [OS=Homo sapiens]	Triglyceride	10	Welch Two Sample t-test	two.sided	0.077384	-0.0340276
115	Q9Y490	Talin-1 [OS=Homo sapiens]	Triglyceride	100	Welch Two Sample t-test	two.sided	0.000325122	-0.273137
116	Q9Y490	Talin-1 [OS=Homo sapiens]	Triglyceride	1000	Welch Two Sample t-test	two.sided	0.000208488	0.207548
117	P02787	Serotransferrin [OS=Homo sapiens]	PE	10	Welch Two Sample t-test	two.sided	1.67e-05	0.519218
118	P02787	Serotransferrin [OS=Homo sapiens]	PE	100	Welch Two Sample t-test	two.sided	0.000168039	0.522782
119	P02787	Serotransferrin [OS=Homo sapiens]	PE	1000	Welch Two Sample t-test	two.sided	2.72e-07	1.11909
120	P02787	Serotransferrin [OS=Homo sapiens]	B-complex	10	Welch Two Sample t-test	two.sided	0.00106361	0.335334
121	P02787	Serotransferrin [OS=Homo sapiens]	B-complex	100	Welch Two Sample t-test	two.sided	0.00131476	0.376054
122	P02787	Serotransferrin [OS=Homo sapiens]	B-complex	1000	Welch Two Sample t-test	two.sided	0.011408	0.0971534
123	P02787	Serotransferrin [OS=Homo sapiens]	PtdChos	10	Welch Two Sample t-test	two.sided	0.0388625	0.0677098
124	P02787	Serotransferrin [OS=Homo sapiens]	PtdChos	1000	Welch Two Sample t-test	two.sided	0.000301536	-0.936369
125	P02787	Serotransferrin [OS=Homo sapiens]	Diglycerol	10	Welch Two Sample t-test	two.sided	0.000202477	0.479656
126	P02787	Serotransferrin [OS=Homo sapiens]	Diglycerol	100	Welch Two Sample t-test	two.sided	1.55e-05	0.600865
127	P02787	Serotransferrin [OS=Homo sapiens]	Diglycerol	1000	Welch Two Sample t-test	two.sided	3.8e-05	0.431634
128	P02787	Serotransferrin [OS=Homo sapiens]	Glucose	10	Welch Two Sample t-test	two.sided	0.000151374	0.873991
129	P02787	Serotransferrin [OS=Homo sapiens]	Glucose	100	Welch Two Sample t-test	two.sided	0.000153365	0.694235
130	P02787	Serotransferrin [OS=Homo sapiens]	Glucose	1000	Welch Two Sample t-test	two.sided	1.22e-05	0.633736
131	P02787	Serotransferrin [OS=Homo sapiens]	IMP	10	Welch Two Sample t-test	two.sided	0.000185165	0.405148
132	P02787	Serotransferrin [OS=Homo sapiens]	IMP	100	Welch Two Sample t-test	two.sided	0.000187872	0.319019
133	P02787	Serotransferrin [OS=Homo sapiens]	IMP	1000	Welch Two Sample t-test	two.sided	0.0218195	0.0832448
134	P02787	Serotransferrin [OS=Homo sapiens]	PtdIns	10	Welch Two Sample t-test	two.sided	2.82e-05	0.51254
135	P02787	Serotransferrin [OS=Homo sapiens]	PtdIns	100	Welch Two Sample t-test	two.sided	1.78e-06	0.798575
136	P02787	Serotransferrin [OS=Homo sapiens]	PtdIns	1000	Welch Two Sample t-test	two.sided	0.000304453	0.514162
137	P02787	Serotransferrin [OS=Homo sapiens]	Sauce 1	10	Welch Two Sample t-test	two.sided	0.000298107	-0.3645
138	P02787	Serotransferrin [OS=Homo sapiens]	Sauce 1	100	Welch Two Sample t-test	two.sided	0.207381	0.0309033
139	P02787	Serotransferrin [OS=Homo sapiens]	Sauce 1	1000	Welch Two Sample t-test	two.sided	6.93e-06	0.90604
140	P02787	Serotransferrin [OS=Homo sapiens]	Sauce 2	10	Welch Two Sample t-test	two.sided	0.000519971	0.280245
141	P02787	Serotransferrin [OS=Homo sapiens]	Sauce 2	100	Welch Two Sample t-test	two.sided	0.00147874	0.247169
142	P02787	Serotransferrin [OS=Homo sapiens]	Sauce 2	1000	Welch Two Sample t-test	two.sided	0.000445717	0.370307
143	P02787	Serotransferrin [OS=Homo sapiens]	Triglyceride	10	Welch Two Sample t-test	two.sided	0.00152908	0.284415
144	P02787	Serotransferrin [OS=Homo sapiens]	Triglyceride	100	Welch Two Sample t-test	two.sided	1.71e-05	0.823533
145	P02787	Serotransferrin [OS=Homo sapiens]	Triglyceride	1000	Welch Two Sample t-test	two.sided	1.91e-07	1.3037
146	P02671	Fibrinogen alpha chain [OS=Homo sapiens]	PE	10	Welch Two Sample t-test	two.sided	0.000369829	0.588934
147	P02671	Fibrinogen alpha chain [OS=Homo sapiens]	PE	100	Welch Two Sample t-test	two.sided	3.69e-06	0.651658
148	P02671	Fibrinogen alpha chain [OS=Homo sapiens]	PE	1000	Welch Two Sample t-test	two.sided	1.82e-08	0.686478
149	P02671	Fibrinogen alpha chain [OS=Homo sapiens]	B-complex	10	Welch Two Sample t-test	two.sided	8.27e-06	-1.03423
150	P02671	Fibrinogen alpha chain [OS=Homo sapiens]	B-complex	100	Welch Two Sample t-test	two.sided	2.35e-06	-0.272816
151	P02671	Fibrinogen alpha chain [OS=Homo sapiens]	B-complex	1000	Welch Two Sample t-test	two.sided	6.92e-07	-0.708195
152	P02671	Fibrinogen alpha chain [OS=Homo sapiens]	PtdChos	10	Welch Two Sample t-test	two.sided	6.53e-05	0.302598
153	P02671	Fibrinogen alpha chain [OS=Homo sapiens]	PtdChos	1000	Welch Two Sample t-test	two.sided	6.87e-05	0.471403
154	P02671	Fibrinogen alpha chain [OS=Homo sapiens]	Diglycerol	10	Welch Two Sample t-test	two.sided	1.39e-07	-0.614856
155	P02671	Fibrinogen alpha chain [OS=Homo sapiens]	Diglycerol	100	Welch Two Sample t-test	two.sided	0.000394009	-0.477859
156	P02671	Fibrinogen alpha chain [OS=Homo sapiens]	Diglycerol	1000	Welch Two Sample t-test	two.sided	1.5e-07	-0.465698
157	P02671	Fibrinogen alpha chain [OS=Homo sapiens]	Glucose	10	Welch Two Sample t-test	two.sided	0.00074166	-0.639949
158	P02671	Fibrinogen alpha chain [OS=Homo sapiens]	Glucose	100	Welch Two Sample t-test	two.sided	0.0007684	-0.438824
159	P02671	Fibrinogen alpha chain [OS=Homo sapiens]	Glucose	1000	Welch Two Sample t-test	two.sided	2.34e-06	-0.635379
160	P02671	Fibrinogen alpha chain [OS=Homo sapiens]	IMP	10	Welch Two Sample t-test	two.sided	1.46e-07	0.52964
161	P02671	Fibrinogen alpha chain [OS=Homo sapiens]	IMP	100	Welch Two Sample t-test	two.sided	0.0024505	-0.0389596
162	P02671	Fibrinogen alpha chain [OS=Homo sapiens]	IMP	1000	Welch Two Sample t-test	two.sided	9.75e-06	-0.174066
163	P02671	Fibrinogen alpha chain [OS=Homo sapiens]	PtdIns	10	Welch Two Sample t-test	two.sided	0.00123183	0.0649501
164	P02671	Fibrinogen alpha chain [OS=Homo sapiens]	PtdIns	100	Welch Two Sample t-test	two.sided	2.18e-05	-0.233163
165	P02671	Fibrinogen alpha chain [OS=Homo sapiens]	PtdIns	1000	Welch Two Sample t-test	two.sided	4.25e-08	-0.845651
166	P02671	Fibrinogen alpha chain [OS=Homo sapiens]	Sauce 1	10	Welch Two Sample t-test	two.sided	9.92e-05	1.60503
167	P02671	Fibrinogen alpha chain [OS=Homo sapiens]	Sauce 1	100	Welch Two Sample t-test	two.sided	1.17e-06	-0.474253
168	P02671	Fibrinogen alpha chain [OS=Homo sapiens]	Sauce 1	1000	Welch Two Sample t-test	two.sided	1.47e-06	-1.22268
169	P02671	Fibrinogen alpha chain [OS=Homo sapiens]	Sauce 2	10	Welch Two Sample t-test	two.sided	3.43e-05	1.74469
170	P02671	Fibrinogen alpha chain [OS=Homo sapiens]	Sauce 2	100	Welch Two Sample t-test	two.sided	0.000136601	1.57639
171	P02671	Fibrinogen alpha chain [OS=Homo sapiens]	Sauce 2	1000	Welch Two Sample t-test	two.sided	5.36e-09	-1.54537
172	P02671	Fibrinogen alpha chain [OS=Homo sapiens]	Triglyceride	10	Welch Two Sample t-test	two.sided	0.00013719	-0.102263
173	P02671	Fibrinogen alpha chain [OS=Homo sapiens]	Triglyceride	100	Welch Two Sample t-test	two.sided	5.56e-08	-1.23504
174	P02671	Fibrinogen alpha chain [OS=Homo sapiens]	Triglyceride	1000	Welch Two Sample t-test	two.sided	7.77e-09	-1.26065
175	P21333	Filamin-A [OS=Homo sapiens]	PE	10	Welch Two Sample t-test	two.sided	2.27e-05	-1.48218
176	P21333	Filamin-A [OS=Homo sapiens]	PE	100	Welch Two Sample t-test	two.sided	2e-06	-0.793315
177	P21333	Filamin-A [OS=Homo sapiens]	PE	1000	Welch Two Sample t-test	two.sided	2.06e-07	-1.25421
178	P21333	Filamin-A [OS=Homo sapiens]	B-complex	10	Welch Two Sample t-test	two.sided	2.59e-06	-0.732758
179	P21333	Filamin-A [OS=Homo sapiens]	B-complex	100	Welch Two Sample t-test	two.sided	7.7e-07	-1.35573
180	P21333	Filamin-A [OS=Homo sapiens]	B-complex	1000	Welch Two Sample t-test	two.sided	1.78e-07	-1.17354
181	P21333	Filamin-A [OS=Homo sapiens]	PtdChos	10	Welch Two Sample t-test	two.sided	3.73e-06	-1.36163
182	P21333	Filamin-A [OS=Homo sapiens]	PtdChos	1000	Welch Two Sample t-test	two.sided	9.85e-07	0.699051
183	P21333	Filamin-A [OS=Homo sapiens]	Diglycerol	10	Welch Two Sample t-test	two.sided	0.00296889	-0.123754
184	P21333	Filamin-A [OS=Homo sapiens]	Diglycerol	100	Welch Two Sample t-test	two.sided	7.06e-05	-0.218404
185	P21333	Filamin-A [OS=Homo sapiens]	Diglycerol	1000	Welch Two Sample t-test	two.sided	4.17e-07	-0.831454
186	P21333	Filamin-A [OS=Homo sapiens]	Glucose	10	Welch Two Sample t-test	two.sided	0.000432977	-0.372193
187	P21333	Filamin-A [OS=Homo sapiens]	Glucose	100	Welch Two Sample t-test	two.sided	0.000377894	-0.437735
188	P21333	Filamin-A [OS=Homo sapiens]	Glucose	1000	Welch Two Sample t-test	two.sided	0.000463797	-0.342475
189	P21333	Filamin-A [OS=Homo sapiens]	IMP	10	Welch Two Sample t-test	two.sided	6.9e-06	-1.22975
190	P21333	Filamin-A [OS=Homo sapiens]	IMP	100	Welch Two Sample t-test	two.sided	0.02006	0.0723875
191	P21333	Filamin-A [OS=Homo sapiens]	IMP	1000	Welch Two Sample t-test	two.sided	4.17e-07	-0.8856
192	P21333	Filamin-A [OS=Homo sapiens]	PtdIns	10	Welch Two Sample t-test	two.sided	8.82e-08	-1.52077
193	P21333	Filamin-A [OS=Homo sapiens]	PtdIns	100	Welch Two Sample t-test	two.sided	2.61e-05	-1.18832
194	P21333	Filamin-A [OS=Homo sapiens]	PtdIns	1000	Welch Two Sample t-test	two.sided	5.99e-06	-0.930279
195	P21333	Filamin-A [OS=Homo sapiens]	Sauce 1	10	Welch Two Sample t-test	two.sided	3.33e-06	-0.831053
196	P21333	Filamin-A [OS=Homo sapiens]	Sauce 1	100	Welch Two Sample t-test	two.sided	6.55e-07	-1.47977
197	P21333	Filamin-A [OS=Homo sapiens]	Sauce 1	1000	Welch Two Sample t-test	two.sided	1.93e-06	-0.713299
198	P21333	Filamin-A [OS=Homo sapiens]	Sauce 2	10	Welch Two Sample t-test	two.sided	1.26e-07	-1.96887
199	P21333	Filamin-A [OS=Homo sapiens]	Sauce 2	100	Welch Two Sample t-test	two.sided	2.67e-05	-1.86291
200	P21333	Filamin-A [OS=Homo sapiens]	Sauce 2	1000	Welch Two Sample t-test	two.sided	0.000713585	0.145019
201	P21333	Filamin-A [OS=Homo sapiens]	Triglyceride	10	Welch Two Sample t-test	two.sided	0.00120252	-0.118953
202	P21333	Filamin-A [OS=Homo sapiens]	Triglyceride	100	Welch Two Sample t-test	two.sided	0.00013207	-0.743095
203	P21333	Filamin-A [OS=Homo sapiens]	Triglyceride	1000	Welch Two Sample t-test	two.sided	0.00133386	-0.121694
204	P01024	Complement C3 [OS=Homo sapiens]	PE	10	Welch Two Sample t-test	two.sided	0.00193232	-0.134082
205	P01024	Complement C3 [OS=Homo sapiens]	PE	100	Welch Two Sample t-test	two.sided	0.000302464	0.212765
206	P01024	Complement C3 [OS=Homo sapiens]	PE	1000	Welch Two Sample t-test	two.sided	0.553924	0.0212495
207	P01024	Complement C3 [OS=Homo sapiens]	B-complex	10	Welch Two Sample t-test	two.sided	0.00980157	0.365994
208	P01024	Complement C3 [OS=Homo sapiens]	B-complex	100	Welch Two Sample t-test	two.sided	0.880965	-0.00560365
209	P01024	Complement C3 [OS=Homo sapiens]	B-complex	1000	Welch Two Sample t-test	two.sided	0.851178	0.00340484
210	P01024	Complement C3 [OS=Homo sapiens]	PtdChos	10	Welch Two Sample t-test	two.sided	0.00868297	-0.124134
211	P01024	Complement C3 [OS=Homo sapiens]	PtdChos	1000	Welch Two Sample t-test	two.sided	4.83e-07	1.36691
212	P01024	Complement C3 [OS=Homo sapiens]	Diglycerol	10	Welch Two Sample t-test	two.sided	0.0091495	-0.137569
213	P01024	Complement C3 [OS=Homo sapiens]	Diglycerol	100	Welch Two Sample t-test	two.sided	0.00392127	0.299901
214	P01024	Complement C3 [OS=Homo sapiens]	Diglycerol	1000	Welch Two Sample t-test	two.sided	0.00265933	0.255183
215	P01024	Complement C3 [OS=Homo sapiens]	Glucose	10	Welch Two Sample t-test	two.sided	0.0200077	-0.111998
216	P01024	Complement C3 [OS=Homo sapiens]	Glucose	100	Welch Two Sample t-test	two.sided	0.00256937	0.188329
217	P01024	Complement C3 [OS=Homo sapiens]	Glucose	1000	Welch Two Sample t-test	two.sided	0.0229593	0.0749993
218	P01024	Complement C3 [OS=Homo sapiens]	IMP	10	Welch Two Sample t-test	two.sided	0.0124998	0.289976
219	P01024	Complement C3 [OS=Homo sapiens]	IMP	100	Welch Two Sample t-test	two.sided	3.65e-06	0.575185
220	P01024	Complement C3 [OS=Homo sapiens]	IMP	1000	Welch Two Sample t-test	two.sided	0.123796	0.0743347
221	P01024	Complement C3 [OS=Homo sapiens]	PtdIns	10	Welch Two Sample t-test	two.sided	0.00354742	0.345979
222	P01024	Complement C3 [OS=Homo sapiens]	PtdIns	100	Welch Two Sample t-test	two.sided	0.00562014	0.280096
223	P01024	Complement C3 [OS=Homo sapiens]	PtdIns	1000	Welch Two Sample t-test	two.sided	0.0496156	0.158488
224	P01024	Complement C3 [OS=Homo sapiens]	Sauce 1	10	Welch Two Sample t-test	two.sided	0.00684108	0.275284
225	P01024	Complement C3 [OS=Homo sapiens]	Sauce 1	100	Welch Two Sample t-test	two.sided	0.077066	-0.0496993
226	P01024	Complement C3 [OS=Homo sapiens]	Sauce 1	1000	Welch Two Sample t-test	two.sided	3.18e-06	0.606912
227	P01024	Complement C3 [OS=Homo sapiens]	Sauce 2	10	Welch Two Sample t-test	two.sided	0.00629086	0.172775
228	P01024	Complement C3 [OS=Homo sapiens]	Sauce 2	100	Welch Two Sample t-test	two.sided	0.00156404	0.171941
229	P01024	Complement C3 [OS=Homo sapiens]	Sauce 2	1000	Welch Two Sample t-test	two.sided	6.94e-05	2.88095
230	P01024	Complement C3 [OS=Homo sapiens]	Triglyceride	10	Welch Two Sample t-test	two.sided	4.92e-06	0.499097
231	P01024	Complement C3 [OS=Homo sapiens]	Triglyceride	100	Welch Two Sample t-test	two.sided	0.0277423	0.141218
232	P01024	Complement C3 [OS=Homo sapiens]	Triglyceride	1000	Welch Two Sample t-test	two.sided	0.0369903	-0.0654696
233	P02774	Vitamin D-binding protein [OS=Homo sapiens]	PE	10	Welch Two Sample t-test	two.sided	0.000433612	0.158304
234	P02774	Vitamin D-binding protein [OS=Homo sapiens]	PE	100	Welch Two Sample t-test	two.sided	3.36e-05	-0.185736
235	P02774	Vitamin D-binding protein [OS=Homo sapiens]	PE	1000	Welch Two Sample t-test	two.sided	0.000655764	-0.317968
236	P02774	Vitamin D-binding protein [OS=Homo sapiens]	B-complex	10	Welch Two Sample t-test	two.sided	2.98e-06	-0.654956
237	P02774	Vitamin D-binding protein [OS=Homo sapiens]	B-complex	100	Welch Two Sample t-test	two.sided	1.71e-05	-0.246311
238	P02774	Vitamin D-binding protein [OS=Homo sapiens]	B-complex	1000	Welch Two Sample t-test	two.sided	1.99e-06	-0.428264
239	P02774	Vitamin D-binding protein [OS=Homo sapiens]	PtdChos	10	Welch Two Sample t-test	two.sided	0.00101165	-0.065972
240	P02774	Vitamin D-binding protein [OS=Homo sapiens]	PtdChos	1000	Welch Two Sample t-test	two.sided	9e-07	-0.993344
241	P02774	Vitamin D-binding protein [OS=Homo sapiens]	Diglycerol	10	Welch Two Sample t-test	two.sided	1.25e-05	0.19535
242	P02774	Vitamin D-binding protein [OS=Homo sapiens]	Diglycerol	100	Welch Two Sample t-test	two.sided	1.24e-05	-0.32933
243	P02774	Vitamin D-binding protein [OS=Homo sapiens]	Diglycerol	1000	Welch Two Sample t-test	two.sided	0.00193806	-0.154462
244	P02774	Vitamin D-binding protein [OS=Homo sapiens]	Glucose	10	Welch Two Sample t-test	two.sided	0.488365	0.0129797
245	P02774	Vitamin D-binding protein [OS=Homo sapiens]	Glucose	100	Welch Two Sample t-test	two.sided	0.000233617	-0.204766
246	P02774	Vitamin D-binding protein [OS=Homo sapiens]	Glucose	1000	Welch Two Sample t-test	two.sided	0.000258912	-0.122442
247	P02774	Vitamin D-binding protein [OS=Homo sapiens]	IMP	10	Welch Two Sample t-test	two.sided	0.0021784	-0.0560977
248	P02774	Vitamin D-binding protein [OS=Homo sapiens]	IMP	100	Welch Two Sample t-test	two.sided	0.000371387	-0.295743
249	P02774	Vitamin D-binding protein [OS=Homo sapiens]	IMP	1000	Welch Two Sample t-test	two.sided	0.0358054	-0.129716
250	P02774	Vitamin D-binding protein [OS=Homo sapiens]	PtdIns	10	Welch Two Sample t-test	two.sided	1.44e-06	-0.41923
251	P02774	Vitamin D-binding protein [OS=Homo sapiens]	PtdIns	100	Welch Two Sample t-test	two.sided	0.000233932	-0.261542
252	P02774	Vitamin D-binding protein [OS=Homo sapiens]	PtdIns	1000	Welch Two Sample t-test	two.sided	1.09e-06	-0.445531
253	P02774	Vitamin D-binding protein [OS=Homo sapiens]	Sauce 1	10	Welch Two Sample t-test	two.sided	0.00552747	0.101404
254	P02774	Vitamin D-binding protein [OS=Homo sapiens]	Sauce 1	100	Welch Two Sample t-test	two.sided	2.62e-05	-0.323156
255	P02774	Vitamin D-binding protein [OS=Homo sapiens]	Sauce 1	1000	Welch Two Sample t-test	two.sided	4.53e-05	-0.333412
256	P02774	Vitamin D-binding protein [OS=Homo sapiens]	Sauce 2	10	Welch Two Sample t-test	two.sided	0.00139377	-0.0611323
257	P02774	Vitamin D-binding protein [OS=Homo sapiens]	Sauce 2	100	Welch Two Sample t-test	two.sided	0.352919	-0.00667322
258	P02774	Vitamin D-binding protein [OS=Homo sapiens]	Sauce 2	1000	Welch Two Sample t-test	two.sided	3.34e-05	-1.01667
259	P02774	Vitamin D-binding protein [OS=Homo sapiens]	Triglyceride	10	Welch Two Sample t-test	two.sided	0.00427162	-0.0561997
260	P02774	Vitamin D-binding protein [OS=Homo sapiens]	Triglyceride	100	Welch Two Sample t-test	two.sided	6.42e-05	-0.318213
261	P02774	Vitamin D-binding protein [OS=Homo sapiens]	Triglyceride	1000	Welch Two Sample t-test	two.sided	0.00285072	-0.0578969
262	P02679	Fibrinogen gamma chain [OS=Homo sapiens]	PE	10	Welch Two Sample t-test	two.sided	0.00127118	-0.178661
263	P02679	Fibrinogen gamma chain [OS=Homo sapiens]	PE	100	Welch Two Sample t-test	two.sided	7.46e-05	0.53505
264	P02679	Fibrinogen gamma chain [OS=Homo sapiens]	PE	1000	Welch Two Sample t-test	two.sided	1.18e-06	0.855237
265	P02679	Fibrinogen gamma chain [OS=Homo sapiens]	B-complex	10	Welch Two Sample t-test	two.sided	3.6e-06	-0.634282
266	P02679	Fibrinogen gamma chain [OS=Homo sapiens]	B-complex	100	Welch Two Sample t-test	two.sided	2.57e-05	-0.711564
267	P02679	Fibrinogen gamma chain [OS=Homo sapiens]	B-complex	1000	Welch Two Sample t-test	two.sided	1.39e-05	-0.786336
268	P02679	Fibrinogen gamma chain [OS=Homo sapiens]	PtdChos	10	Welch Two Sample t-test	two.sided	0.00524635	-0.112198
269	P02679	Fibrinogen gamma chain [OS=Homo sapiens]	PtdChos	1000	Welch Two Sample t-test	two.sided	4.6e-08	1.49579
270	P02679	Fibrinogen gamma chain [OS=Homo sapiens]	Diglycerol	10	Welch Two Sample t-test	two.sided	2.64e-06	-0.867699
271	P02679	Fibrinogen gamma chain [OS=Homo sapiens]	Diglycerol	100	Welch Two Sample t-test	two.sided	0.000178066	-0.465663
272	P02679	Fibrinogen gamma chain [OS=Homo sapiens]	Diglycerol	1000	Welch Two Sample t-test	two.sided	6.09e-05	-0.643763
273	P02679	Fibrinogen gamma chain [OS=Homo sapiens]	Glucose	10	Welch Two Sample t-test	two.sided	7.67e-07	-0.9737
274	P02679	Fibrinogen gamma chain [OS=Homo sapiens]	Glucose	100	Welch Two Sample t-test	two.sided	2.05e-05	-0.722244
275	P02679	Fibrinogen gamma chain [OS=Homo sapiens]	Glucose	1000	Welch Two Sample t-test	two.sided	1.82e-06	-0.883514
276	P02679	Fibrinogen gamma chain [OS=Homo sapiens]	IMP	10	Welch Two Sample t-test	two.sided	0.245689	0.0149855
277	P02679	Fibrinogen gamma chain [OS=Homo sapiens]	IMP	100	Welch Two Sample t-test	two.sided	0.000385571	0.373918
278	P02679	Fibrinogen gamma chain [OS=Homo sapiens]	IMP	1000	Welch Two Sample t-test	two.sided	0.000115982	-0.662132
279	P02679	Fibrinogen gamma chain [OS=Homo sapiens]	PtdIns	10	Welch Two Sample t-test	two.sided	1.09e-05	-0.416853
280	P02679	Fibrinogen gamma chain [OS=Homo sapiens]	PtdIns	100	Welch Two Sample t-test	two.sided	2.8e-06	-0.667096
281	P02679	Fibrinogen gamma chain [OS=Homo sapiens]	PtdIns	1000	Welch Two Sample t-test	two.sided	7.99e-05	-1.47691
282	P02679	Fibrinogen gamma chain [OS=Homo sapiens]	Sauce 1	10	Welch Two Sample t-test	two.sided	0.00205064	1.48495
283	P02679	Fibrinogen gamma chain [OS=Homo sapiens]	Sauce 1	100	Welch Two Sample t-test	two.sided	2.07e-06	-0.944866
284	P02679	Fibrinogen gamma chain [OS=Homo sapiens]	Sauce 1	1000	Welch Two Sample t-test	two.sided	9.57e-05	-1.33019
285	P02679	Fibrinogen gamma chain [OS=Homo sapiens]	Sauce 2	1000	Welch Two Sample t-test	two.sided	0.376021	-0.0106531
286	P02679	Fibrinogen gamma chain [OS=Homo sapiens]	Triglyceride	10	Welch Two Sample t-test	two.sided	0.00424913	-0.0752547
287	P02679	Fibrinogen gamma chain [OS=Homo sapiens]	Triglyceride	100	Welch Two Sample t-test	two.sided	2.69e-06	-1.32232
288	P02679	Fibrinogen gamma chain [OS=Homo sapiens]	Triglyceride	1000	Welch Two Sample t-test	two.sided	3.67e-06	-1.40431
289	P02647	Apolipoprotein A-I [OS=Homo sapiens]	PE	10	Welch Two Sample t-test	two.sided	4.66e-06	-0.666687
290	P02647	Apolipoprotein A-I [OS=Homo sapiens]	PE	100	Welch Two Sample t-test	two.sided	9.81e-05	-0.110649
291	P02647	Apolipoprotein A-I [OS=Homo sapiens]	PE	1000	Welch Two Sample t-test	two.sided	5.49e-08	-0.940723
292	P02647	Apolipoprotein A-I [OS=Homo sapiens]	B-complex	10	Welch Two Sample t-test	two.sided	8.54e-05	-0.149928
293	P02647	Apolipoprotein A-I [OS=Homo sapiens]	B-complex	100	Welch Two Sample t-test	two.sided	7.23e-05	-0.585999
294	P02647	Apolipoprotein A-I [OS=Homo sapiens]	B-complex	1000	Welch Two Sample t-test	two.sided	0.000128457	-0.299008
295	P02647	Apolipoprotein A-I [OS=Homo sapiens]	PtdChos	10	Welch Two Sample t-test	two.sided	0.000297374	-0.443442
296	P02647	Apolipoprotein A-I [OS=Homo sapiens]	PtdChos	1000	Welch Two Sample t-test	two.sided	9.75e-05	0.275507
297	P02647	Apolipoprotein A-I [OS=Homo sapiens]	Diglycerol	10	Welch Two Sample t-test	two.sided	7.18e-07	-0.544842
298	P02647	Apolipoprotein A-I [OS=Homo sapiens]	Diglycerol	100	Welch Two Sample t-test	two.sided	3.41e-07	-0.653044
299	P02647	Apolipoprotein A-I [OS=Homo sapiens]	Diglycerol	1000	Welch Two Sample t-test	two.sided	1.45e-07	-0.683904
300	P02647	Apolipoprotein A-I [OS=Homo sapiens]	Glucose	10	Welch Two Sample t-test	two.sided	8.03e-07	-0.755172
301	P02647	Apolipoprotein A-I [OS=Homo sapiens]	Glucose	100	Welch Two Sample t-test	two.sided	4.47e-07	-0.437387
302	P02647	Apolipoprotein A-I [OS=Homo sapiens]	Glucose	1000	Welch Two Sample t-test	two.sided	1.14e-07	-0.628323
303	P02647	Apolipoprotein A-I [OS=Homo sapiens]	IMP	10	Welch Two Sample t-test	two.sided	1.32e-06	-0.44173
304	P02647	Apolipoprotein A-I [OS=Homo sapiens]	IMP	100	Welch Two Sample t-test	two.sided	2.35e-06	-0.263897
305	P02647	Apolipoprotein A-I [OS=Homo sapiens]	IMP	1000	Welch Two Sample t-test	two.sided	9.26e-08	-0.669159
306	P02647	Apolipoprotein A-I [OS=Homo sapiens]	PtdIns	10	Welch Two Sample t-test	two.sided	0.125161	-0.0375697
307	P02647	Apolipoprotein A-I [OS=Homo sapiens]	PtdIns	100	Welch Two Sample t-test	two.sided	0.00885547	-0.0648793
308	P02647	Apolipoprotein A-I [OS=Homo sapiens]	PtdIns	1000	Welch Two Sample t-test	two.sided	0.000739584	0.659177
309	P02647	Apolipoprotein A-I [OS=Homo sapiens]	Sauce 1	10	Welch Two Sample t-test	two.sided	0.112467	-0.029681
310	P02647	Apolipoprotein A-I [OS=Homo sapiens]	Sauce 1	100	Welch Two Sample t-test	two.sided	7.95e-05	1.04901
311	P02647	Apolipoprotein A-I [OS=Homo sapiens]	Sauce 1	1000	Welch Two Sample t-test	two.sided	0.000298297	0.111264
312	P02647	Apolipoprotein A-I [OS=Homo sapiens]	Sauce 2	10	Welch Two Sample t-test	two.sided	0.00407483	-0.147656
313	P02647	Apolipoprotein A-I [OS=Homo sapiens]	Sauce 2	100	Welch Two Sample t-test	two.sided	0.185637	-0.0296735
314	P02647	Apolipoprotein A-I [OS=Homo sapiens]	Sauce 2	1000	Welch Two Sample t-test	two.sided	0.050905	0.0205018
315	P02647	Apolipoprotein A-I [OS=Homo sapiens]	Triglyceride	10	Welch Two Sample t-test	two.sided	8.58e-06	-0.181575
316	P02647	Apolipoprotein A-I [OS=Homo sapiens]	Triglyceride	100	Welch Two Sample t-test	two.sided	0.000122479	0.106037
317	P02647	Apolipoprotein A-I [OS=Homo sapiens]	Triglyceride	1000	Welch Two Sample t-test	two.sided	4.33e-08	-0.85899
318	P07996	Thrombospondin-1 [OS=Homo sapiens]	PE	10	Welch Two Sample t-test	two.sided	0.000116174	-0.371213
319	P07996	Thrombospondin-1 [OS=Homo sapiens]	PE	100	Welch Two Sample t-test	two.sided	7.64e-05	-0.976903
320	P07996	Thrombospondin-1 [OS=Homo sapiens]	PE	1000	Welch Two Sample t-test	two.sided	4.17e-07	-1.26589
321	P07996	Thrombospondin-1 [OS=Homo sapiens]	B-complex	10	Welch Two Sample t-test	two.sided	4.96e-07	-1.04521
322	P07996	Thrombospondin-1 [OS=Homo sapiens]	B-complex	100	Welch Two Sample t-test	two.sided	4.37e-07	-1.29439
323	P07996	Thrombospondin-1 [OS=Homo sapiens]	B-complex	1000	Welch Two Sample t-test	two.sided	1.78e-06	-1.31968
324	P07996	Thrombospondin-1 [OS=Homo sapiens]	PtdChos	10	Welch Two Sample t-test	two.sided	1.18e-05	-0.381934
325	P07996	Thrombospondin-1 [OS=Homo sapiens]	PtdChos	1000	Welch Two Sample t-test	two.sided	0.000244549	-0.261371
326	P07996	Thrombospondin-1 [OS=Homo sapiens]	Diglycerol	10	Welch Two Sample t-test	two.sided	0.000370867	-0.156307
327	P07996	Thrombospondin-1 [OS=Homo sapiens]	Diglycerol	100	Welch Two Sample t-test	two.sided	0.000131488	-0.627161
328	P07996	Thrombospondin-1 [OS=Homo sapiens]	Diglycerol	1000	Welch Two Sample t-test	two.sided	3.8e-05	-0.973585
329	P07996	Thrombospondin-1 [OS=Homo sapiens]	Glucose	10	Welch Two Sample t-test	two.sided	3.04e-05	-0.315625
330	P07996	Thrombospondin-1 [OS=Homo sapiens]	Glucose	100	Welch Two Sample t-test	two.sided	2.21e-06	-0.648704
331	P07996	Thrombospondin-1 [OS=Homo sapiens]	Glucose	1000	Welch Two Sample t-test	two.sided	3.78e-05	-0.841769
332	P07996	Thrombospondin-1 [OS=Homo sapiens]	IMP	10	Welch Two Sample t-test	two.sided	1.9e-06	-1.01024
333	P07996	Thrombospondin-1 [OS=Homo sapiens]	IMP	100	Welch Two Sample t-test	two.sided	9.23e-06	-0.433475
334	P07996	Thrombospondin-1 [OS=Homo sapiens]	IMP	1000	Welch Two Sample t-test	two.sided	2.49e-05	-0.755869
335	P07996	Thrombospondin-1 [OS=Homo sapiens]	PtdIns	10	Welch Two Sample t-test	two.sided	2.88e-07	-1.25991
336	P07996	Thrombospondin-1 [OS=Homo sapiens]	PtdIns	100	Welch Two Sample t-test	two.sided	1.99e-05	-0.455328
337	P07996	Thrombospondin-1 [OS=Homo sapiens]	PtdIns	1000	Welch Two Sample t-test	two.sided	0.000123604	-0.633382
338	P07996	Thrombospondin-1 [OS=Homo sapiens]	Sauce 1	10	Welch Two Sample t-test	two.sided	8.93e-06	-0.858605
339	P07996	Thrombospondin-1 [OS=Homo sapiens]	Sauce 1	100	Welch Two Sample t-test	two.sided	3.71e-07	-1.18681
340	P07996	Thrombospondin-1 [OS=Homo sapiens]	Sauce 1	1000	Welch Two Sample t-test	two.sided	2.4e-06	-0.632773
341	P07996	Thrombospondin-1 [OS=Homo sapiens]	Sauce 2	10	Welch Two Sample t-test	two.sided	1.19e-05	-2.07853
342	P07996	Thrombospondin-1 [OS=Homo sapiens]	Sauce 2	100	Welch Two Sample t-test	two.sided	4.08e-05	-1.34099
343	P07996	Thrombospondin-1 [OS=Homo sapiens]	Sauce 2	1000	Welch Two Sample t-test	two.sided	7.97e-06	-0.561745
344	P07996	Thrombospondin-1 [OS=Homo sapiens]	Triglyceride	10	Welch Two Sample t-test	two.sided	4.45e-05	-0.39374
345	P07996	Thrombospondin-1 [OS=Homo sapiens]	Triglyceride	100	Welch Two Sample t-test	two.sided	0.000137163	-0.790628
346	P07996	Thrombospondin-1 [OS=Homo sapiens]	Triglyceride	1000	Welch Two Sample t-test	two.sided	0.000502629	-0.396022
347	P60709	Actin, cytoplasmic 1 [OS=Homo sapiens]	PE	10	Welch Two Sample t-test	two.sided	2.45e-06	-0.723949
348	P60709	Actin, cytoplasmic 1 [OS=Homo sapiens]	PE	100	Welch Two Sample t-test	two.sided	0.000121523	-0.537795
349	P60709	Actin, cytoplasmic 1 [OS=Homo sapiens]	PE	1000	Welch Two Sample t-test	two.sided	1.28e-06	-0.791994
350	P60709	Actin, cytoplasmic 1 [OS=Homo sapiens]	B-complex	10	Welch Two Sample t-test	two.sided	0.000107703	-0.603699
351	P60709	Actin, cytoplasmic 1 [OS=Homo sapiens]	B-complex	100	Welch Two Sample t-test	two.sided	8.88e-05	-0.809783
352	P60709	Actin, cytoplasmic 1 [OS=Homo sapiens]	B-complex	1000	Welch Two Sample t-test	two.sided	1.12e-06	-0.626185
353	P60709	Actin, cytoplasmic 1 [OS=Homo sapiens]	PtdChos	10	Welch Two Sample t-test	two.sided	2.21e-06	-0.782617
354	P60709	Actin, cytoplasmic 1 [OS=Homo sapiens]	PtdChos	1000	Welch Two Sample t-test	two.sided	0.0214176	0.04367
355	P60709	Actin, cytoplasmic 1 [OS=Homo sapiens]	Diglycerol	10	Welch Two Sample t-test	two.sided	0.000771772	0.409161
356	P60709	Actin, cytoplasmic 1 [OS=Homo sapiens]	Diglycerol	100	Welch Two Sample t-test	two.sided	0.00161655	-0.118694
357	P60709	Actin, cytoplasmic 1 [OS=Homo sapiens]	Diglycerol	1000	Welch Two Sample t-test	two.sided	0.00149284	-0.168922
358	P60709	Actin, cytoplasmic 1 [OS=Homo sapiens]	Glucose	10	Welch Two Sample t-test	two.sided	2.72e-05	0.317732
359	P60709	Actin, cytoplasmic 1 [OS=Homo sapiens]	Glucose	100	Welch Two Sample t-test	two.sided	0.00201278	-0.0881697
360	P60709	Actin, cytoplasmic 1 [OS=Homo sapiens]	Glucose	1000	Welch Two Sample t-test	two.sided	0.000903077	0.0898519
361	P60709	Actin, cytoplasmic 1 [OS=Homo sapiens]	IMP	10	Welch Two Sample t-test	two.sided	1.27e-06	-0.704505
362	P60709	Actin, cytoplasmic 1 [OS=Homo sapiens]	IMP	100	Welch Two Sample t-test	two.sided	1.27e-05	-0.289934
363	P60709	Actin, cytoplasmic 1 [OS=Homo sapiens]	IMP	1000	Welch Two Sample t-test	two.sided	0.00187688	-0.470771
364	P60709	Actin, cytoplasmic 1 [OS=Homo sapiens]	PtdIns	10	Welch Two Sample t-test	two.sided	6.89e-07	-0.813315
365	P60709	Actin, cytoplasmic 1 [OS=Homo sapiens]	PtdIns	100	Welch Two Sample t-test	two.sided	0.000108872	-0.586059
366	P60709	Actin, cytoplasmic 1 [OS=Homo sapiens]	PtdIns	1000	Welch Two Sample t-test	two.sided	0.00171379	-0.424069
367	P60709	Actin, cytoplasmic 1 [OS=Homo sapiens]	Sauce 1	10	Welch Two Sample t-test	two.sided	6.29e-07	-0.854236
368	P60709	Actin, cytoplasmic 1 [OS=Homo sapiens]	Sauce 1	100	Welch Two Sample t-test	two.sided	4.2e-05	-0.572501
369	P60709	Actin, cytoplasmic 1 [OS=Homo sapiens]	Sauce 1	1000	Welch Two Sample t-test	two.sided	2.06e-07	0.631206
370	P60709	Actin, cytoplasmic 1 [OS=Homo sapiens]	Sauce 2	10	Welch Two Sample t-test	two.sided	4.84e-05	-1.42321
371	P60709	Actin, cytoplasmic 1 [OS=Homo sapiens]	Sauce 2	100	Welch Two Sample t-test	two.sided	2.78e-06	-0.953554
372	P60709	Actin, cytoplasmic 1 [OS=Homo sapiens]	Sauce 2	1000	Welch Two Sample t-test	two.sided	5.54e-06	-0.43706
373	P60709	Actin, cytoplasmic 1 [OS=Homo sapiens]	Triglyceride	10	Welch Two Sample t-test	two.sided	3.35e-05	-0.322116
374	P60709	Actin, cytoplasmic 1 [OS=Homo sapiens]	Triglyceride	100	Welch Two Sample t-test	two.sided	0.000601718	-0.149125
375	P60709	Actin, cytoplasmic 1 [OS=Homo sapiens]	Triglyceride	1000	Welch Two Sample t-test	two.sided	0.000183876	0.320545
376	P0DJI9	Serum amyloid A-2 protein [OS=Homo sapiens]	PE	10	Welch Two Sample t-test	two.sided	0.000257846	0.358293
377	P0DJI9	Serum amyloid A-2 protein [OS=Homo sapiens]	PE	100	Welch Two Sample t-test	two.sided	4.17e-05	0.269521
378	P0DJI9	Serum amyloid A-2 protein [OS=Homo sapiens]	PE	1000	Welch Two Sample t-test	two.sided	0.0253918	0.132499
379	P0DJI9	Serum amyloid A-2 protein [OS=Homo sapiens]	B-complex	10	Welch Two Sample t-test	two.sided	0.000767663	0.273317
380	P0DJI9	Serum amyloid A-2 protein [OS=Homo sapiens]	B-complex	100	Welch Two Sample t-test	two.sided	0.000165259	0.310293
381	P0DJI9	Serum amyloid A-2 protein [OS=Homo sapiens]	B-complex	1000	Welch Two Sample t-test	two.sided	0.00195782	0.12944
382	P0DJI9	Serum amyloid A-2 protein [OS=Homo sapiens]	PtdChos	10	Welch Two Sample t-test	two.sided	2.79e-07	0.703732
383	P0DJI9	Serum amyloid A-2 protein [OS=Homo sapiens]	PtdChos	1000	Welch Two Sample t-test	two.sided	1.34e-05	-0.433606
384	P0DJI9	Serum amyloid A-2 protein [OS=Homo sapiens]	Diglycerol	10	Welch Two Sample t-test	two.sided	0.00113654	-0.271319
385	P0DJI9	Serum amyloid A-2 protein [OS=Homo sapiens]	Diglycerol	100	Welch Two Sample t-test	two.sided	5.98e-06	0.301999
386	P0DJI9	Serum amyloid A-2 protein [OS=Homo sapiens]	Diglycerol	1000	Welch Two Sample t-test	two.sided	8.77e-06	0.436707
387	P0DJI9	Serum amyloid A-2 protein [OS=Homo sapiens]	Glucose	10	Welch Two Sample t-test	two.sided	1.44e-06	-0.463584
388	P0DJI9	Serum amyloid A-2 protein [OS=Homo sapiens]	Glucose	100	Welch Two Sample t-test	two.sided	2.78e-05	0.209017
389	P0DJI9	Serum amyloid A-2 protein [OS=Homo sapiens]	Glucose	1000	Welch Two Sample t-test	two.sided	1.2e-05	0.205116
390	P0DJI9	Serum amyloid A-2 protein [OS=Homo sapiens]	IMP	10	Welch Two Sample t-test	two.sided	2.71e-06	0.694133
391	P0DJI9	Serum amyloid A-2 protein [OS=Homo sapiens]	IMP	100	Welch Two Sample t-test	two.sided	3.87e-08	0.689598
392	P0DJI9	Serum amyloid A-2 protein [OS=Homo sapiens]	IMP	1000	Welch Two Sample t-test	two.sided	1.32e-05	0.194263
393	P0DJI9	Serum amyloid A-2 protein [OS=Homo sapiens]	PtdIns	10	Welch Two Sample t-test	two.sided	0.000627302	0.598866
394	P0DJI9	Serum amyloid A-2 protein [OS=Homo sapiens]	PtdIns	100	Welch Two Sample t-test	two.sided	4.55e-05	0.206445
395	P0DJI9	Serum amyloid A-2 protein [OS=Homo sapiens]	PtdIns	1000	Welch Two Sample t-test	two.sided	0.000726616	-0.841666
396	P0DJI9	Serum amyloid A-2 protein [OS=Homo sapiens]	Sauce 1	10	Welch Two Sample t-test	two.sided	0.000433516	0.337079
397	P0DJI9	Serum amyloid A-2 protein [OS=Homo sapiens]	Sauce 1	100	Welch Two Sample t-test	two.sided	2.46e-07	-0.633731
398	P0DJI9	Serum amyloid A-2 protein [OS=Homo sapiens]	Sauce 1	1000	Welch Two Sample t-test	two.sided	1.14e-05	-3.86037
399	P0DJI9	Serum amyloid A-2 protein [OS=Homo sapiens]	Sauce 2	10	Welch Two Sample t-test	two.sided	0.000621135	-0.152603
400	P0DJI9	Serum amyloid A-2 protein [OS=Homo sapiens]	Sauce 2	100	Welch Two Sample t-test	two.sided	1.85e-05	-0.410629
401	P0DJI9	Serum amyloid A-2 protein [OS=Homo sapiens]	Sauce 2	1000	Welch Two Sample t-test	two.sided	4.11e-08	-2.47953
402	P0DJI9	Serum amyloid A-2 protein [OS=Homo sapiens]	Triglyceride	10	Welch Two Sample t-test	two.sided	0.00161766	-0.123581
403	P0DJI9	Serum amyloid A-2 protein [OS=Homo sapiens]	Triglyceride	100	Welch Two Sample t-test	two.sided	1.23e-06	-1.65646
404	P0DJI9	Serum amyloid A-2 protein [OS=Homo sapiens]	Triglyceride	1000	Welch Two Sample t-test	two.sided	1.15e-05	-4.47067
405	P06396	Gelsolin [OS=Homo sapiens]	PE	10	Welch Two Sample t-test	two.sided	0.00227022	-0.465212
406	P06396	Gelsolin [OS=Homo sapiens]	PE	100	Welch Two Sample t-test	two.sided	4.12e-05	-0.677246
407	P06396	Gelsolin [OS=Homo sapiens]	PE	1000	Welch Two Sample t-test	two.sided	4.87e-06	-1.47088
408	P06396	Gelsolin [OS=Homo sapiens]	B-complex	10	Welch Two Sample t-test	two.sided	0.00013933	-0.603927
409	P06396	Gelsolin [OS=Homo sapiens]	B-complex	100	Welch Two Sample t-test	two.sided	0.000833499	-0.731993
410	P06396	Gelsolin [OS=Homo sapiens]	B-complex	1000	Welch Two Sample t-test	two.sided	0.000212342	-0.835313
411	P06396	Gelsolin [OS=Homo sapiens]	PtdChos	10	Welch Two Sample t-test	two.sided	0.000512271	-0.551437
412	P06396	Gelsolin [OS=Homo sapiens]	PtdChos	1000	Welch Two Sample t-test	two.sided	0.00614978	0.195289
413	P06396	Gelsolin [OS=Homo sapiens]	Diglycerol	10	Welch Two Sample t-test	two.sided	0.0376197	0.198332
414	P06396	Gelsolin [OS=Homo sapiens]	Diglycerol	100	Welch Two Sample t-test	two.sided	0.0030521	0.252682
415	P06396	Gelsolin [OS=Homo sapiens]	Diglycerol	1000	Welch Two Sample t-test	two.sided	0.00632979	-0.146763
416	P06396	Gelsolin [OS=Homo sapiens]	Glucose	10	Welch Two Sample t-test	two.sided	0.258666	-0.0304329
417	P06396	Gelsolin [OS=Homo sapiens]	Glucose	100	Welch Two Sample t-test	two.sided	0.41584	-0.0201609
418	P06396	Gelsolin [OS=Homo sapiens]	Glucose	1000	Welch Two Sample t-test	two.sided	0.00553198	0.160154
419	P06396	Gelsolin [OS=Homo sapiens]	IMP	10	Welch Two Sample t-test	two.sided	0.00253224	-0.413212
420	P06396	Gelsolin [OS=Homo sapiens]	IMP	100	Welch Two Sample t-test	two.sided	0.0306014	-0.107524
421	P06396	Gelsolin [OS=Homo sapiens]	IMP	1000	Welch Two Sample t-test	two.sided	0.00344946	-0.172415
422	P06396	Gelsolin [OS=Homo sapiens]	PtdIns	10	Welch Two Sample t-test	two.sided	0.0757527	-0.128727
423	P06396	Gelsolin [OS=Homo sapiens]	PtdIns	100	Welch Two Sample t-test	two.sided	0.323785	-0.0381943
424	P06396	Gelsolin [OS=Homo sapiens]	PtdIns	1000	Welch Two Sample t-test	two.sided	0.0567096	0.14829
425	P06396	Gelsolin [OS=Homo sapiens]	Sauce 1	10	Welch Two Sample t-test	two.sided	0.000489786	-0.304343
426	P06396	Gelsolin [OS=Homo sapiens]	Sauce 1	100	Welch Two Sample t-test	two.sided	3.36e-05	-0.724854
427	P06396	Gelsolin [OS=Homo sapiens]	Sauce 1	1000	Welch Two Sample t-test	two.sided	0.00477951	-0.204592
428	P06396	Gelsolin [OS=Homo sapiens]	Sauce 2	10	Welch Two Sample t-test	two.sided	7.06e-05	-1.2853
429	P06396	Gelsolin [OS=Homo sapiens]	Sauce 2	100	Welch Two Sample t-test	two.sided	3.75e-05	-1.39102
430	P06396	Gelsolin [OS=Homo sapiens]	Sauce 2	1000	Welch Two Sample t-test	two.sided	0.000267346	-0.968346
431	P06396	Gelsolin [OS=Homo sapiens]	Triglyceride	10	Welch Two Sample t-test	two.sided	0.0566295	0.0646423
432	P06396	Gelsolin [OS=Homo sapiens]	Triglyceride	100	Welch Two Sample t-test	two.sided	0.00264621	-0.301065
433	P06396	Gelsolin [OS=Homo sapiens]	Triglyceride	1000	Welch Two Sample t-test	two.sided	0.74239	0.0232274
434	P0DJI8	Serum amyloid A-1 protein [OS=Homo sapiens]	PE	10	Welch Two Sample t-test	two.sided	6.42e-06	0.385662
435	P0DJI8	Serum amyloid A-1 protein [OS=Homo sapiens]	PE	100	Welch Two Sample t-test	two.sided	0.000173467	0.264931
436	P0DJI8	Serum amyloid A-1 protein [OS=Homo sapiens]	PE	1000	Welch Two Sample t-test	two.sided	0.0520954	0.0411757
437	P0DJI8	Serum amyloid A-1 protein [OS=Homo sapiens]	B-complex	10	Welch Two Sample t-test	two.sided	0.0528915	0.244544
438	P0DJI8	Serum amyloid A-1 protein [OS=Homo sapiens]	B-complex	100	Welch Two Sample t-test	two.sided	0.000216161	0.170877
439	P0DJI8	Serum amyloid A-1 protein [OS=Homo sapiens]	B-complex	1000	Welch Two Sample t-test	two.sided	0.404429	-0.0623658
440	P0DJI8	Serum amyloid A-1 protein [OS=Homo sapiens]	PtdChos	10	Welch Two Sample t-test	two.sided	0.000506972	0.559034
441	P0DJI8	Serum amyloid A-1 protein [OS=Homo sapiens]	PtdChos	1000	Welch Two Sample t-test	two.sided	0.576638	0.0071477
442	P0DJI8	Serum amyloid A-1 protein [OS=Homo sapiens]	Diglycerol	10	Welch Two Sample t-test	two.sided	0.00994887	-0.222558
443	P0DJI8	Serum amyloid A-1 protein [OS=Homo sapiens]	Diglycerol	100	Welch Two Sample t-test	two.sided	0.000118809	0.3365
444	P0DJI8	Serum amyloid A-1 protein [OS=Homo sapiens]	Diglycerol	1000	Welch Two Sample t-test	two.sided	0.00083867	0.256189
445	P0DJI8	Serum amyloid A-1 protein [OS=Homo sapiens]	Glucose	10	Welch Two Sample t-test	two.sided	5.59e-05	-0.424249
446	P0DJI8	Serum amyloid A-1 protein [OS=Homo sapiens]	Glucose	100	Welch Two Sample t-test	two.sided	0.000108588	0.310968
447	P0DJI8	Serum amyloid A-1 protein [OS=Homo sapiens]	Glucose	1000	Welch Two Sample t-test	two.sided	0.0234219	0.0376998
448	P0DJI8	Serum amyloid A-1 protein [OS=Homo sapiens]	IMP	10	Welch Two Sample t-test	two.sided	8.69e-06	0.569556
449	P0DJI8	Serum amyloid A-1 protein [OS=Homo sapiens]	IMP	100	Welch Two Sample t-test	two.sided	4.6e-06	0.516268
450	P0DJI8	Serum amyloid A-1 protein [OS=Homo sapiens]	IMP	1000	Welch Two Sample t-test	two.sided	0.000212941	0.354448
451	P0DJI8	Serum amyloid A-1 protein [OS=Homo sapiens]	PtdIns	10	Welch Two Sample t-test	two.sided	7.04e-08	0.817596
452	P0DJI8	Serum amyloid A-1 protein [OS=Homo sapiens]	PtdIns	100	Welch Two Sample t-test	two.sided	0.000355503	0.441926
453	P0DJI8	Serum amyloid A-1 protein [OS=Homo sapiens]	PtdIns	1000	Welch Two Sample t-test	two.sided	2.99e-06	-0.699332
454	P0DJI8	Serum amyloid A-1 protein [OS=Homo sapiens]	Sauce 1	10	Welch Two Sample t-test	two.sided	0.004377	0.680678
455	P0DJI8	Serum amyloid A-1 protein [OS=Homo sapiens]	Sauce 1	100	Welch Two Sample t-test	two.sided	9.83e-06	-0.791036
456	P0DJI8	Serum amyloid A-1 protein [OS=Homo sapiens]	Sauce 1	1000	Welch Two Sample t-test	two.sided	3.51e-05	-4.10445
457	P0DJI8	Serum amyloid A-1 protein [OS=Homo sapiens]	Sauce 2	10	Welch Two Sample t-test	two.sided	0.0025796	0.203313
458	P0DJI8	Serum amyloid A-1 protein [OS=Homo sapiens]	Sauce 2	100	Welch Two Sample t-test	two.sided	0.000729619	-0.108762
459	P0DJI8	Serum amyloid A-1 protein [OS=Homo sapiens]	Sauce 2	1000	Welch Two Sample t-test	two.sided	3.11e-06	-2.05875
460	P0DJI8	Serum amyloid A-1 protein [OS=Homo sapiens]	Triglyceride	10	Welch Two Sample t-test	two.sided	0.55389	-0.0231626
461	P0DJI8	Serum amyloid A-1 protein [OS=Homo sapiens]	Triglyceride	100	Welch Two Sample t-test	two.sided	3.49e-07	-1.8568
462	P0DJI8	Serum amyloid A-1 protein [OS=Homo sapiens]	Triglyceride	1000	Welch Two Sample t-test	two.sided	2.39e-05	-4.75116
463	P06727	Apolipoprotein A-IV [OS=Homo sapiens]	PE	10	Welch Two Sample t-test	two.sided	0.00115616	0.156338
464	P06727	Apolipoprotein A-IV [OS=Homo sapiens]	PE	100	Welch Two Sample t-test	two.sided	0.0122347	-0.0543022
465	P06727	Apolipoprotein A-IV [OS=Homo sapiens]	PE	1000	Welch Two Sample t-test	two.sided	0.000253708	-0.408829
466	P06727	Apolipoprotein A-IV [OS=Homo sapiens]	B-complex	10	Welch Two Sample t-test	two.sided	0.000106914	0.792353
467	P06727	Apolipoprotein A-IV [OS=Homo sapiens]	B-complex	100	Welch Two Sample t-test	two.sided	3.03e-08	1.00062
468	P06727	Apolipoprotein A-IV [OS=Homo sapiens]	B-complex	1000	Welch Two Sample t-test	two.sided	2.65e-06	0.843772
469	P06727	Apolipoprotein A-IV [OS=Homo sapiens]	PtdChos	10	Welch Two Sample t-test	two.sided	0.0323921	0.0376124
470	P06727	Apolipoprotein A-IV [OS=Homo sapiens]	PtdChos	1000	Welch Two Sample t-test	two.sided	0.00019976	-0.159982
471	P06727	Apolipoprotein A-IV [OS=Homo sapiens]	Diglycerol	10	Welch Two Sample t-test	two.sided	3.85e-06	0.372277
472	P06727	Apolipoprotein A-IV [OS=Homo sapiens]	Diglycerol	100	Welch Two Sample t-test	two.sided	2e-07	0.71212
473	P06727	Apolipoprotein A-IV [OS=Homo sapiens]	Diglycerol	1000	Welch Two Sample t-test	two.sided	2.32e-05	0.849852
474	P06727	Apolipoprotein A-IV [OS=Homo sapiens]	Glucose	10	Welch Two Sample t-test	two.sided	5.66e-06	0.343429
475	P06727	Apolipoprotein A-IV [OS=Homo sapiens]	Glucose	100	Welch Two Sample t-test	two.sided	1.38e-07	0.725457
476	P06727	Apolipoprotein A-IV [OS=Homo sapiens]	Glucose	1000	Welch Two Sample t-test	two.sided	0.000142281	0.473373
477	P06727	Apolipoprotein A-IV [OS=Homo sapiens]	IMP	10	Welch Two Sample t-test	two.sided	1.14e-05	0.289903
478	P06727	Apolipoprotein A-IV [OS=Homo sapiens]	IMP	100	Welch Two Sample t-test	two.sided	0.000232575	-0.158755
479	P06727	Apolipoprotein A-IV [OS=Homo sapiens]	IMP	1000	Welch Two Sample t-test	two.sided	0.813437	0.00671738
480	P06727	Apolipoprotein A-IV [OS=Homo sapiens]	PtdIns	10	Welch Two Sample t-test	two.sided	8.58e-07	-0.839946
481	P06727	Apolipoprotein A-IV [OS=Homo sapiens]	PtdIns	100	Welch Two Sample t-test	two.sided	3.94e-07	-1.23916
482	P06727	Apolipoprotein A-IV [OS=Homo sapiens]	PtdIns	1000	Welch Two Sample t-test	two.sided	0.0565093	0.162496
483	P06727	Apolipoprotein A-IV [OS=Homo sapiens]	Sauce 1	10	Welch Two Sample t-test	two.sided	1.51e-05	-1.44351
484	P06727	Apolipoprotein A-IV [OS=Homo sapiens]	Sauce 1	100	Welch Two Sample t-test	two.sided	2.19e-05	-0.947768
485	P06727	Apolipoprotein A-IV [OS=Homo sapiens]	Sauce 1	1000	Welch Two Sample t-test	two.sided	2.98e-06	-0.607084
486	P06727	Apolipoprotein A-IV [OS=Homo sapiens]	Sauce 2	10	Welch Two Sample t-test	two.sided	1.39e-06	-1.57231
487	P06727	Apolipoprotein A-IV [OS=Homo sapiens]	Sauce 2	100	Welch Two Sample t-test	two.sided	6.51e-06	-1.8934
488	P06727	Apolipoprotein A-IV [OS=Homo sapiens]	Sauce 2	1000	Welch Two Sample t-test	two.sided	0.00182864	-0.0908049
489	P06727	Apolipoprotein A-IV [OS=Homo sapiens]	Triglyceride	10	Welch Two Sample t-test	two.sided	0.300346	-0.0133571
490	P06727	Apolipoprotein A-IV [OS=Homo sapiens]	Triglyceride	100	Welch Two Sample t-test	two.sided	1.63e-05	-0.513188
491	P06727	Apolipoprotein A-IV [OS=Homo sapiens]	Triglyceride	1000	Welch Two Sample t-test	two.sided	1.62e-05	-1.23076
492	P00738	Haptoglobin [OS=Homo sapiens]	PE	10	Welch Two Sample t-test	two.sided	4.22e-08	0.386659
493	P00738	Haptoglobin [OS=Homo sapiens]	PE	100	Welch Two Sample t-test	two.sided	0.000564611	0.338798
494	P00738	Haptoglobin [OS=Homo sapiens]	PE	1000	Welch Two Sample t-test	two.sided	0.000642604	1.0228
495	P00738	Haptoglobin [OS=Homo sapiens]	B-complex	10	Welch Two Sample t-test	two.sided	0.00622016	0.248848
496	P00738	Haptoglobin [OS=Homo sapiens]	B-complex	100	Welch Two Sample t-test	two.sided	0.00056396	0.394463
497	P00738	Haptoglobin [OS=Homo sapiens]	B-complex	1000	Welch Two Sample t-test	two.sided	0.000832848	0.297307
498	P00738	Haptoglobin [OS=Homo sapiens]	PtdChos	10	Welch Two Sample t-test	two.sided	0.0172322	0.0487038
499	P00738	Haptoglobin [OS=Homo sapiens]	PtdChos	1000	Welch Two Sample t-test	two.sided	3.14e-05	-0.621935
500	P00738	Haptoglobin [OS=Homo sapiens]	Diglycerol	10	Welch Two Sample t-test	two.sided	0.00182199	0.221804
501	P00738	Haptoglobin [OS=Homo sapiens]	Diglycerol	100	Welch Two Sample t-test	two.sided	5.14e-05	0.162457
502	P00738	Haptoglobin [OS=Homo sapiens]	Diglycerol	1000	Welch Two Sample t-test	two.sided	0.00130465	0.249877
503	P00738	Haptoglobin [OS=Homo sapiens]	Glucose	10	Welch Two Sample t-test	two.sided	0.000120878	0.545667
504	P00738	Haptoglobin [OS=Homo sapiens]	Glucose	100	Welch Two Sample t-test	two.sided	0.00023496	0.337111
505	P00738	Haptoglobin [OS=Homo sapiens]	Glucose	1000	Welch Two Sample t-test	two.sided	0.000110756	0.313269
506	P00738	Haptoglobin [OS=Homo sapiens]	IMP	10	Welch Two Sample t-test	two.sided	0.00529624	0.0617414
507	P00738	Haptoglobin [OS=Homo sapiens]	IMP	100	Welch Two Sample t-test	two.sided	4.71e-05	-0.0736684
508	P00738	Haptoglobin [OS=Homo sapiens]	IMP	1000	Welch Two Sample t-test	two.sided	0.147112	0.0501554
509	P00738	Haptoglobin [OS=Homo sapiens]	PtdIns	10	Welch Two Sample t-test	two.sided	4.17e-05	0.238319
510	P00738	Haptoglobin [OS=Homo sapiens]	PtdIns	100	Welch Two Sample t-test	two.sided	0.0062614	0.37947
511	P00738	Haptoglobin [OS=Homo sapiens]	PtdIns	1000	Welch Two Sample t-test	two.sided	0.000567426	0.443627
512	P00738	Haptoglobin [OS=Homo sapiens]	Sauce 1	10	Welch Two Sample t-test	two.sided	8.26e-08	-0.571438
513	P00738	Haptoglobin [OS=Homo sapiens]	Sauce 1	100	Welch Two Sample t-test	two.sided	0.00127874	-0.0860261
514	P00738	Haptoglobin [OS=Homo sapiens]	Sauce 1	1000	Welch Two Sample t-test	two.sided	0.000203158	0.875402
515	P00738	Haptoglobin [OS=Homo sapiens]	Sauce 2	10	Welch Two Sample t-test	two.sided	0.087163	-0.043652
516	P00738	Haptoglobin [OS=Homo sapiens]	Sauce 2	100	Welch Two Sample t-test	two.sided	0.00365338	0.217763
517	P00738	Haptoglobin [OS=Homo sapiens]	Sauce 2	1000	Welch Two Sample t-test	two.sided	0.000111005	0.288828
518	P00738	Haptoglobin [OS=Homo sapiens]	Triglyceride	10	Welch Two Sample t-test	two.sided	0.00781352	0.172988
519	P00738	Haptoglobin [OS=Homo sapiens]	Triglyceride	100	Welch Two Sample t-test	two.sided	7.42e-05	0.657803
520	P00738	Haptoglobin [OS=Homo sapiens]	Triglyceride	1000	Welch Two Sample t-test	two.sided	5.55e-05	1.11433
521	P06396-2	Isoform 2 of Gelsolin [OS=Homo sapiens]	PE	10	Welch Two Sample t-test	two.sided	0.0572188	-0.206041
522	P06396-2	Isoform 2 of Gelsolin [OS=Homo sapiens]	PE	100	Welch Two Sample t-test	two.sided	0.0086103	-0.615403
523	P06396-2	Isoform 2 of Gelsolin [OS=Homo sapiens]	PtdChos	10	Welch Two Sample t-test	two.sided	0.00771693	-0.526803
524	P06396-2	Isoform 2 of Gelsolin [OS=Homo sapiens]	PtdChos	1000	Welch Two Sample t-test	two.sided	0.000228883	0.940762
525	P06396-2	Isoform 2 of Gelsolin [OS=Homo sapiens]	Diglycerol	10	Welch Two Sample t-test	two.sided	0.00125432	1.4492
526	P06396-2	Isoform 2 of Gelsolin [OS=Homo sapiens]	Diglycerol	100	Welch Two Sample t-test	two.sided	0.00186801	1.15294
527	P06396-2	Isoform 2 of Gelsolin [OS=Homo sapiens]	Diglycerol	1000	Welch Two Sample t-test	two.sided	0.00157225	0.696359
528	P06396-2	Isoform 2 of Gelsolin [OS=Homo sapiens]	Glucose	10	Welch Two Sample t-test	two.sided	0.108791	1.07417
529	P06396-2	Isoform 2 of Gelsolin [OS=Homo sapiens]	Glucose	100	Welch Two Sample t-test	two.sided	0.120904	0.732676
530	P06396-2	Isoform 2 of Gelsolin [OS=Homo sapiens]	Glucose	1000	Welch Two Sample t-test	two.sided	0.00648885	1.10227
531	P06396-2	Isoform 2 of Gelsolin [OS=Homo sapiens]	IMP	10	Welch Two Sample t-test	two.sided	0.0193253	0.41819
532	P06396-2	Isoform 2 of Gelsolin [OS=Homo sapiens]	IMP	100	Welch Two Sample t-test	two.sided	0.000961338	0.830789
533	P06396-2	Isoform 2 of Gelsolin [OS=Homo sapiens]	IMP	1000	Welch Two Sample t-test	two.sided	0.26031	0.45317
534	P06396-2	Isoform 2 of Gelsolin [OS=Homo sapiens]	PtdIns	10	Welch Two Sample t-test	two.sided	0.000291393	-1.4279
535	P06396-2	Isoform 2 of Gelsolin [OS=Homo sapiens]	PtdIns	100	Welch Two Sample t-test	two.sided	0.00143478	-0.760019
536	P06396-2	Isoform 2 of Gelsolin [OS=Homo sapiens]	PtdIns	1000	Welch Two Sample t-test	two.sided	0.00322112	-0.64025
537	P06396-2	Isoform 2 of Gelsolin [OS=Homo sapiens]	Sauce 1	10	Welch Two Sample t-test	two.sided	0.0133654	-0.822088
538	P06396-2	Isoform 2 of Gelsolin [OS=Homo sapiens]	Sauce 1	1000	Welch Two Sample t-test	two.sided	0.0356601	-0.320467
539	P06396-2	Isoform 2 of Gelsolin [OS=Homo sapiens]	Sauce 2	10	Welch Two Sample t-test	two.sided	0.00146894	-1.70485
540	P06396-2	Isoform 2 of Gelsolin [OS=Homo sapiens]	Sauce 2	100	Welch Two Sample t-test	two.sided	0.00328494	-1.34733
541	P06396-2	Isoform 2 of Gelsolin [OS=Homo sapiens]	Sauce 2	1000	Welch Two Sample t-test	two.sided	0.000965258	-0.877755
542	P06396-2	Isoform 2 of Gelsolin [OS=Homo sapiens]	Triglyceride	10	Welch Two Sample t-test	two.sided	0.0837639	-0.173623
543	P06396-2	Isoform 2 of Gelsolin [OS=Homo sapiens]	Triglyceride	100	Welch Two Sample t-test	two.sided	0.0106769	-0.386365
544	P06396-2	Isoform 2 of Gelsolin [OS=Homo sapiens]	Triglyceride	1000	Welch Two Sample t-test	two.sided	0.963005	0.00401857
545	P02549	Spectrin alpha chain, erythrocytic 1 [OS=Homo sapiens]	PE	10	Welch Two Sample t-test	two.sided	1.09e-05	-1.15504
546	P02549	Spectrin alpha chain, erythrocytic 1 [OS=Homo sapiens]	PE	100	Welch Two Sample t-test	two.sided	0.000578121	-0.922733
547	P02549	Spectrin alpha chain, erythrocytic 1 [OS=Homo sapiens]	PE	1000	Welch Two Sample t-test	two.sided	0.000295029	-1.64562
548	P02549	Spectrin alpha chain, erythrocytic 1 [OS=Homo sapiens]	B-complex	10	Welch Two Sample t-test	two.sided	0.000724132	-0.567503
549	P02549	Spectrin alpha chain, erythrocytic 1 [OS=Homo sapiens]	B-complex	100	Welch Two Sample t-test	two.sided	0.000554759	-1.19309
550	P02549	Spectrin alpha chain, erythrocytic 1 [OS=Homo sapiens]	B-complex	1000	Welch Two Sample t-test	two.sided	0.000389565	-1.06508
551	P02549	Spectrin alpha chain, erythrocytic 1 [OS=Homo sapiens]	PtdChos	10	Welch Two Sample t-test	two.sided	8.06e-05	-1.09357
552	P02549	Spectrin alpha chain, erythrocytic 1 [OS=Homo sapiens]	PtdChos	1000	Welch Two Sample t-test	two.sided	0.227259	0.0400238
553	P02549	Spectrin alpha chain, erythrocytic 1 [OS=Homo sapiens]	Diglycerol	10	Welch Two Sample t-test	two.sided	0.00261275	0.228994
554	P02549	Spectrin alpha chain, erythrocytic 1 [OS=Homo sapiens]	Diglycerol	100	Welch Two Sample t-test	two.sided	0.00176486	0.304506
555	P02549	Spectrin alpha chain, erythrocytic 1 [OS=Homo sapiens]	Diglycerol	1000	Welch Two Sample t-test	two.sided	0.0142741	-0.130429
556	P02549	Spectrin alpha chain, erythrocytic 1 [OS=Homo sapiens]	Glucose	10	Welch Two Sample t-test	two.sided	0.0314629	0.104276
557	P02549	Spectrin alpha chain, erythrocytic 1 [OS=Homo sapiens]	Glucose	100	Welch Two Sample t-test	two.sided	0.130694	0.0482046
558	P02549	Spectrin alpha chain, erythrocytic 1 [OS=Homo sapiens]	Glucose	1000	Welch Two Sample t-test	two.sided	0.145606	-0.0473972
559	P02549	Spectrin alpha chain, erythrocytic 1 [OS=Homo sapiens]	IMP	10	Welch Two Sample t-test	two.sided	0.0016154	-0.687966
560	P02549	Spectrin alpha chain, erythrocytic 1 [OS=Homo sapiens]	IMP	100	Welch Two Sample t-test	two.sided	0.0420594	-0.0866214
561	P02549	Spectrin alpha chain, erythrocytic 1 [OS=Homo sapiens]	IMP	1000	Welch Two Sample t-test	two.sided	0.00050952	-0.64917
562	P02549	Spectrin alpha chain, erythrocytic 1 [OS=Homo sapiens]	PtdIns	10	Welch Two Sample t-test	two.sided	1.53e-05	-1.04127
563	P02549	Spectrin alpha chain, erythrocytic 1 [OS=Homo sapiens]	PtdIns	100	Welch Two Sample t-test	two.sided	0.000145316	-0.836265
564	P02549	Spectrin alpha chain, erythrocytic 1 [OS=Homo sapiens]	PtdIns	1000	Welch Two Sample t-test	two.sided	0.00245365	-0.275228
565	P02549	Spectrin alpha chain, erythrocytic 1 [OS=Homo sapiens]	Sauce 1	10	Welch Two Sample t-test	two.sided	0.000821959	-0.823361
566	P02549	Spectrin alpha chain, erythrocytic 1 [OS=Homo sapiens]	Sauce 1	100	Welch Two Sample t-test	two.sided	0.000807139	-0.553012
567	P02549	Spectrin alpha chain, erythrocytic 1 [OS=Homo sapiens]	Sauce 1	1000	Welch Two Sample t-test	two.sided	0.000259138	0.349403
568	P02549	Spectrin alpha chain, erythrocytic 1 [OS=Homo sapiens]	Sauce 2	10	Welch Two Sample t-test	two.sided	0.000295068	-2.33661
569	P02549	Spectrin alpha chain, erythrocytic 1 [OS=Homo sapiens]	Sauce 2	100	Welch Two Sample t-test	two.sided	0.000243777	-1.78988
570	P02549	Spectrin alpha chain, erythrocytic 1 [OS=Homo sapiens]	Sauce 2	1000	Welch Two Sample t-test	two.sided	0.000100531	-0.611751
571	P02549	Spectrin alpha chain, erythrocytic 1 [OS=Homo sapiens]	Triglyceride	10	Welch Two Sample t-test	two.sided	0.280096	-0.06663
572	P02549	Spectrin alpha chain, erythrocytic 1 [OS=Homo sapiens]	Triglyceride	100	Welch Two Sample t-test	two.sided	0.254517	-0.0343388
573	P02549	Spectrin alpha chain, erythrocytic 1 [OS=Homo sapiens]	Triglyceride	1000	Welch Two Sample t-test	two.sided	0.0131871	0.635025
574	P10909	Clusterin [OS=Homo sapiens]	PE	10	Welch Two Sample t-test	two.sided	0.000139571	-0.269914
575	P10909	Clusterin [OS=Homo sapiens]	PE	100	Welch Two Sample t-test	two.sided	1.02e-06	-0.43779
576	P10909	Clusterin [OS=Homo sapiens]	PE	1000	Welch Two Sample t-test	two.sided	2.71e-06	-1.02919
577	P10909	Clusterin [OS=Homo sapiens]	B-complex	100	Welch Two Sample t-test	two.sided	0.000273253	-0.177552
578	P10909	Clusterin [OS=Homo sapiens]	B-complex	1000	Welch Two Sample t-test	two.sided	0.000472791	-0.0907476
579	P10909	Clusterin [OS=Homo sapiens]	PtdChos	10	Welch Two Sample t-test	two.sided	0.00611213	-0.105107
580	P10909	Clusterin [OS=Homo sapiens]	Diglycerol	10	Welch Two Sample t-test	two.sided	4.76e-06	-0.732841
581	P10909	Clusterin [OS=Homo sapiens]	Diglycerol	100	Welch Two Sample t-test	two.sided	0.000305994	-0.126103
582	P10909	Clusterin [OS=Homo sapiens]	Diglycerol	1000	Welch Two Sample t-test	two.sided	4.09e-05	-0.155409
583	P10909	Clusterin [OS=Homo sapiens]	Glucose	10	Welch Two Sample t-test	two.sided	1.34e-06	-0.862058
584	P10909	Clusterin [OS=Homo sapiens]	Glucose	100	Welch Two Sample t-test	two.sided	1.78e-05	-0.227787
585	P10909	Clusterin [OS=Homo sapiens]	IMP	10	Welch Two Sample t-test	two.sided	0.0348685	0.0525391
586	P10909	Clusterin [OS=Homo sapiens]	PtdIns	10	Welch Two Sample t-test	two.sided	0.000387269	-0.320182
587	P10909	Clusterin [OS=Homo sapiens]	PtdIns	100	Welch Two Sample t-test	two.sided	6.04e-06	-0.458031
588	P10909	Clusterin [OS=Homo sapiens]	PtdIns	1000	Welch Two Sample t-test	two.sided	0.043672	-0.0880725
589	P10909	Clusterin [OS=Homo sapiens]	Sauce 1	1000	Welch Two Sample t-test	two.sided	3.68e-05	-0.999472
590	P05106	Integrin beta-3 [OS=Homo sapiens]	PE	10	Welch Two Sample t-test	two.sided	8e-05	-0.474719
591	P05106	Integrin beta-3 [OS=Homo sapiens]	PE	100	Welch Two Sample t-test	two.sided	9.14e-06	-0.705065
592	P05106	Integrin beta-3 [OS=Homo sapiens]	PE	1000	Welch Two Sample t-test	two.sided	1.67e-05	-0.944171
593	P05106	Integrin beta-3 [OS=Homo sapiens]	B-complex	10	Welch Two Sample t-test	two.sided	2.29e-05	-0.816947
594	P05106	Integrin beta-3 [OS=Homo sapiens]	B-complex	100	Welch Two Sample t-test	two.sided	8.55e-09	-0.886299
595	P05106	Integrin beta-3 [OS=Homo sapiens]	B-complex	1000	Welch Two Sample t-test	two.sided	7.46e-05	-0.898584
596	P05106	Integrin beta-3 [OS=Homo sapiens]	PtdChos	10	Welch Two Sample t-test	two.sided	4.58e-08	-0.597388
597	P05106	Integrin beta-3 [OS=Homo sapiens]	PtdChos	1000	Welch Two Sample t-test	two.sided	3.89e-05	-0.707778
598	P05106	Integrin beta-3 [OS=Homo sapiens]	Diglycerol	10	Welch Two Sample t-test	two.sided	0.0294932	-0.13579
599	P05106	Integrin beta-3 [OS=Homo sapiens]	Diglycerol	100	Welch Two Sample t-test	two.sided	0.00199061	-0.609703
600	P05106	Integrin beta-3 [OS=Homo sapiens]	Diglycerol	1000	Welch Two Sample t-test	two.sided	3.92e-09	-1.06848
601	P05106	Integrin beta-3 [OS=Homo sapiens]	Glucose	10	Welch Two Sample t-test	two.sided	0.0043957	-0.329261
602	P05106	Integrin beta-3 [OS=Homo sapiens]	Glucose	100	Welch Two Sample t-test	two.sided	0.00638347	-0.543017
603	P05106	Integrin beta-3 [OS=Homo sapiens]	Glucose	1000	Welch Two Sample t-test	two.sided	0.000163658	-0.70918
604	P05106	Integrin beta-3 [OS=Homo sapiens]	IMP	10	Welch Two Sample t-test	two.sided	2.77e-08	-0.768316
605	P05106	Integrin beta-3 [OS=Homo sapiens]	IMP	100	Welch Two Sample t-test	two.sided	0.000963164	-0.454777
606	P05106	Integrin beta-3 [OS=Homo sapiens]	IMP	1000	Welch Two Sample t-test	two.sided	1.72e-06	-0.583213
607	P05106	Integrin beta-3 [OS=Homo sapiens]	PtdIns	10	Welch Two Sample t-test	two.sided	2.65e-05	-0.698415
608	P05106	Integrin beta-3 [OS=Homo sapiens]	PtdIns	100	Welch Two Sample t-test	two.sided	4.22e-05	-0.497444
609	P05106	Integrin beta-3 [OS=Homo sapiens]	PtdIns	1000	Welch Two Sample t-test	two.sided	4.35e-05	-0.618456
610	P05106	Integrin beta-3 [OS=Homo sapiens]	Sauce 1	10	Welch Two Sample t-test	two.sided	0.00197652	-0.525808
611	P05106	Integrin beta-3 [OS=Homo sapiens]	Sauce 1	100	Welch Two Sample t-test	two.sided	1.59e-08	-0.792645
612	P05106	Integrin beta-3 [OS=Homo sapiens]	Sauce 1	1000	Welch Two Sample t-test	two.sided	0.000888914	-0.254286
613	P05106	Integrin beta-3 [OS=Homo sapiens]	Sauce 2	10	Welch Two Sample t-test	two.sided	5.55e-07	-1.21093
614	P05106	Integrin beta-3 [OS=Homo sapiens]	Sauce 2	100	Welch Two Sample t-test	two.sided	1.87e-06	-0.82569
615	P05106	Integrin beta-3 [OS=Homo sapiens]	Sauce 2	1000	Welch Two Sample t-test	two.sided	7.49e-06	-0.858622
616	P05106	Integrin beta-3 [OS=Homo sapiens]	Triglyceride	10	Welch Two Sample t-test	two.sided	0.00121125	-0.175258
617	P05106	Integrin beta-3 [OS=Homo sapiens]	Triglyceride	100	Welch Two Sample t-test	two.sided	4.23e-08	-0.525073
618	P05106	Integrin beta-3 [OS=Homo sapiens]	Triglyceride	1000	Welch Two Sample t-test	two.sided	1.94e-06	-0.164733
619	P00736	Complement C1r subcomponent [OS=Homo sapiens]	PE	10	Welch Two Sample t-test	two.sided	0.00242835	0.317507
620	P00736	Complement C1r subcomponent [OS=Homo sapiens]	PE	100	Welch Two Sample t-test	two.sided	1.88e-05	0.75852
621	P00736	Complement C1r subcomponent [OS=Homo sapiens]	PE	1000	Welch Two Sample t-test	two.sided	3.8e-05	0.711924
622	P00736	Complement C1r subcomponent [OS=Homo sapiens]	B-complex	10	Welch Two Sample t-test	two.sided	0.233293	0.0617132
623	P00736	Complement C1r subcomponent [OS=Homo sapiens]	B-complex	100	Welch Two Sample t-test	two.sided	0.105624	0.0811789
624	P00736	Complement C1r subcomponent [OS=Homo sapiens]	B-complex	1000	Welch Two Sample t-test	two.sided	0.0286503	-0.132535
625	P00736	Complement C1r subcomponent [OS=Homo sapiens]	PtdChos	10	Welch Two Sample t-test	two.sided	0.000117933	0.518241
626	P00736	Complement C1r subcomponent [OS=Homo sapiens]	PtdChos	1000	Welch Two Sample t-test	two.sided	2.52e-05	1.07815
627	P00736	Complement C1r subcomponent [OS=Homo sapiens]	Diglycerol	10	Welch Two Sample t-test	two.sided	0.00674312	-0.37913
628	P00736	Complement C1r subcomponent [OS=Homo sapiens]	Diglycerol	100	Welch Two Sample t-test	two.sided	0.394204	0.0319964
629	P00736	Complement C1r subcomponent [OS=Homo sapiens]	Diglycerol	1000	Welch Two Sample t-test	two.sided	0.00811617	0.177112
630	P00736	Complement C1r subcomponent [OS=Homo sapiens]	Glucose	10	Welch Two Sample t-test	two.sided	0.00500229	-0.43472
631	P00736	Complement C1r subcomponent [OS=Homo sapiens]	Glucose	100	Welch Two Sample t-test	two.sided	0.0217669	-0.171327
632	P00736	Complement C1r subcomponent [OS=Homo sapiens]	Glucose	1000	Welch Two Sample t-test	two.sided	0.059385	-0.116108
633	P00736	Complement C1r subcomponent [OS=Homo sapiens]	IMP	10	Welch Two Sample t-test	two.sided	0.00113847	0.402895
634	P00736	Complement C1r subcomponent [OS=Homo sapiens]	IMP	100	Welch Two Sample t-test	two.sided	0.00134462	0.608229
635	P00736	Complement C1r subcomponent [OS=Homo sapiens]	IMP	1000	Welch Two Sample t-test	two.sided	0.00950026	-0.241849
636	P00736	Complement C1r subcomponent [OS=Homo sapiens]	PtdIns	10	Welch Two Sample t-test	two.sided	0.00205592	0.27198
637	P00736	Complement C1r subcomponent [OS=Homo sapiens]	PtdIns	100	Welch Two Sample t-test	two.sided	0.533265	0.0228559
638	P00736	Complement C1r subcomponent [OS=Homo sapiens]	PtdIns	1000	Welch Two Sample t-test	two.sided	0.000284077	-0.58998
639	P00736	Complement C1r subcomponent [OS=Homo sapiens]	Sauce 1	10	Welch Two Sample t-test	two.sided	5.46e-05	0.738583
640	P00736	Complement C1r subcomponent [OS=Homo sapiens]	Sauce 1	100	Welch Two Sample t-test	two.sided	0.00757645	-0.300791
641	P00736	Complement C1r subcomponent [OS=Homo sapiens]	Sauce 1	1000	Welch Two Sample t-test	two.sided	0.000772671	-1.6124
642	P00736	Complement C1r subcomponent [OS=Homo sapiens]	Sauce 2	10	Welch Two Sample t-test	two.sided	6.77e-06	0.891159
643	P00736	Complement C1r subcomponent [OS=Homo sapiens]	Sauce 2	100	Welch Two Sample t-test	two.sided	5.82e-06	0.966969
644	P00736	Complement C1r subcomponent [OS=Homo sapiens]	Sauce 2	1000	Welch Two Sample t-test	two.sided	0.000445531	-0.966272
645	P00736	Complement C1r subcomponent [OS=Homo sapiens]	Triglyceride	10	Welch Two Sample t-test	two.sided	0.000631418	0.526979
646	P00736	Complement C1r subcomponent [OS=Homo sapiens]	Triglyceride	100	Welch Two Sample t-test	two.sided	0.00191174	-0.738927
647	P00736	Complement C1r subcomponent [OS=Homo sapiens]	Triglyceride	1000	Welch Two Sample t-test	two.sided	0.000533043	-2.29276
648	P01009	Alpha-1-antitrypsin [OS=Homo sapiens]	PE	10	Welch Two Sample t-test	two.sided	0.000451298	0.214478
649	P01009	Alpha-1-antitrypsin [OS=Homo sapiens]	PE	100	Welch Two Sample t-test	two.sided	6.87e-05	0.0887656
650	P01009	Alpha-1-antitrypsin [OS=Homo sapiens]	PE	1000	Welch Two Sample t-test	two.sided	0.00304516	-0.43289
651	P01009	Alpha-1-antitrypsin [OS=Homo sapiens]	B-complex	10	Welch Two Sample t-test	two.sided	2.2e-06	1.26035
652	P01009	Alpha-1-antitrypsin [OS=Homo sapiens]	B-complex	100	Welch Two Sample t-test	two.sided	3.37e-07	1.42349
653	P01009	Alpha-1-antitrypsin [OS=Homo sapiens]	B-complex	1000	Welch Two Sample t-test	two.sided	1.04e-05	1.26032
654	P01009	Alpha-1-antitrypsin [OS=Homo sapiens]	PtdChos	10	Welch Two Sample t-test	two.sided	0.0313996	0.0307927
655	P01009	Alpha-1-antitrypsin [OS=Homo sapiens]	PtdChos	1000	Welch Two Sample t-test	two.sided	0.000378911	0.178522
656	P01009	Alpha-1-antitrypsin [OS=Homo sapiens]	Diglycerol	10	Welch Two Sample t-test	two.sided	0.000200772	0.79887
657	P01009	Alpha-1-antitrypsin [OS=Homo sapiens]	Diglycerol	100	Welch Two Sample t-test	two.sided	1.85e-06	0.933732
658	P01009	Alpha-1-antitrypsin [OS=Homo sapiens]	Diglycerol	1000	Welch Two Sample t-test	two.sided	9.91e-10	1.20865
659	P01009	Alpha-1-antitrypsin [OS=Homo sapiens]	Glucose	10	Welch Two Sample t-test	two.sided	5.23e-06	0.746978
660	P01009	Alpha-1-antitrypsin [OS=Homo sapiens]	Glucose	100	Welch Two Sample t-test	two.sided	6.18e-06	1.00264
661	P01009	Alpha-1-antitrypsin [OS=Homo sapiens]	Glucose	1000	Welch Two Sample t-test	two.sided	2.3e-06	0.85212
662	P01009	Alpha-1-antitrypsin [OS=Homo sapiens]	IMP	10	Welch Two Sample t-test	two.sided	0.000211341	-0.0717567
663	P01009	Alpha-1-antitrypsin [OS=Homo sapiens]	IMP	100	Welch Two Sample t-test	two.sided	0.000467848	-0.37605
664	P01009	Alpha-1-antitrypsin [OS=Homo sapiens]	IMP	1000	Welch Two Sample t-test	two.sided	0.00197407	-0.0874698
665	P01009	Alpha-1-antitrypsin [OS=Homo sapiens]	PtdIns	10	Welch Two Sample t-test	two.sided	3.03e-06	-1.53485
666	P01009	Alpha-1-antitrypsin [OS=Homo sapiens]	PtdIns	100	Welch Two Sample t-test	two.sided	9.86e-05	-1.90646
667	P01009	Alpha-1-antitrypsin [OS=Homo sapiens]	PtdIns	1000	Welch Two Sample t-test	two.sided	1.24e-07	-1.87421
668	P01009	Alpha-1-antitrypsin [OS=Homo sapiens]	Sauce 1	10	Welch Two Sample t-test	two.sided	1.4e-09	-2.32483
669	P01009	Alpha-1-antitrypsin [OS=Homo sapiens]	Sauce 1	100	Welch Two Sample t-test	two.sided	3.57e-07	-2.39615
670	P01009	Alpha-1-antitrypsin [OS=Homo sapiens]	Sauce 1	1000	Welch Two Sample t-test	two.sided	2.4e-09	-2.26294
671	P01009	Alpha-1-antitrypsin [OS=Homo sapiens]	Sauce 2	10	Welch Two Sample t-test	two.sided	9.69e-07	-2.34369
672	P01009	Alpha-1-antitrypsin [OS=Homo sapiens]	Sauce 2	100	Welch Two Sample t-test	two.sided	4.33e-09	-2.31087
673	P01009	Alpha-1-antitrypsin [OS=Homo sapiens]	Sauce 2	1000	Welch Two Sample t-test	two.sided	1.97e-05	-2.22214
674	P01009	Alpha-1-antitrypsin [OS=Homo sapiens]	Triglyceride	10	Welch Two Sample t-test	two.sided	4.07e-05	-0.0853452
675	P01009	Alpha-1-antitrypsin [OS=Homo sapiens]	Triglyceride	100	Welch Two Sample t-test	two.sided	2.03e-08	-0.766646
676	P01009	Alpha-1-antitrypsin [OS=Homo sapiens]	Triglyceride	1000	Welch Two Sample t-test	two.sided	1.55e-06	-2.99678
677	P02649	Apolipoprotein E [OS=Homo sapiens]	PE	10	Welch Two Sample t-test	two.sided	0.000127513	-0.327798
678	P02649	Apolipoprotein E [OS=Homo sapiens]	PE	100	Welch Two Sample t-test	two.sided	0.00099366	-0.145237
679	P02649	Apolipoprotein E [OS=Homo sapiens]	PE	1000	Welch Two Sample t-test	two.sided	0.000424394	-0.381872
680	P02649	Apolipoprotein E [OS=Homo sapiens]	B-complex	10	Welch Two Sample t-test	two.sided	0.00299498	-0.125185
681	P02649	Apolipoprotein E [OS=Homo sapiens]	B-complex	100	Welch Two Sample t-test	two.sided	0.000307314	-0.572247
682	P02649	Apolipoprotein E [OS=Homo sapiens]	B-complex	1000	Welch Two Sample t-test	two.sided	0.000205505	-0.316613
683	P02649	Apolipoprotein E [OS=Homo sapiens]	PtdChos	10	Welch Two Sample t-test	two.sided	0.000496035	-0.252708
684	P02649	Apolipoprotein E [OS=Homo sapiens]	PtdChos	1000	Welch Two Sample t-test	two.sided	1.66e-06	0.796575
685	P02649	Apolipoprotein E [OS=Homo sapiens]	Diglycerol	10	Welch Two Sample t-test	two.sided	0.000380195	-0.29717
686	P02649	Apolipoprotein E [OS=Homo sapiens]	Diglycerol	100	Welch Two Sample t-test	two.sided	0.00234661	-0.222444
687	P02649	Apolipoprotein E [OS=Homo sapiens]	Diglycerol	1000	Welch Two Sample t-test	two.sided	0.000389781	-0.455887
688	P02649	Apolipoprotein E [OS=Homo sapiens]	Glucose	10	Welch Two Sample t-test	two.sided	0.000222227	-0.481078
689	P02649	Apolipoprotein E [OS=Homo sapiens]	Glucose	100	Welch Two Sample t-test	two.sided	0.00238283	-0.139772
690	P02649	Apolipoprotein E [OS=Homo sapiens]	Glucose	1000	Welch Two Sample t-test	two.sided	0.000318069	-0.531988
691	P02649	Apolipoprotein E [OS=Homo sapiens]	IMP	10	Welch Two Sample t-test	two.sided	0.0659709	0.0357736
692	P02649	Apolipoprotein E [OS=Homo sapiens]	IMP	100	Welch Two Sample t-test	two.sided	0.00799233	0.0725199
693	P02649	Apolipoprotein E [OS=Homo sapiens]	IMP	1000	Welch Two Sample t-test	two.sided	0.00215753	-0.656227
694	P02649	Apolipoprotein E [OS=Homo sapiens]	PtdIns	10	Welch Two Sample t-test	two.sided	4.78e-05	0.264222
695	P02649	Apolipoprotein E [OS=Homo sapiens]	PtdIns	100	Welch Two Sample t-test	two.sided	0.054471	0.0985913
696	P02649	Apolipoprotein E [OS=Homo sapiens]	PtdIns	1000	Welch Two Sample t-test	two.sided	0.00789611	1.39015
697	P02649	Apolipoprotein E [OS=Homo sapiens]	Sauce 1	10	Welch Two Sample t-test	two.sided	0.0153919	-0.0822716
698	P02649	Apolipoprotein E [OS=Homo sapiens]	Sauce 1	100	Welch Two Sample t-test	two.sided	0.000126245	0.318174
699	P02649	Apolipoprotein E [OS=Homo sapiens]	Sauce 1	1000	Welch Two Sample t-test	two.sided	6.03e-05	1.8389
700	P02649	Apolipoprotein E [OS=Homo sapiens]	Sauce 2	10	Welch Two Sample t-test	two.sided	0.000353593	-0.711529
701	P02649	Apolipoprotein E [OS=Homo sapiens]	Sauce 2	100	Welch Two Sample t-test	two.sided	0.000433686	-0.62247
702	P02649	Apolipoprotein E [OS=Homo sapiens]	Sauce 2	1000	Welch Two Sample t-test	two.sided	0.00134334	0.4573
703	P02649	Apolipoprotein E [OS=Homo sapiens]	Triglyceride	10	Welch Two Sample t-test	two.sided	0.0132584	-0.0653421
704	P02649	Apolipoprotein E [OS=Homo sapiens]	Triglyceride	100	Welch Two Sample t-test	two.sided	0.000442002	0.20231
705	P02649	Apolipoprotein E [OS=Homo sapiens]	Triglyceride	1000	Welch Two Sample t-test	two.sided	2.94e-06	1.21747
706	P12259	Coagulation factor V [OS=Homo sapiens]	PE	10	Welch Two Sample t-test	two.sided	0.000102134	-0.485293
707	P12259	Coagulation factor V [OS=Homo sapiens]	PE	100	Welch Two Sample t-test	two.sided	0.000278686	-0.426111
708	P12259	Coagulation factor V [OS=Homo sapiens]	PE	1000	Welch Two Sample t-test	two.sided	0.000262467	-0.575601
709	P12259	Coagulation factor V [OS=Homo sapiens]	B-complex	10	Welch Two Sample t-test	two.sided	0.000149291	-1.15788
710	P12259	Coagulation factor V [OS=Homo sapiens]	B-complex	100	Welch Two Sample t-test	two.sided	6.87e-08	-1.30669
711	P12259	Coagulation factor V [OS=Homo sapiens]	B-complex	1000	Welch Two Sample t-test	two.sided	2.67e-05	-1.20521
712	P12259	Coagulation factor V [OS=Homo sapiens]	PtdChos	10	Welch Two Sample t-test	two.sided	1.14e-05	-0.490275
713	P12259	Coagulation factor V [OS=Homo sapiens]	PtdChos	1000	Welch Two Sample t-test	two.sided	1.87e-05	0.720372
714	P12259	Coagulation factor V [OS=Homo sapiens]	Diglycerol	10	Welch Two Sample t-test	two.sided	4.68e-07	-1.04927
715	P12259	Coagulation factor V [OS=Homo sapiens]	Diglycerol	100	Welch Two Sample t-test	two.sided	7.49e-05	-0.663223
716	P12259	Coagulation factor V [OS=Homo sapiens]	Diglycerol	1000	Welch Two Sample t-test	two.sided	1.09e-06	-0.752185
717	P12259	Coagulation factor V [OS=Homo sapiens]	Glucose	10	Welch Two Sample t-test	two.sided	0.000341539	-0.95547
718	P12259	Coagulation factor V [OS=Homo sapiens]	Glucose	100	Welch Two Sample t-test	two.sided	3.74e-05	-0.72719
719	P12259	Coagulation factor V [OS=Homo sapiens]	Glucose	1000	Welch Two Sample t-test	two.sided	5.43e-05	-0.926847
720	P12259	Coagulation factor V [OS=Homo sapiens]	IMP	10	Welch Two Sample t-test	two.sided	0.00599225	-0.203971
721	P12259	Coagulation factor V [OS=Homo sapiens]	IMP	100	Welch Two Sample t-test	two.sided	0.00351634	0.0943083
722	P12259	Coagulation factor V [OS=Homo sapiens]	IMP	1000	Welch Two Sample t-test	two.sided	0.000337205	-1.04114
723	P12259	Coagulation factor V [OS=Homo sapiens]	PtdIns	10	Welch Two Sample t-test	two.sided	0.000239199	-0.554518
724	P12259	Coagulation factor V [OS=Homo sapiens]	PtdIns	100	Welch Two Sample t-test	two.sided	0.0138949	-0.356324
725	P12259	Coagulation factor V [OS=Homo sapiens]	PtdIns	1000	Welch Two Sample t-test	two.sided	0.67552	0.0157384
726	P12259	Coagulation factor V [OS=Homo sapiens]	Sauce 1	10	Welch Two Sample t-test	two.sided	0.0330047	0.0649055
727	P12259	Coagulation factor V [OS=Homo sapiens]	Sauce 1	100	Welch Two Sample t-test	two.sided	8.46e-06	-0.897663
728	P12259	Coagulation factor V [OS=Homo sapiens]	Sauce 1	1000	Welch Two Sample t-test	two.sided	1.13e-05	-1.02297
729	P12259	Coagulation factor V [OS=Homo sapiens]	Sauce 2	10	Welch Two Sample t-test	two.sided	0.000306303	-0.262927
730	P12259	Coagulation factor V [OS=Homo sapiens]	Sauce 2	100	Welch Two Sample t-test	two.sided	0.000487144	0.170123
731	P12259	Coagulation factor V [OS=Homo sapiens]	Sauce 2	1000	Welch Two Sample t-test	two.sided	0.000649669	-0.228969
732	P12259	Coagulation factor V [OS=Homo sapiens]	Triglyceride	10	Welch Two Sample t-test	two.sided	0.00107437	-0.10642
733	P12259	Coagulation factor V [OS=Homo sapiens]	Triglyceride	100	Welch Two Sample t-test	two.sided	1.19e-06	-1.28609
734	P12259	Coagulation factor V [OS=Homo sapiens]	Triglyceride	1000	Welch Two Sample t-test	two.sided	4.85e-08	-1.75517
735	P04114	Apolipoprotein B-100 [OS=Homo sapiens]	PE	10	Welch Two Sample t-test	two.sided	3.82e-06	-2.06794
736	P04114	Apolipoprotein B-100 [OS=Homo sapiens]	PE	100	Welch Two Sample t-test	two.sided	4.36e-05	-0.290353
737	P04114	Apolipoprotein B-100 [OS=Homo sapiens]	PE	1000	Welch Two Sample t-test	two.sided	2.41e-06	-0.795899
738	P04114	Apolipoprotein B-100 [OS=Homo sapiens]	B-complex	10	Welch Two Sample t-test	two.sided	0.00410349	-0.779858
739	P04114	Apolipoprotein B-100 [OS=Homo sapiens]	B-complex	100	Welch Two Sample t-test	two.sided	5.83e-09	-2.07135
740	P04114	Apolipoprotein B-100 [OS=Homo sapiens]	B-complex	1000	Welch Two Sample t-test	two.sided	0.141817	-0.420675
741	P04114	Apolipoprotein B-100 [OS=Homo sapiens]	PtdChos	10	Welch Two Sample t-test	two.sided	0.00663931	0.0275465
742	P04114	Apolipoprotein B-100 [OS=Homo sapiens]	PtdChos	1000	Welch Two Sample t-test	two.sided	8.51e-07	2.24068
743	P04114	Apolipoprotein B-100 [OS=Homo sapiens]	Diglycerol	10	Welch Two Sample t-test	two.sided	6e-09	-2.3999
744	P04114	Apolipoprotein B-100 [OS=Homo sapiens]	Diglycerol	100	Welch Two Sample t-test	two.sided	0.000301129	-1.89621
745	P04114	Apolipoprotein B-100 [OS=Homo sapiens]	Diglycerol	1000	Welch Two Sample t-test	two.sided	4.49e-09	-2.18734
746	P04114	Apolipoprotein B-100 [OS=Homo sapiens]	Glucose	10	Welch Two Sample t-test	two.sided	3.44e-06	-2.331
747	P04114	Apolipoprotein B-100 [OS=Homo sapiens]	Glucose	100	Welch Two Sample t-test	two.sided	8.87e-09	-2.40363
748	P04114	Apolipoprotein B-100 [OS=Homo sapiens]	Glucose	1000	Welch Two Sample t-test	two.sided	1.83e-06	-3.37993
749	P04114	Apolipoprotein B-100 [OS=Homo sapiens]	IMP	10	Welch Two Sample t-test	two.sided	5.13e-09	-1.95581
750	P04114	Apolipoprotein B-100 [OS=Homo sapiens]	IMP	100	Welch Two Sample t-test	two.sided	1.45e-05	-0.363346
751	P04114	Apolipoprotein B-100 [OS=Homo sapiens]	IMP	1000	Welch Two Sample t-test	two.sided	5.22e-09	-1.84123
752	P04114	Apolipoprotein B-100 [OS=Homo sapiens]	PtdIns	10	Welch Two Sample t-test	two.sided	1.77e-06	-2.97144
753	P04114	Apolipoprotein B-100 [OS=Homo sapiens]	PtdIns	100	Welch Two Sample t-test	two.sided	6.66e-05	-1.74687
754	P04114	Apolipoprotein B-100 [OS=Homo sapiens]	PtdIns	1000	Welch Two Sample t-test	two.sided	5.61e-05	-0.478619
755	P04114	Apolipoprotein B-100 [OS=Homo sapiens]	Sauce 1	10	Welch Two Sample t-test	two.sided	8.19e-06	-0.965856
756	P04114	Apolipoprotein B-100 [OS=Homo sapiens]	Sauce 1	100	Welch Two Sample t-test	two.sided	0.000340218	-0.397386
757	P04114	Apolipoprotein B-100 [OS=Homo sapiens]	Sauce 1	1000	Welch Two Sample t-test	two.sided	0.000164921	1.63654
758	P04114	Apolipoprotein B-100 [OS=Homo sapiens]	Sauce 2	10	Welch Two Sample t-test	two.sided	3.34e-06	0.527432
759	P04114	Apolipoprotein B-100 [OS=Homo sapiens]	Sauce 2	100	Welch Two Sample t-test	two.sided	4.17e-06	-0.33636
760	P04114	Apolipoprotein B-100 [OS=Homo sapiens]	Sauce 2	1000	Welch Two Sample t-test	two.sided	6.67e-05	1.84838
761	P04114	Apolipoprotein B-100 [OS=Homo sapiens]	Triglyceride	10	Welch Two Sample t-test	two.sided	1.14e-07	-1.08489
762	P04114	Apolipoprotein B-100 [OS=Homo sapiens]	Triglyceride	100	Welch Two Sample t-test	two.sided	0.000142271	0.357191
763	P04114	Apolipoprotein B-100 [OS=Homo sapiens]	Triglyceride	1000	Welch Two Sample t-test	two.sided	3.17e-07	0.33053
764	P04003	C4b-binding protein alpha chain [OS=Homo sapiens]	PE	10	Welch Two Sample t-test	two.sided	0.00160369	-0.380441
765	P04003	C4b-binding protein alpha chain [OS=Homo sapiens]	PE	100	Welch Two Sample t-test	two.sided	7.07e-05	1.19698
766	P04003	C4b-binding protein alpha chain [OS=Homo sapiens]	PE	1000	Welch Two Sample t-test	two.sided	0.000299959	3.41826
767	P04003	C4b-binding protein alpha chain [OS=Homo sapiens]	B-complex	10	Welch Two Sample t-test	two.sided	0.00830017	0.259087
768	P04003	C4b-binding protein alpha chain [OS=Homo sapiens]	B-complex	100	Welch Two Sample t-test	two.sided	0.0187457	-0.08148
769	P04003	C4b-binding protein alpha chain [OS=Homo sapiens]	B-complex	1000	Welch Two Sample t-test	two.sided	0.00349602	0.196166
770	P04003	C4b-binding protein alpha chain [OS=Homo sapiens]	PtdChos	10	Welch Two Sample t-test	two.sided	0.0963228	-0.137511
771	P04003	C4b-binding protein alpha chain [OS=Homo sapiens]	PtdChos	1000	Welch Two Sample t-test	two.sided	0.00263226	0.396214
772	P04003	C4b-binding protein alpha chain [OS=Homo sapiens]	Diglycerol	10	Welch Two Sample t-test	two.sided	0.356806	0.0117281
773	P04003	C4b-binding protein alpha chain [OS=Homo sapiens]	Diglycerol	100	Welch Two Sample t-test	two.sided	9.19e-06	0.575473
774	P04003	C4b-binding protein alpha chain [OS=Homo sapiens]	Diglycerol	1000	Welch Two Sample t-test	two.sided	7.16e-05	0.349402
775	P04003	C4b-binding protein alpha chain [OS=Homo sapiens]	Glucose	10	Welch Two Sample t-test	two.sided	0.01398	-0.0517157
776	P04003	C4b-binding protein alpha chain [OS=Homo sapiens]	Glucose	100	Welch Two Sample t-test	two.sided	0.000299579	0.34599
777	P04003	C4b-binding protein alpha chain [OS=Homo sapiens]	Glucose	1000	Welch Two Sample t-test	two.sided	0.000653509	0.177828
778	P04003	C4b-binding protein alpha chain [OS=Homo sapiens]	IMP	10	Welch Two Sample t-test	two.sided	7.31e-05	0.174492
779	P04003	C4b-binding protein alpha chain [OS=Homo sapiens]	IMP	100	Welch Two Sample t-test	two.sided	2.84e-05	0.764244
780	P04003	C4b-binding protein alpha chain [OS=Homo sapiens]	IMP	1000	Welch Two Sample t-test	two.sided	0.00324859	0.350055
781	P04003	C4b-binding protein alpha chain [OS=Homo sapiens]	PtdIns	10	Welch Two Sample t-test	two.sided	0.00376098	-0.314207
782	P04003	C4b-binding protein alpha chain [OS=Homo sapiens]	PtdIns	100	Welch Two Sample t-test	two.sided	0.0185514	-0.21104
783	P04003	C4b-binding protein alpha chain [OS=Homo sapiens]	PtdIns	1000	Welch Two Sample t-test	two.sided	9.89e-05	-1.51798
784	P04003	C4b-binding protein alpha chain [OS=Homo sapiens]	Sauce 1	10	Welch Two Sample t-test	two.sided	0.0335511	-0.122312
785	P04003	C4b-binding protein alpha chain [OS=Homo sapiens]	Sauce 1	100	Welch Two Sample t-test	two.sided	0.000163897	-0.414026
786	P04003	C4b-binding protein alpha chain [OS=Homo sapiens]	Sauce 1	1000	Welch Two Sample t-test	two.sided	0.00116929	-0.105934
787	P04003	C4b-binding protein alpha chain [OS=Homo sapiens]	Sauce 2	10	Welch Two Sample t-test	two.sided	8.43e-07	-0.730314
788	P04003	C4b-binding protein alpha chain [OS=Homo sapiens]	Sauce 2	100	Welch Two Sample t-test	two.sided	0.0012553	0.757718
789	P04003	C4b-binding protein alpha chain [OS=Homo sapiens]	Sauce 2	1000	Welch Two Sample t-test	two.sided	5.37e-07	4.25526
790	P04003	C4b-binding protein alpha chain [OS=Homo sapiens]	Triglyceride	10	Welch Two Sample t-test	two.sided	0.00779813	0.428694
791	P04003	C4b-binding protein alpha chain [OS=Homo sapiens]	Triglyceride	100	Welch Two Sample t-test	two.sided	7.72e-05	-0.279095
792	P04003	C4b-binding protein alpha chain [OS=Homo sapiens]	Triglyceride	1000	Welch Two Sample t-test	two.sided	6.28e-09	1.36927
793	P01042	Kininogen-1 [OS=Homo sapiens]	PE	10	Welch Two Sample t-test	two.sided	0.000485811	0.875018
794	P01042	Kininogen-1 [OS=Homo sapiens]	PE	100	Welch Two Sample t-test	two.sided	0.000362886	0.858871
795	P01042	Kininogen-1 [OS=Homo sapiens]	PE	1000	Welch Two Sample t-test	two.sided	0.000386214	1.13604
796	P01042	Kininogen-1 [OS=Homo sapiens]	B-complex	10	Welch Two Sample t-test	two.sided	0.000873413	0.498295
797	P01042	Kininogen-1 [OS=Homo sapiens]	B-complex	100	Welch Two Sample t-test	two.sided	0.0126066	0.593264
798	P01042	Kininogen-1 [OS=Homo sapiens]	B-complex	1000	Welch Two Sample t-test	two.sided	0.000380756	0.551081
799	P01042	Kininogen-1 [OS=Homo sapiens]	PtdChos	10	Welch Two Sample t-test	two.sided	0.000368407	0.445238
800	P01042	Kininogen-1 [OS=Homo sapiens]	PtdChos	1000	Welch Two Sample t-test	two.sided	5.99e-05	0.804498
801	P01042	Kininogen-1 [OS=Homo sapiens]	Diglycerol	10	Welch Two Sample t-test	two.sided	1.13e-06	-1.03313
802	P01042	Kininogen-1 [OS=Homo sapiens]	Diglycerol	100	Welch Two Sample t-test	two.sided	1.87e-07	-1.10979
803	P01042	Kininogen-1 [OS=Homo sapiens]	Diglycerol	1000	Welch Two Sample t-test	two.sided	9.21e-07	0.940179
804	P01042	Kininogen-1 [OS=Homo sapiens]	Glucose	10	Welch Two Sample t-test	two.sided	2.27e-06	0.789636
805	P01042	Kininogen-1 [OS=Homo sapiens]	Glucose	100	Welch Two Sample t-test	two.sided	3.12e-06	0.481769
806	P01042	Kininogen-1 [OS=Homo sapiens]	Glucose	1000	Welch Two Sample t-test	two.sided	9.11e-05	-1.14271
807	P01042	Kininogen-1 [OS=Homo sapiens]	IMP	10	Welch Two Sample t-test	two.sided	2.31e-06	-1.94355
808	P01042	Kininogen-1 [OS=Homo sapiens]	IMP	100	Welch Two Sample t-test	two.sided	0.00567619	0.34872
809	P01042	Kininogen-1 [OS=Homo sapiens]	IMP	1000	Welch Two Sample t-test	two.sided	0.000409458	-2.03902
810	P01042	Kininogen-1 [OS=Homo sapiens]	PtdIns	10	Welch Two Sample t-test	two.sided	0.00136174	-2.12713
811	P01042	Kininogen-1 [OS=Homo sapiens]	PtdIns	100	Welch Two Sample t-test	two.sided	0.000768249	-3.25492
812	P01042	Kininogen-1 [OS=Homo sapiens]	PtdIns	1000	Welch Two Sample t-test	two.sided	0.0438379	0.32448
813	P01042	Kininogen-1 [OS=Homo sapiens]	Sauce 1	10	Welch Two Sample t-test	two.sided	0.00136934	-1.4845
814	P01042	Kininogen-1 [OS=Homo sapiens]	Sauce 1	100	Welch Two Sample t-test	two.sided	0.00120593	0.479326
815	P01042	Kininogen-1 [OS=Homo sapiens]	Sauce 1	1000	Welch Two Sample t-test	two.sided	5.15e-06	1.04495
816	P01042	Kininogen-1 [OS=Homo sapiens]	Sauce 2	10	Welch Two Sample t-test	two.sided	1.72e-08	-1.41837
817	P01042	Kininogen-1 [OS=Homo sapiens]	Sauce 2	100	Welch Two Sample t-test	two.sided	1.07e-05	-1.51078
818	P01042	Kininogen-1 [OS=Homo sapiens]	Sauce 2	1000	Welch Two Sample t-test	two.sided	0.000386523	1.50738
819	P01042	Kininogen-1 [OS=Homo sapiens]	Triglyceride	10	Welch Two Sample t-test	two.sided	9.76e-06	0.295911
820	P01042	Kininogen-1 [OS=Homo sapiens]	Triglyceride	100	Welch Two Sample t-test	two.sided	0.38863	0.0209456
821	P01042	Kininogen-1 [OS=Homo sapiens]	Triglyceride	1000	Welch Two Sample t-test	two.sided	0.00125027	0.062841
822	P01042-2	Isoform LMW of Kininogen-1 [OS=Homo sapiens]	PE	10	Welch Two Sample t-test	two.sided	4.83e-05	0.62727
823	P01042-2	Isoform LMW of Kininogen-1 [OS=Homo sapiens]	PE	100	Welch Two Sample t-test	two.sided	0.0225025	0.127978
824	P01042-2	Isoform LMW of Kininogen-1 [OS=Homo sapiens]	PE	1000	Welch Two Sample t-test	two.sided	0.001223	0.445035
825	P01042-2	Isoform LMW of Kininogen-1 [OS=Homo sapiens]	B-complex	10	Welch Two Sample t-test	two.sided	0.0207285	-0.253732
826	P01042-2	Isoform LMW of Kininogen-1 [OS=Homo sapiens]	B-complex	100	Welch Two Sample t-test	two.sided	0.912643	-0.00454827
827	P01042-2	Isoform LMW of Kininogen-1 [OS=Homo sapiens]	B-complex	1000	Welch Two Sample t-test	two.sided	0.0044379	-0.459128
828	P01042-2	Isoform LMW of Kininogen-1 [OS=Homo sapiens]	PtdChos	10	Welch Two Sample t-test	two.sided	0.158917	0.0657295
829	P01042-2	Isoform LMW of Kininogen-1 [OS=Homo sapiens]	PtdChos	1000	Welch Two Sample t-test	two.sided	0.00018988	-0.995104
830	P01042-2	Isoform LMW of Kininogen-1 [OS=Homo sapiens]	Diglycerol	10	Welch Two Sample t-test	two.sided	1.25e-06	2.31338
831	P01042-2	Isoform LMW of Kininogen-1 [OS=Homo sapiens]	Diglycerol	100	Welch Two Sample t-test	two.sided	2.01e-07	2.72207
832	P01042-2	Isoform LMW of Kininogen-1 [OS=Homo sapiens]	Diglycerol	1000	Welch Two Sample t-test	two.sided	0.743265	0.0122242
833	P01042-2	Isoform LMW of Kininogen-1 [OS=Homo sapiens]	Glucose	10	Welch Two Sample t-test	two.sided	0.0485599	-0.106763
834	P01042-2	Isoform LMW of Kininogen-1 [OS=Homo sapiens]	Glucose	100	Welch Two Sample t-test	two.sided	0.0931886	0.0774162
835	P01042-2	Isoform LMW of Kininogen-1 [OS=Homo sapiens]	Glucose	1000	Welch Two Sample t-test	two.sided	3.19e-08	2.60434
836	P01042-2	Isoform LMW of Kininogen-1 [OS=Homo sapiens]	IMP	10	Welch Two Sample t-test	two.sided	2.82e-09	2.98171
837	P01042-2	Isoform LMW of Kininogen-1 [OS=Homo sapiens]	IMP	100	Welch Two Sample t-test	two.sided	0.00104871	-0.376407
838	P01042-2	Isoform LMW of Kininogen-1 [OS=Homo sapiens]	IMP	1000	Welch Two Sample t-test	two.sided	0.000414918	2.80773
839	P01042-2	Isoform LMW of Kininogen-1 [OS=Homo sapiens]	PtdIns	10	Welch Two Sample t-test	two.sided	0.00028294	2.81297
840	P01042-2	Isoform LMW of Kininogen-1 [OS=Homo sapiens]	PtdIns	100	Welch Two Sample t-test	two.sided	0.00024278	2.2492
841	P01042-2	Isoform LMW of Kininogen-1 [OS=Homo sapiens]	PtdIns	1000	Welch Two Sample t-test	two.sided	0.00058476	-0.47089
842	P01042-2	Isoform LMW of Kininogen-1 [OS=Homo sapiens]	Sauce 1	10	Welch Two Sample t-test	two.sided	7.17e-09	3.72743
843	P01042-2	Isoform LMW of Kininogen-1 [OS=Homo sapiens]	Sauce 1	100	Welch Two Sample t-test	two.sided	0.0173765	0.150227
844	P01042-2	Isoform LMW of Kininogen-1 [OS=Homo sapiens]	Sauce 1	1000	Welch Two Sample t-test	two.sided	0.00587937	-0.355631
845	P01042-2	Isoform LMW of Kininogen-1 [OS=Homo sapiens]	Sauce 2	10	Welch Two Sample t-test	two.sided	3.64e-05	4.05063
846	P01042-2	Isoform LMW of Kininogen-1 [OS=Homo sapiens]	Sauce 2	100	Welch Two Sample t-test	two.sided	6.47e-06	3.81027
847	P01042-2	Isoform LMW of Kininogen-1 [OS=Homo sapiens]	Sauce 2	1000	Welch Two Sample t-test	two.sided	0.000255698	-1.38749
848	P01042-2	Isoform LMW of Kininogen-1 [OS=Homo sapiens]	Triglyceride	10	Welch Two Sample t-test	two.sided	0.159774	-0.0583982
849	P01042-2	Isoform LMW of Kininogen-1 [OS=Homo sapiens]	Triglyceride	100	Welch Two Sample t-test	two.sided	0.00538344	-0.315679
850	P01042-2	Isoform LMW of Kininogen-1 [OS=Homo sapiens]	Triglyceride	1000	Welch Two Sample t-test	two.sided	0.000988956	-0.375404
851	P00747	Plasminogen [OS=Homo sapiens]	PE	10	Welch Two Sample t-test	two.sided	0.00698544	-0.284649
852	P00747	Plasminogen [OS=Homo sapiens]	PE	100	Welch Two Sample t-test	two.sided	0.00947408	-0.24261
853	P00747	Plasminogen [OS=Homo sapiens]	PE	1000	Welch Two Sample t-test	two.sided	0.35479	-0.0604222
854	P00747	Plasminogen [OS=Homo sapiens]	B-complex	10	Welch Two Sample t-test	two.sided	0.733446	0.0277976
855	P00747	Plasminogen [OS=Homo sapiens]	B-complex	100	Welch Two Sample t-test	two.sided	0.00337211	-0.317067
856	P00747	Plasminogen [OS=Homo sapiens]	B-complex	1000	Welch Two Sample t-test	two.sided	0.000416679	1.58975
857	P00747	Plasminogen [OS=Homo sapiens]	PtdChos	10	Welch Two Sample t-test	two.sided	0.0355344	-0.379213
858	P00747	Plasminogen [OS=Homo sapiens]	PtdChos	1000	Welch Two Sample t-test	two.sided	0.0283272	-0.0657912
859	P00747	Plasminogen [OS=Homo sapiens]	Diglycerol	10	Welch Two Sample t-test	two.sided	0.0406232	0.419749
860	P00747	Plasminogen [OS=Homo sapiens]	Diglycerol	100	Welch Two Sample t-test	two.sided	0.00033742	0.446002
861	P00747	Plasminogen [OS=Homo sapiens]	Diglycerol	1000	Welch Two Sample t-test	two.sided	0.000138731	0.223066
862	P00747	Plasminogen [OS=Homo sapiens]	Glucose	10	Welch Two Sample t-test	two.sided	0.00177091	0.422471
863	P00747	Plasminogen [OS=Homo sapiens]	Glucose	100	Welch Two Sample t-test	two.sided	0.00982691	0.337872
864	P00747	Plasminogen [OS=Homo sapiens]	Glucose	1000	Welch Two Sample t-test	two.sided	0.00040137	0.227517
865	P00747	Plasminogen [OS=Homo sapiens]	IMP	10	Welch Two Sample t-test	two.sided	0.00415882	-0.126006
866	P00747	Plasminogen [OS=Homo sapiens]	IMP	100	Welch Two Sample t-test	two.sided	0.00198076	-0.122713
867	P00747	Plasminogen [OS=Homo sapiens]	IMP	1000	Welch Two Sample t-test	two.sided	0.559187	0.0753803
868	P00747	Plasminogen [OS=Homo sapiens]	PtdIns	10	Welch Two Sample t-test	two.sided	0.00471922	-0.382134
869	P00747	Plasminogen [OS=Homo sapiens]	PtdIns	100	Welch Two Sample t-test	two.sided	0.0234993	-0.23649
870	P00747	Plasminogen [OS=Homo sapiens]	PtdIns	1000	Welch Two Sample t-test	two.sided	5.77e-05	-0.820486
871	P00747	Plasminogen [OS=Homo sapiens]	Sauce 1	10	Welch Two Sample t-test	two.sided	0.0343533	-0.140584
872	P00747	Plasminogen [OS=Homo sapiens]	Sauce 1	100	Welch Two Sample t-test	two.sided	1.12e-05	-0.540192
873	P00747	Plasminogen [OS=Homo sapiens]	Sauce 1	1000	Welch Two Sample t-test	two.sided	0.0861845	0.0437069
874	P00747	Plasminogen [OS=Homo sapiens]	Sauce 2	10	Welch Two Sample t-test	two.sided	0.0302159	-0.160446
875	P00747	Plasminogen [OS=Homo sapiens]	Sauce 2	100	Welch Two Sample t-test	two.sided	0.012634	0.342612
876	P00747	Plasminogen [OS=Homo sapiens]	Sauce 2	1000	Welch Two Sample t-test	two.sided	0.000283858	3.28702
877	P00747	Plasminogen [OS=Homo sapiens]	Triglyceride	10	Welch Two Sample t-test	two.sided	0.0109654	0.422597
878	P00747	Plasminogen [OS=Homo sapiens]	Triglyceride	100	Welch Two Sample t-test	two.sided	0.0379013	-0.0587648
879	P00747	Plasminogen [OS=Homo sapiens]	Triglyceride	1000	Welch Two Sample t-test	two.sided	1.6e-05	0.430955
880	Q14624	Inter-alpha-trypsin inhibitor heavy chain H4 [OS=Homo sapiens]	PE	10	Welch Two Sample t-test	two.sided	0.000179409	0.489482
881	Q14624	Inter-alpha-trypsin inhibitor heavy chain H4 [OS=Homo sapiens]	PE	100	Welch Two Sample t-test	two.sided	2.14e-08	0.571638
882	Q14624	Inter-alpha-trypsin inhibitor heavy chain H4 [OS=Homo sapiens]	PE	1000	Welch Two Sample t-test	two.sided	5.94e-05	0.709284
883	Q14624	Inter-alpha-trypsin inhibitor heavy chain H4 [OS=Homo sapiens]	B-complex	10	Welch Two Sample t-test	two.sided	0.00126926	-0.558268
884	Q14624	Inter-alpha-trypsin inhibitor heavy chain H4 [OS=Homo sapiens]	B-complex	100	Welch Two Sample t-test	two.sided	3.62e-05	-0.456071
885	Q14624	Inter-alpha-trypsin inhibitor heavy chain H4 [OS=Homo sapiens]	B-complex	1000	Welch Two Sample t-test	two.sided	2.11e-07	-0.631042
886	Q14624	Inter-alpha-trypsin inhibitor heavy chain H4 [OS=Homo sapiens]	PtdChos	10	Welch Two Sample t-test	two.sided	0.00110253	0.327035
887	Q14624	Inter-alpha-trypsin inhibitor heavy chain H4 [OS=Homo sapiens]	PtdChos	1000	Welch Two Sample t-test	two.sided	3.45e-05	1.4349
888	Q14624	Inter-alpha-trypsin inhibitor heavy chain H4 [OS=Homo sapiens]	Diglycerol	10	Welch Two Sample t-test	two.sided	1.63e-06	-0.790895
889	Q14624	Inter-alpha-trypsin inhibitor heavy chain H4 [OS=Homo sapiens]	Diglycerol	100	Welch Two Sample t-test	two.sided	1.05e-05	-0.405091
890	Q14624	Inter-alpha-trypsin inhibitor heavy chain H4 [OS=Homo sapiens]	Diglycerol	1000	Welch Two Sample t-test	two.sided	0.00050336	-0.373704
891	Q14624	Inter-alpha-trypsin inhibitor heavy chain H4 [OS=Homo sapiens]	Glucose	10	Welch Two Sample t-test	two.sided	8.04e-08	-0.862191
892	Q14624	Inter-alpha-trypsin inhibitor heavy chain H4 [OS=Homo sapiens]	Glucose	100	Welch Two Sample t-test	two.sided	1.45e-05	-0.493417
893	Q14624	Inter-alpha-trypsin inhibitor heavy chain H4 [OS=Homo sapiens]	Glucose	1000	Welch Two Sample t-test	two.sided	0.00059904	-0.694765
894	Q14624	Inter-alpha-trypsin inhibitor heavy chain H4 [OS=Homo sapiens]	IMP	10	Welch Two Sample t-test	two.sided	6.9e-05	0.411327
895	Q14624	Inter-alpha-trypsin inhibitor heavy chain H4 [OS=Homo sapiens]	IMP	100	Welch Two Sample t-test	two.sided	0.00803766	0.221643
896	Q14624	Inter-alpha-trypsin inhibitor heavy chain H4 [OS=Homo sapiens]	IMP	1000	Welch Two Sample t-test	two.sided	0.000501069	-0.575242
897	Q14624	Inter-alpha-trypsin inhibitor heavy chain H4 [OS=Homo sapiens]	PtdIns	10	Welch Two Sample t-test	two.sided	0.000473536	0.0860799
898	Q14624	Inter-alpha-trypsin inhibitor heavy chain H4 [OS=Homo sapiens]	PtdIns	100	Welch Two Sample t-test	two.sided	0.024016	-0.10205
899	Q14624	Inter-alpha-trypsin inhibitor heavy chain H4 [OS=Homo sapiens]	PtdIns	1000	Welch Two Sample t-test	two.sided	0.00133026	-0.321237
900	Q14624	Inter-alpha-trypsin inhibitor heavy chain H4 [OS=Homo sapiens]	Sauce 1	10	Welch Two Sample t-test	two.sided	0.000540774	0.919872
901	Q14624	Inter-alpha-trypsin inhibitor heavy chain H4 [OS=Homo sapiens]	Sauce 1	100	Welch Two Sample t-test	two.sided	0.00111984	-0.494383
902	Q14624	Inter-alpha-trypsin inhibitor heavy chain H4 [OS=Homo sapiens]	Sauce 1	1000	Welch Two Sample t-test	two.sided	1.69e-08	-2.0955
903	Q14624	Inter-alpha-trypsin inhibitor heavy chain H4 [OS=Homo sapiens]	Sauce 2	10	Welch Two Sample t-test	two.sided	0.000125776	1.58263
904	Q14624	Inter-alpha-trypsin inhibitor heavy chain H4 [OS=Homo sapiens]	Sauce 2	100	Welch Two Sample t-test	two.sided	0.000197529	1.46423
905	Q14624	Inter-alpha-trypsin inhibitor heavy chain H4 [OS=Homo sapiens]	Sauce 2	1000	Welch Two Sample t-test	two.sided	0.000167999	0.142136
906	Q14624	Inter-alpha-trypsin inhibitor heavy chain H4 [OS=Homo sapiens]	Triglyceride	10	Welch Two Sample t-test	two.sided	0.202286	-0.0487115
907	Q14624	Inter-alpha-trypsin inhibitor heavy chain H4 [OS=Homo sapiens]	Triglyceride	100	Welch Two Sample t-test	two.sided	1.9e-06	-1.28878
908	Q14624	Inter-alpha-trypsin inhibitor heavy chain H4 [OS=Homo sapiens]	Triglyceride	1000	Welch Two Sample t-test	two.sided	6.62e-06	-6.38867
909	Q14766	Latent-transforming growth factor beta-binding protein 1 [OS=Homo sapiens]	PE	10	Welch Two Sample t-test	two.sided	0.00632666	-0.18827
910	Q14766	Latent-transforming growth factor beta-binding protein 1 [OS=Homo sapiens]	PE	100	Welch Two Sample t-test	two.sided	0.0232084	-0.591151
911	Q14766	Latent-transforming growth factor beta-binding protein 1 [OS=Homo sapiens]	PE	1000	Welch Two Sample t-test	two.sided	7.58e-05	-1.32988
912	Q14766	Latent-transforming growth factor beta-binding protein 1 [OS=Homo sapiens]	B-complex	10	Welch Two Sample t-test	two.sided	4.34e-05	-1.4689
913	Q14766	Latent-transforming growth factor beta-binding protein 1 [OS=Homo sapiens]	B-complex	100	Welch Two Sample t-test	two.sided	0.000189168	-1.15717
914	Q14766	Latent-transforming growth factor beta-binding protein 1 [OS=Homo sapiens]	B-complex	1000	Welch Two Sample t-test	two.sided	6.12e-05	-1.44952
915	Q14766	Latent-transforming growth factor beta-binding protein 1 [OS=Homo sapiens]	PtdChos	10	Welch Two Sample t-test	two.sided	1.43e-05	-0.682508
916	Q14766	Latent-transforming growth factor beta-binding protein 1 [OS=Homo sapiens]	PtdChos	1000	Welch Two Sample t-test	two.sided	5.24e-05	-1.51777
917	Q14766	Latent-transforming growth factor beta-binding protein 1 [OS=Homo sapiens]	Diglycerol	10	Welch Two Sample t-test	two.sided	0.00143551	0.198256
918	Q14766	Latent-transforming growth factor beta-binding protein 1 [OS=Homo sapiens]	Diglycerol	100	Welch Two Sample t-test	two.sided	0.00042269	-0.792463
919	Q14766	Latent-transforming growth factor beta-binding protein 1 [OS=Homo sapiens]	Diglycerol	1000	Welch Two Sample t-test	two.sided	1.83e-05	-0.747413
920	Q14766	Latent-transforming growth factor beta-binding protein 1 [OS=Homo sapiens]	Glucose	10	Welch Two Sample t-test	two.sided	0.0036085	-0.162085
921	Q14766	Latent-transforming growth factor beta-binding protein 1 [OS=Homo sapiens]	Glucose	100	Welch Two Sample t-test	two.sided	0.00108418	-0.528747
922	Q14766	Latent-transforming growth factor beta-binding protein 1 [OS=Homo sapiens]	Glucose	1000	Welch Two Sample t-test	two.sided	4.66e-05	-0.613005
923	Q14766	Latent-transforming growth factor beta-binding protein 1 [OS=Homo sapiens]	IMP	10	Welch Two Sample t-test	two.sided	0.000670726	-0.732924
924	Q14766	Latent-transforming growth factor beta-binding protein 1 [OS=Homo sapiens]	IMP	100	Welch Two Sample t-test	two.sided	4.57e-05	-0.452387
925	Q14766	Latent-transforming growth factor beta-binding protein 1 [OS=Homo sapiens]	IMP	1000	Welch Two Sample t-test	two.sided	2.43e-05	-0.487927
926	Q14766	Latent-transforming growth factor beta-binding protein 1 [OS=Homo sapiens]	PtdIns	10	Welch Two Sample t-test	two.sided	8.35e-05	-1.42468
927	Q14766	Latent-transforming growth factor beta-binding protein 1 [OS=Homo sapiens]	PtdIns	100	Welch Two Sample t-test	two.sided	0.000247961	-1.15017
928	Q14766	Latent-transforming growth factor beta-binding protein 1 [OS=Homo sapiens]	PtdIns	1000	Welch Two Sample t-test	two.sided	0.000579572	-0.856719
929	Q14766	Latent-transforming growth factor beta-binding protein 1 [OS=Homo sapiens]	Sauce 1	10	Welch Two Sample t-test	two.sided	0.000111461	-0.741312
930	Q14766	Latent-transforming growth factor beta-binding protein 1 [OS=Homo sapiens]	Sauce 1	100	Welch Two Sample t-test	two.sided	6.7e-05	-1.19831
931	Q14766	Latent-transforming growth factor beta-binding protein 1 [OS=Homo sapiens]	Sauce 1	1000	Welch Two Sample t-test	two.sided	3.77e-05	-0.775444
932	Q14766	Latent-transforming growth factor beta-binding protein 1 [OS=Homo sapiens]	Sauce 2	10	Welch Two Sample t-test	two.sided	1.92e-05	-1.13164
933	Q14766	Latent-transforming growth factor beta-binding protein 1 [OS=Homo sapiens]	Sauce 2	100	Welch Two Sample t-test	two.sided	0.00310961	-0.546096
934	Q14766	Latent-transforming growth factor beta-binding protein 1 [OS=Homo sapiens]	Sauce 2	1000	Welch Two Sample t-test	two.sided	3.07e-06	-1.66454
935	Q14766	Latent-transforming growth factor beta-binding protein 1 [OS=Homo sapiens]	Triglyceride	10	Welch Two Sample t-test	two.sided	0.0316432	-0.0575856
936	Q14766	Latent-transforming growth factor beta-binding protein 1 [OS=Homo sapiens]	Triglyceride	100	Welch Two Sample t-test	two.sided	1.42e-05	-0.591371
937	Q14766	Latent-transforming growth factor beta-binding protein 1 [OS=Homo sapiens]	Triglyceride	1000	Welch Two Sample t-test	two.sided	0.00872891	-0.135132
938	P08603	Complement factor H [OS=Homo sapiens]	PE	10	Welch Two Sample t-test	two.sided	0.21043	0.0557247
939	P08603	Complement factor H [OS=Homo sapiens]	PE	100	Welch Two Sample t-test	two.sided	0.0106513	0.234655
940	P08603	Complement factor H [OS=Homo sapiens]	PE	1000	Welch Two Sample t-test	two.sided	6.01e-05	1.02469
941	P08603	Complement factor H [OS=Homo sapiens]	B-complex	10	Welch Two Sample t-test	two.sided	0.00589064	0.262302
942	P08603	Complement factor H [OS=Homo sapiens]	B-complex	100	Welch Two Sample t-test	two.sided	0.0224922	0.142048
943	P08603	Complement factor H [OS=Homo sapiens]	B-complex	1000	Welch Two Sample t-test	two.sided	0.6575	0.0181968
944	P08603	Complement factor H [OS=Homo sapiens]	PtdChos	10	Welch Two Sample t-test	two.sided	0.107603	0.0792917
945	P08603	Complement factor H [OS=Homo sapiens]	PtdChos	1000	Welch Two Sample t-test	two.sided	0.0488472	0.118723
946	P08603	Complement factor H [OS=Homo sapiens]	Diglycerol	10	Welch Two Sample t-test	two.sided	0.061838	0.114634
947	P08603	Complement factor H [OS=Homo sapiens]	Diglycerol	100	Welch Two Sample t-test	two.sided	0.00158309	0.520988
948	P08603	Complement factor H [OS=Homo sapiens]	Diglycerol	1000	Welch Two Sample t-test	two.sided	0.000693515	0.365476
949	P08603	Complement factor H [OS=Homo sapiens]	Glucose	10	Welch Two Sample t-test	two.sided	0.00344848	0.42089
950	P08603	Complement factor H [OS=Homo sapiens]	Glucose	100	Welch Two Sample t-test	two.sided	0.000849066	0.418177
951	P08603	Complement factor H [OS=Homo sapiens]	Glucose	1000	Welch Two Sample t-test	two.sided	0.000226708	0.458509
952	P08603	Complement factor H [OS=Homo sapiens]	IMP	10	Welch Two Sample t-test	two.sided	0.0529837	0.105297
953	P08603	Complement factor H [OS=Homo sapiens]	IMP	100	Welch Two Sample t-test	two.sided	0.000382822	0.505091
954	P08603	Complement factor H [OS=Homo sapiens]	IMP	1000	Welch Two Sample t-test	two.sided	0.00848139	-0.335159
955	P08603	Complement factor H [OS=Homo sapiens]	PtdIns	10	Welch Two Sample t-test	two.sided	0.00189676	0.522735
956	P08603	Complement factor H [OS=Homo sapiens]	PtdIns	100	Welch Two Sample t-test	two.sided	0.0183007	0.150155
957	P08603	Complement factor H [OS=Homo sapiens]	PtdIns	1000	Welch Two Sample t-test	two.sided	0.816049	-0.00988502
958	P08603	Complement factor H [OS=Homo sapiens]	Sauce 1	10	Welch Two Sample t-test	two.sided	7.5e-05	0.672726
959	P08603	Complement factor H [OS=Homo sapiens]	Sauce 1	100	Welch Two Sample t-test	two.sided	0.000422113	-0.551862
960	P08603	Complement factor H [OS=Homo sapiens]	Sauce 1	1000	Welch Two Sample t-test	two.sided	0.00193651	0.345821
961	P08603	Complement factor H [OS=Homo sapiens]	Sauce 2	10	Welch Two Sample t-test	two.sided	8.12e-06	1.20415
962	P08603	Complement factor H [OS=Homo sapiens]	Sauce 2	100	Welch Two Sample t-test	two.sided	4.26e-06	1.02292
963	P08603	Complement factor H [OS=Homo sapiens]	Sauce 2	1000	Welch Two Sample t-test	two.sided	7.82e-05	0.619031
964	P08603	Complement factor H [OS=Homo sapiens]	Triglyceride	10	Welch Two Sample t-test	two.sided	0.00198789	0.296745
965	P08603	Complement factor H [OS=Homo sapiens]	Triglyceride	100	Welch Two Sample t-test	two.sided	0.00217621	0.358746
966	P08603	Complement factor H [OS=Homo sapiens]	Triglyceride	1000	Welch Two Sample t-test	two.sided	0.000109943	0.763006
967	P00751	Complement factor B [OS=Homo sapiens]	PE	10	Welch Two Sample t-test	two.sided	5.08e-06	1.24856
968	P00751	Complement factor B [OS=Homo sapiens]	PE	100	Welch Two Sample t-test	two.sided	0.000640983	1.17281
969	P00751	Complement factor B [OS=Homo sapiens]	PE	1000	Welch Two Sample t-test	two.sided	6.26e-06	1.13969
970	P00751	Complement factor B [OS=Homo sapiens]	B-complex	10	Welch Two Sample t-test	two.sided	0.00161672	0.873294
971	P00751	Complement factor B [OS=Homo sapiens]	B-complex	100	Welch Two Sample t-test	two.sided	0.00341482	0.920877
972	P00751	Complement factor B [OS=Homo sapiens]	B-complex	1000	Welch Two Sample t-test	two.sided	0.0235213	0.284167
973	P00751	Complement factor B [OS=Homo sapiens]	PtdChos	10	Welch Two Sample t-test	two.sided	0.00107054	0.823396
974	P00751	Complement factor B [OS=Homo sapiens]	PtdChos	1000	Welch Two Sample t-test	two.sided	3.05e-05	0.612434
975	P00751	Complement factor B [OS=Homo sapiens]	Diglycerol	10	Welch Two Sample t-test	two.sided	0.0164122	0.309463
976	P00751	Complement factor B [OS=Homo sapiens]	Diglycerol	100	Welch Two Sample t-test	two.sided	8.47e-07	1.05657
977	P00751	Complement factor B [OS=Homo sapiens]	Diglycerol	1000	Welch Two Sample t-test	two.sided	0.00367323	0.645044
978	P00751	Complement factor B [OS=Homo sapiens]	Glucose	10	Welch Two Sample t-test	two.sided	0.00848207	0.179187
979	P00751	Complement factor B [OS=Homo sapiens]	Glucose	100	Welch Two Sample t-test	two.sided	0.00177045	0.684519
980	P00751	Complement factor B [OS=Homo sapiens]	Glucose	1000	Welch Two Sample t-test	two.sided	0.00824139	0.482964
981	P00751	Complement factor B [OS=Homo sapiens]	IMP	10	Welch Two Sample t-test	two.sided	0.000178885	1.29905
982	P00751	Complement factor B [OS=Homo sapiens]	IMP	100	Welch Two Sample t-test	two.sided	0.000363627	1.02845
983	P00751	Complement factor B [OS=Homo sapiens]	IMP	1000	Welch Two Sample t-test	two.sided	0.00119407	1.57718
984	P00751	Complement factor B [OS=Homo sapiens]	PtdIns	10	Welch Two Sample t-test	two.sided	0.000116574	2.09721
985	P00751	Complement factor B [OS=Homo sapiens]	PtdIns	100	Welch Two Sample t-test	two.sided	0.00319708	1.17808
986	P00751	Complement factor B [OS=Homo sapiens]	PtdIns	1000	Welch Two Sample t-test	two.sided	0.108333	0.113988
987	P00751	Complement factor B [OS=Homo sapiens]	Sauce 1	10	Welch Two Sample t-test	two.sided	0.000302752	1.21038
988	P00751	Complement factor B [OS=Homo sapiens]	Sauce 1	100	Welch Two Sample t-test	two.sided	0.000119052	0.52959
989	P00751	Complement factor B [OS=Homo sapiens]	Sauce 1	1000	Welch Two Sample t-test	two.sided	1.65e-05	-0.599082
990	P00751	Complement factor B [OS=Homo sapiens]	Sauce 2	10	Welch Two Sample t-test	two.sided	0.000428021	1.66948
991	P00751	Complement factor B [OS=Homo sapiens]	Sauce 2	100	Welch Two Sample t-test	two.sided	3.42e-05	1.58608
992	P00751	Complement factor B [OS=Homo sapiens]	Sauce 2	1000	Welch Two Sample t-test	two.sided	1.79e-05	1.55049
993	P00751	Complement factor B [OS=Homo sapiens]	Triglyceride	10	Welch Two Sample t-test	two.sided	0.000764134	1.35417
994	P00751	Complement factor B [OS=Homo sapiens]	Triglyceride	100	Welch Two Sample t-test	two.sided	0.00316656	0.847375
995	P00751	Complement factor B [OS=Homo sapiens]	Triglyceride	1000	Welch Two Sample t-test	two.sided	0.00169089	-0.251027
996	P68133	Actin, alpha skeletal muscle [OS=Homo sapiens]	PE	10	Welch Two Sample t-test	two.sided	0.000289535	-0.595659
997	P68133	Actin, alpha skeletal muscle [OS=Homo sapiens]	PE	100	Welch Two Sample t-test	two.sided	0.0184473	-0.169216
998	P68133	Actin, alpha skeletal muscle [OS=Homo sapiens]	PE	1000	Welch Two Sample t-test	two.sided	0.00349819	-0.235058
999	P68133	Actin, alpha skeletal muscle [OS=Homo sapiens]	B-complex	100	Welch Two Sample t-test	two.sided	5.43e-05	-0.867761
1000	P68133	Actin, alpha skeletal muscle [OS=Homo sapiens]	B-complex	1000	Welch Two Sample t-test	two.sided	0.000488501	-0.588697
1001	P68133	Actin, alpha skeletal muscle [OS=Homo sapiens]	PtdChos	1000	Welch Two Sample t-test	two.sided	0.0310005	0.0979832
1002	P68133	Actin, alpha skeletal muscle [OS=Homo sapiens]	Diglycerol	10	Welch Two Sample t-test	two.sided	0.000102578	0.442636
1003	P68133	Actin, alpha skeletal muscle [OS=Homo sapiens]	Diglycerol	100	Welch Two Sample t-test	two.sided	0.00050699	-0.384967
1004	P68133	Actin, alpha skeletal muscle [OS=Homo sapiens]	Diglycerol	1000	Welch Two Sample t-test	two.sided	0.00125389	-0.313705
1005	P68133	Actin, alpha skeletal muscle [OS=Homo sapiens]	Glucose	10	Welch Two Sample t-test	two.sided	0.0207142	0.111762
1006	P68133	Actin, alpha skeletal muscle [OS=Homo sapiens]	Glucose	100	Welch Two Sample t-test	two.sided	0.00613681	-0.246866
1007	P68133	Actin, alpha skeletal muscle [OS=Homo sapiens]	Glucose	1000	Welch Two Sample t-test	two.sided	0.506305	-0.0346381
1008	P68133	Actin, alpha skeletal muscle [OS=Homo sapiens]	IMP	10	Welch Two Sample t-test	two.sided	0.000845654	-1.14357
1009	P68133	Actin, alpha skeletal muscle [OS=Homo sapiens]	IMP	100	Welch Two Sample t-test	two.sided	0.00243664	-0.282788
1010	P68133	Actin, alpha skeletal muscle [OS=Homo sapiens]	IMP	1000	Welch Two Sample t-test	two.sided	0.00941098	-0.997508
1011	P68133	Actin, alpha skeletal muscle [OS=Homo sapiens]	PtdIns	10	Welch Two Sample t-test	two.sided	0.000449978	-0.600974
1012	P68133	Actin, alpha skeletal muscle [OS=Homo sapiens]	PtdIns	100	Welch Two Sample t-test	two.sided	0.00266205	-0.413669
1013	P68133	Actin, alpha skeletal muscle [OS=Homo sapiens]	PtdIns	1000	Welch Two Sample t-test	two.sided	0.060835	-0.137914
1014	P68133	Actin, alpha skeletal muscle [OS=Homo sapiens]	Sauce 1	10	Welch Two Sample t-test	two.sided	4.19e-05	-0.962828
1015	P68133	Actin, alpha skeletal muscle [OS=Homo sapiens]	Sauce 1	100	Welch Two Sample t-test	two.sided	0.000378752	-0.416518
1016	P68133	Actin, alpha skeletal muscle [OS=Homo sapiens]	Sauce 1	1000	Welch Two Sample t-test	two.sided	1.62e-05	1.04931
1017	P68133	Actin, alpha skeletal muscle [OS=Homo sapiens]	Sauce 2	10	Welch Two Sample t-test	two.sided	3.69e-05	-1.06698
1018	P68133	Actin, alpha skeletal muscle [OS=Homo sapiens]	Sauce 2	100	Welch Two Sample t-test	two.sided	0.000141605	-0.712005
1019	P68133	Actin, alpha skeletal muscle [OS=Homo sapiens]	Sauce 2	1000	Welch Two Sample t-test	two.sided	0.00173576	-0.581367
1020	P68133	Actin, alpha skeletal muscle [OS=Homo sapiens]	Triglyceride	10	Welch Two Sample t-test	two.sided	0.0336854	-0.105656
1021	P68133	Actin, alpha skeletal muscle [OS=Homo sapiens]	Triglyceride	100	Welch Two Sample t-test	two.sided	0.00228257	0.209977
1022	P68133	Actin, alpha skeletal muscle [OS=Homo sapiens]	Triglyceride	1000	Welch Two Sample t-test	two.sided	5.11e-05	0.699848
1023	O43866	CD5 antigen-like [OS=Homo sapiens]	PE	10	Welch Two Sample t-test	two.sided	0.000891248	-0.294157
1024	O43866	CD5 antigen-like [OS=Homo sapiens]	PE	100	Welch Two Sample t-test	two.sided	0.000247747	-0.379631
1025	O43866	CD5 antigen-like [OS=Homo sapiens]	PE	1000	Welch Two Sample t-test	two.sided	2.91e-05	-0.797739
1026	O43866	CD5 antigen-like [OS=Homo sapiens]	B-complex	10	Welch Two Sample t-test	two.sided	0.00135366	-0.196101
1027	O43866	CD5 antigen-like [OS=Homo sapiens]	B-complex	100	Welch Two Sample t-test	two.sided	0.00131601	0.116246
1028	O43866	CD5 antigen-like [OS=Homo sapiens]	B-complex	1000	Welch Two Sample t-test	two.sided	0.000267016	1.39726
1029	O43866	CD5 antigen-like [OS=Homo sapiens]	PtdChos	10	Welch Two Sample t-test	two.sided	0.00101245	-0.249276
1030	O43866	CD5 antigen-like [OS=Homo sapiens]	PtdChos	1000	Welch Two Sample t-test	two.sided	3.35e-06	-0.92005
1031	O43866	CD5 antigen-like [OS=Homo sapiens]	Diglycerol	10	Welch Two Sample t-test	two.sided	0.0364817	0.708371
1032	O43866	CD5 antigen-like [OS=Homo sapiens]	Diglycerol	100	Welch Two Sample t-test	two.sided	0.188634	0.456391
1033	O43866	CD5 antigen-like [OS=Homo sapiens]	Diglycerol	1000	Welch Two Sample t-test	two.sided	0.371097	-0.0222497
1034	O43866	CD5 antigen-like [OS=Homo sapiens]	Glucose	10	Welch Two Sample t-test	two.sided	0.00253639	0.25615
1035	O43866	CD5 antigen-like [OS=Homo sapiens]	Glucose	100	Welch Two Sample t-test	two.sided	0.23672	-0.0496888
1036	O43866	CD5 antigen-like [OS=Homo sapiens]	Glucose	1000	Welch Two Sample t-test	two.sided	0.000163577	0.260191
1037	O43866	CD5 antigen-like [OS=Homo sapiens]	IMP	10	Welch Two Sample t-test	two.sided	8.05e-06	-0.539708
1038	O43866	CD5 antigen-like [OS=Homo sapiens]	IMP	100	Welch Two Sample t-test	two.sided	0.430034	-0.22233
1039	O43866	CD5 antigen-like [OS=Homo sapiens]	IMP	1000	Welch Two Sample t-test	two.sided	0.000145232	-0.372669
1040	O43866	CD5 antigen-like [OS=Homo sapiens]	PtdIns	10	Welch Two Sample t-test	two.sided	0.00146426	-0.341781
1041	O43866	CD5 antigen-like [OS=Homo sapiens]	PtdIns	100	Welch Two Sample t-test	two.sided	2.08e-05	-0.432416
1042	O43866	CD5 antigen-like [OS=Homo sapiens]	PtdIns	1000	Welch Two Sample t-test	two.sided	0.0451462	0.186766
1043	O43866	CD5 antigen-like [OS=Homo sapiens]	Sauce 1	10	Welch Two Sample t-test	two.sided	0.000218608	-0.318951
1044	O43866	CD5 antigen-like [OS=Homo sapiens]	Sauce 1	100	Welch Two Sample t-test	two.sided	0.163695	-0.0600342
1045	O43866	CD5 antigen-like [OS=Homo sapiens]	Sauce 1	1000	Welch Two Sample t-test	two.sided	0.000108256	0.388202
1046	O43866	CD5 antigen-like [OS=Homo sapiens]	Sauce 2	10	Welch Two Sample t-test	two.sided	0.000180921	-0.803447
1047	O43866	CD5 antigen-like [OS=Homo sapiens]	Sauce 2	100	Welch Two Sample t-test	two.sided	0.263591	-0.050705
1048	O43866	CD5 antigen-like [OS=Homo sapiens]	Sauce 2	1000	Welch Two Sample t-test	two.sided	0.000120158	0.293078
1049	O43866	CD5 antigen-like [OS=Homo sapiens]	Triglyceride	10	Welch Two Sample t-test	two.sided	0.420315	-0.0112499
1050	O43866	CD5 antigen-like [OS=Homo sapiens]	Triglyceride	100	Welch Two Sample t-test	two.sided	0.495612	0.121403
1051	O43866	CD5 antigen-like [OS=Homo sapiens]	Triglyceride	1000	Welch Two Sample t-test	two.sided	1.22e-05	0.461952
1052	P02749	Beta-2-glycoprotein 1 [OS=Homo sapiens]	PE	10	Welch Two Sample t-test	two.sided	0.0307864	-0.0394851
1053	P02749	Beta-2-glycoprotein 1 [OS=Homo sapiens]	PE	100	Welch Two Sample t-test	two.sided	1.52e-05	-0.281325
1054	P02749	Beta-2-glycoprotein 1 [OS=Homo sapiens]	PE	1000	Welch Two Sample t-test	two.sided	0.000674096	-0.170206
1055	P02749	Beta-2-glycoprotein 1 [OS=Homo sapiens]	B-complex	10	Welch Two Sample t-test	two.sided	0.000243744	-0.584717
1056	P02749	Beta-2-glycoprotein 1 [OS=Homo sapiens]	B-complex	100	Welch Two Sample t-test	two.sided	0.000896785	-0.264281
1057	P02749	Beta-2-glycoprotein 1 [OS=Homo sapiens]	B-complex	1000	Welch Two Sample t-test	two.sided	2.53e-06	-0.517264
1058	P02749	Beta-2-glycoprotein 1 [OS=Homo sapiens]	PtdChos	10	Welch Two Sample t-test	two.sided	4.43e-05	-0.27067
1059	P02749	Beta-2-glycoprotein 1 [OS=Homo sapiens]	PtdChos	1000	Welch Two Sample t-test	two.sided	5.69e-06	-1.20478
1060	P02749	Beta-2-glycoprotein 1 [OS=Homo sapiens]	Diglycerol	10	Welch Two Sample t-test	two.sided	3.38e-06	0.357303
1061	P02749	Beta-2-glycoprotein 1 [OS=Homo sapiens]	Diglycerol	100	Welch Two Sample t-test	two.sided	0.0439079	0.0336619
1062	P02749	Beta-2-glycoprotein 1 [OS=Homo sapiens]	Diglycerol	1000	Welch Two Sample t-test	two.sided	0.0798395	-0.040915
1063	P02749	Beta-2-glycoprotein 1 [OS=Homo sapiens]	Glucose	10	Welch Two Sample t-test	two.sided	3.68e-05	0.493217
1064	P02749	Beta-2-glycoprotein 1 [OS=Homo sapiens]	Glucose	100	Welch Two Sample t-test	two.sided	8.26e-05	0.166657
1065	P02749	Beta-2-glycoprotein 1 [OS=Homo sapiens]	Glucose	1000	Welch Two Sample t-test	two.sided	2.62e-05	0.39688
1066	P02749	Beta-2-glycoprotein 1 [OS=Homo sapiens]	IMP	10	Welch Two Sample t-test	two.sided	5.53e-05	-0.443905
1067	P02749	Beta-2-glycoprotein 1 [OS=Homo sapiens]	IMP	100	Welch Two Sample t-test	two.sided	4.52e-06	-0.401086
1068	P02749	Beta-2-glycoprotein 1 [OS=Homo sapiens]	IMP	1000	Welch Two Sample t-test	two.sided	0.000386718	-0.414922
1069	P02749	Beta-2-glycoprotein 1 [OS=Homo sapiens]	PtdIns	10	Welch Two Sample t-test	two.sided	0.000560857	-0.14359
1070	P02749	Beta-2-glycoprotein 1 [OS=Homo sapiens]	PtdIns	100	Welch Two Sample t-test	two.sided	0.0222692	0.0558263
1071	P02749	Beta-2-glycoprotein 1 [OS=Homo sapiens]	PtdIns	1000	Welch Two Sample t-test	two.sided	0.00138846	0.289632
1072	P02749	Beta-2-glycoprotein 1 [OS=Homo sapiens]	Sauce 1	10	Welch Two Sample t-test	two.sided	0.00494368	0.0583668
1073	P02749	Beta-2-glycoprotein 1 [OS=Homo sapiens]	Sauce 1	100	Welch Two Sample t-test	two.sided	0.000178648	-0.155623
1074	P02749	Beta-2-glycoprotein 1 [OS=Homo sapiens]	Sauce 1	1000	Welch Two Sample t-test	two.sided	0.000367263	0.392109
1075	P02749	Beta-2-glycoprotein 1 [OS=Homo sapiens]	Sauce 2	10	Welch Two Sample t-test	two.sided	0.00065698	0.328855
1076	P02749	Beta-2-glycoprotein 1 [OS=Homo sapiens]	Sauce 2	100	Welch Two Sample t-test	two.sided	0.000528855	1.24747
1077	P02749	Beta-2-glycoprotein 1 [OS=Homo sapiens]	Sauce 2	1000	Welch Two Sample t-test	two.sided	7.95e-07	2.01991
1078	P02749	Beta-2-glycoprotein 1 [OS=Homo sapiens]	Triglyceride	10	Welch Two Sample t-test	two.sided	7.83e-06	-0.346654
1079	P02749	Beta-2-glycoprotein 1 [OS=Homo sapiens]	Triglyceride	100	Welch Two Sample t-test	two.sided	0.00765145	-0.0782413
1080	P02749	Beta-2-glycoprotein 1 [OS=Homo sapiens]	Triglyceride	1000	Welch Two Sample t-test	two.sided	5.53e-07	0.497556
1081	P04004	Vitronectin [OS=Homo sapiens]	PE	10	Welch Two Sample t-test	two.sided	0.003549	0.0526662
1082	P04004	Vitronectin [OS=Homo sapiens]	PE	100	Welch Two Sample t-test	two.sided	8.32e-05	0.16302
1083	P04004	Vitronectin [OS=Homo sapiens]	PE	1000	Welch Two Sample t-test	two.sided	0.654195	0.00901318
1084	P04004	Vitronectin [OS=Homo sapiens]	B-complex	10	Welch Two Sample t-test	two.sided	0.00113765	0.244683
1085	P04004	Vitronectin [OS=Homo sapiens]	B-complex	100	Welch Two Sample t-test	two.sided	2.5e-05	0.303095
1086	P04004	Vitronectin [OS=Homo sapiens]	B-complex	1000	Welch Two Sample t-test	two.sided	0.000747902	0.24125
1087	P04004	Vitronectin [OS=Homo sapiens]	PtdChos	10	Welch Two Sample t-test	two.sided	0.0613255	-0.0354354
1088	P04004	Vitronectin [OS=Homo sapiens]	PtdChos	1000	Welch Two Sample t-test	two.sided	1.16e-06	0.505103
1089	P04004	Vitronectin [OS=Homo sapiens]	Diglycerol	10	Welch Two Sample t-test	two.sided	0.00291843	-0.0970198
1090	P04004	Vitronectin [OS=Homo sapiens]	Diglycerol	100	Welch Two Sample t-test	two.sided	6.74e-06	0.344484
1091	P04004	Vitronectin [OS=Homo sapiens]	Diglycerol	1000	Welch Two Sample t-test	two.sided	3.36e-06	0.315191
1092	P04004	Vitronectin [OS=Homo sapiens]	Glucose	10	Welch Two Sample t-test	two.sided	5.27e-05	-0.171648
1093	P04004	Vitronectin [OS=Homo sapiens]	Glucose	100	Welch Two Sample t-test	two.sided	0.00276151	0.0896697
1094	P04004	Vitronectin [OS=Homo sapiens]	Glucose	1000	Welch Two Sample t-test	two.sided	0.096438	0.0180795
1095	P04004	Vitronectin [OS=Homo sapiens]	IMP	10	Welch Two Sample t-test	two.sided	0.00449697	0.0588833
1096	P04004	Vitronectin [OS=Homo sapiens]	IMP	100	Welch Two Sample t-test	two.sided	0.000942946	0.0880351
1097	P04004	Vitronectin [OS=Homo sapiens]	IMP	1000	Welch Two Sample t-test	two.sided	0.000635414	0.235689
1098	P04004	Vitronectin [OS=Homo sapiens]	PtdIns	10	Welch Two Sample t-test	two.sided	0.00172984	-0.398808
1099	P04004	Vitronectin [OS=Homo sapiens]	PtdIns	100	Welch Two Sample t-test	two.sided	2.44e-05	-0.387298
1100	P04004	Vitronectin [OS=Homo sapiens]	PtdIns	1000	Welch Two Sample t-test	two.sided	5.07e-07	-0.749121
1101	P04004	Vitronectin [OS=Homo sapiens]	Sauce 1	10	Welch Two Sample t-test	two.sided	0.0084214	-0.0433806
1102	P04004	Vitronectin [OS=Homo sapiens]	Sauce 1	100	Welch Two Sample t-test	two.sided	0.00016693	-0.260207
1103	P04004	Vitronectin [OS=Homo sapiens]	Sauce 1	1000	Welch Two Sample t-test	two.sided	7.35e-06	-1.6176
1104	P04004	Vitronectin [OS=Homo sapiens]	Sauce 2	10	Welch Two Sample t-test	two.sided	0.00274072	-0.373478
1105	P04004	Vitronectin [OS=Homo sapiens]	Sauce 2	100	Welch Two Sample t-test	two.sided	4.7e-06	-0.340064
1106	P04004	Vitronectin [OS=Homo sapiens]	Sauce 2	1000	Welch Two Sample t-test	two.sided	3e-05	-0.460143
1107	P04004	Vitronectin [OS=Homo sapiens]	Triglyceride	10	Welch Two Sample t-test	two.sided	0.0160339	0.0441407
1108	P04004	Vitronectin [OS=Homo sapiens]	Triglyceride	100	Welch Two Sample t-test	two.sided	6.64e-05	-0.694952
1109	P04004	Vitronectin [OS=Homo sapiens]	Triglyceride	1000	Welch Two Sample t-test	two.sided	2.89e-06	-2.17087
1110	Q14624-2	Isoform 2 of Inter-alpha-trypsin inhibitor heavy chain H4 [OS=Homo sapiens]	PE	10	Welch Two Sample t-test	two.sided	0.00315552	1.18203
1111	Q14624-2	Isoform 2 of Inter-alpha-trypsin inhibitor heavy chain H4 [OS=Homo sapiens]	PE	1000	Welch Two Sample t-test	two.sided	0.19137	0.16642
1112	Q14624-2	Isoform 2 of Inter-alpha-trypsin inhibitor heavy chain H4 [OS=Homo sapiens]	B-complex	10	Welch Two Sample t-test	two.sided	0.00415114	-2.45102
1113	Q14624-2	Isoform 2 of Inter-alpha-trypsin inhibitor heavy chain H4 [OS=Homo sapiens]	B-complex	100	Welch Two Sample t-test	two.sided	0.00182085	-1.89975
1114	Q14624-2	Isoform 2 of Inter-alpha-trypsin inhibitor heavy chain H4 [OS=Homo sapiens]	B-complex	1000	Welch Two Sample t-test	two.sided	0.002632	-2.35
1115	Q14624-2	Isoform 2 of Inter-alpha-trypsin inhibitor heavy chain H4 [OS=Homo sapiens]	PtdChos	10	Welch Two Sample t-test	two.sided	0.00138812	-1.7001
1116	Q14624-2	Isoform 2 of Inter-alpha-trypsin inhibitor heavy chain H4 [OS=Homo sapiens]	PtdChos	1000	Welch Two Sample t-test	two.sided	0.00446437	-1.0004
1117	Q14624-2	Isoform 2 of Inter-alpha-trypsin inhibitor heavy chain H4 [OS=Homo sapiens]	Diglycerol	10	Welch Two Sample t-test	two.sided	0.843239	0.0452836
1118	Q14624-2	Isoform 2 of Inter-alpha-trypsin inhibitor heavy chain H4 [OS=Homo sapiens]	Diglycerol	100	Welch Two Sample t-test	two.sided	0.00400741	0.663842
1119	Q14624-2	Isoform 2 of Inter-alpha-trypsin inhibitor heavy chain H4 [OS=Homo sapiens]	Diglycerol	1000	Welch Two Sample t-test	two.sided	0.0648019	0.79957
1120	Q14624-2	Isoform 2 of Inter-alpha-trypsin inhibitor heavy chain H4 [OS=Homo sapiens]	Glucose	10	Welch Two Sample t-test	two.sided	0.329826	-0.152038
1121	Q14624-2	Isoform 2 of Inter-alpha-trypsin inhibitor heavy chain H4 [OS=Homo sapiens]	Glucose	100	Welch Two Sample t-test	two.sided	0.0176571	0.502605
1122	Q14624-2	Isoform 2 of Inter-alpha-trypsin inhibitor heavy chain H4 [OS=Homo sapiens]	Glucose	1000	Welch Two Sample t-test	two.sided	0.00679795	0.663804
1123	Q14624-2	Isoform 2 of Inter-alpha-trypsin inhibitor heavy chain H4 [OS=Homo sapiens]	IMP	10	Welch Two Sample t-test	two.sided	0.000810437	1.00319
1124	Q14624-2	Isoform 2 of Inter-alpha-trypsin inhibitor heavy chain H4 [OS=Homo sapiens]	IMP	100	Welch Two Sample t-test	two.sided	0.00518535	-2.47728
1125	Q14624-2	Isoform 2 of Inter-alpha-trypsin inhibitor heavy chain H4 [OS=Homo sapiens]	IMP	1000	Welch Two Sample t-test	two.sided	0.0323645	1.50911
1126	Q14624-2	Isoform 2 of Inter-alpha-trypsin inhibitor heavy chain H4 [OS=Homo sapiens]	PtdIns	1000	Welch Two Sample t-test	two.sided	0.0310368	-1.60732
1127	Q14624-2	Isoform 2 of Inter-alpha-trypsin inhibitor heavy chain H4 [OS=Homo sapiens]	Sauce 1	10	Welch Two Sample t-test	two.sided	0.00342263	0.802301
1128	Q14624-2	Isoform 2 of Inter-alpha-trypsin inhibitor heavy chain H4 [OS=Homo sapiens]	Sauce 1	100	Welch Two Sample t-test	two.sided	0.0536065	0.291219
1129	Q14624-2	Isoform 2 of Inter-alpha-trypsin inhibitor heavy chain H4 [OS=Homo sapiens]	Sauce 1	1000	Welch Two Sample t-test	two.sided	0.012127	-0.751882
1130	Q14624-2	Isoform 2 of Inter-alpha-trypsin inhibitor heavy chain H4 [OS=Homo sapiens]	Sauce 2	10	Welch Two Sample t-test	two.sided	0.00376044	-3.28027
1131	Q14624-2	Isoform 2 of Inter-alpha-trypsin inhibitor heavy chain H4 [OS=Homo sapiens]	Triglyceride	10	Welch Two Sample t-test	two.sided	0.00258486	0.723935
1132	Q14624-2	Isoform 2 of Inter-alpha-trypsin inhibitor heavy chain H4 [OS=Homo sapiens]	Triglyceride	100	Welch Two Sample t-test	two.sided	0.558361	0.0808713
1133	Q14624-2	Isoform 2 of Inter-alpha-trypsin inhibitor heavy chain H4 [OS=Homo sapiens]	Triglyceride	1000	Welch Two Sample t-test	two.sided	0.000143445	6.66317
1134	P01834	Immunoglobulin kappa constant [OS=Homo sapiens]	PE	10	Welch Two Sample t-test	two.sided	0.06839	-0.443456
1135	P01834	Immunoglobulin kappa constant [OS=Homo sapiens]	PE	100	Welch Two Sample t-test	two.sided	0.921489	0.0128015
1136	P01834	Immunoglobulin kappa constant [OS=Homo sapiens]	PE	1000	Welch Two Sample t-test	two.sided	0.000506348	1.93453
1137	P01834	Immunoglobulin kappa constant [OS=Homo sapiens]	B-complex	10	Welch Two Sample t-test	two.sided	0.674442	-0.0590404
1138	P01834	Immunoglobulin kappa constant [OS=Homo sapiens]	B-complex	100	Welch Two Sample t-test	two.sided	0.789164	0.0348227
1139	P01834	Immunoglobulin kappa constant [OS=Homo sapiens]	B-complex	1000	Welch Two Sample t-test	two.sided	0.0031018	1.25857
1140	P01834	Immunoglobulin kappa constant [OS=Homo sapiens]	PtdChos	10	Welch Two Sample t-test	two.sided	0.255872	-0.21817
1141	P01834	Immunoglobulin kappa constant [OS=Homo sapiens]	PtdChos	1000	Welch Two Sample t-test	two.sided	0.00685885	0.73756
1142	P01834	Immunoglobulin kappa constant [OS=Homo sapiens]	Diglycerol	10	Welch Two Sample t-test	two.sided	0.0594688	0.336769
1143	P01834	Immunoglobulin kappa constant [OS=Homo sapiens]	Diglycerol	100	Welch Two Sample t-test	two.sided	0.0759909	-0.40956
1144	P01834	Immunoglobulin kappa constant [OS=Homo sapiens]	Diglycerol	1000	Welch Two Sample t-test	two.sided	0.372052	-0.136894
1145	P01834	Immunoglobulin kappa constant [OS=Homo sapiens]	Glucose	10	Welch Two Sample t-test	two.sided	0.251457	0.237773
1146	P01834	Immunoglobulin kappa constant [OS=Homo sapiens]	Glucose	100	Welch Two Sample t-test	two.sided	0.344953	-0.246013
1147	P01834	Immunoglobulin kappa constant [OS=Homo sapiens]	Glucose	1000	Welch Two Sample t-test	two.sided	0.0775052	0.316734
1148	P01834	Immunoglobulin kappa constant [OS=Homo sapiens]	IMP	10	Welch Two Sample t-test	two.sided	0.000962869	1.53772
1149	P01834	Immunoglobulin kappa constant [OS=Homo sapiens]	IMP	100	Welch Two Sample t-test	two.sided	0.507576	0.093827
1150	P01834	Immunoglobulin kappa constant [OS=Homo sapiens]	IMP	1000	Welch Two Sample t-test	two.sided	0.000474443	2.05895
1151	P01834	Immunoglobulin kappa constant [OS=Homo sapiens]	PtdIns	10	Welch Two Sample t-test	two.sided	0.128636	-0.313314
1152	P01834	Immunoglobulin kappa constant [OS=Homo sapiens]	PtdIns	100	Welch Two Sample t-test	two.sided	0.341282	-0.149711
1153	P01834	Immunoglobulin kappa constant [OS=Homo sapiens]	PtdIns	1000	Welch Two Sample t-test	two.sided	6.06e-05	2.03941
1154	P01834	Immunoglobulin kappa constant [OS=Homo sapiens]	Sauce 1	10	Welch Two Sample t-test	two.sided	0.0320853	-0.580936
1155	P01834	Immunoglobulin kappa constant [OS=Homo sapiens]	Sauce 1	100	Welch Two Sample t-test	two.sided	0.342107	0.204859
1156	P01834	Immunoglobulin kappa constant [OS=Homo sapiens]	Sauce 1	1000	Welch Two Sample t-test	two.sided	0.0149532	0.578215
1157	P01834	Immunoglobulin kappa constant [OS=Homo sapiens]	Sauce 2	10	Welch Two Sample t-test	two.sided	0.15583	-0.295034
1158	P01834	Immunoglobulin kappa constant [OS=Homo sapiens]	Sauce 2	100	Welch Two Sample t-test	two.sided	2.91e-05	2.28232
1159	P01834	Immunoglobulin kappa constant [OS=Homo sapiens]	Sauce 2	1000	Welch Two Sample t-test	two.sided	0.00317811	1.23582
1160	P01834	Immunoglobulin kappa constant [OS=Homo sapiens]	Triglyceride	10	Welch Two Sample t-test	two.sided	0.461097	-0.111201
1161	P01834	Immunoglobulin kappa constant [OS=Homo sapiens]	Triglyceride	100	Welch Two Sample t-test	two.sided	0.449779	-0.111825
1162	P01834	Immunoglobulin kappa constant [OS=Homo sapiens]	Triglyceride	1000	Welch Two Sample t-test	two.sided	0.0171217	0.493279
1163	P04275	von Willebrand factor [OS=Homo sapiens]	PE	10	Welch Two Sample t-test	two.sided	0.000155359	-0.573754
1164	P04275	von Willebrand factor [OS=Homo sapiens]	PE	100	Welch Two Sample t-test	two.sided	0.0364281	-0.168433
1165	P04275	von Willebrand factor [OS=Homo sapiens]	PE	1000	Welch Two Sample t-test	two.sided	9.86e-05	-0.576785
1166	P04275	von Willebrand factor [OS=Homo sapiens]	B-complex	10	Welch Two Sample t-test	two.sided	7.82e-05	-0.884205
1167	P04275	von Willebrand factor [OS=Homo sapiens]	B-complex	100	Welch Two Sample t-test	two.sided	6.14e-06	-1.18037
1168	P04275	von Willebrand factor [OS=Homo sapiens]	B-complex	1000	Welch Two Sample t-test	two.sided	0.000117107	-1.49708
1169	P04275	von Willebrand factor [OS=Homo sapiens]	PtdChos	10	Welch Two Sample t-test	two.sided	4.7e-05	-0.722384
1170	P04275	von Willebrand factor [OS=Homo sapiens]	PtdChos	1000	Welch Two Sample t-test	two.sided	0.00314518	-0.250513
1171	P04275	von Willebrand factor [OS=Homo sapiens]	Diglycerol	10	Welch Two Sample t-test	two.sided	0.596162	-0.0313576
1172	P04275	von Willebrand factor [OS=Homo sapiens]	Diglycerol	100	Welch Two Sample t-test	two.sided	2.53e-05	-0.756806
1173	P04275	von Willebrand factor [OS=Homo sapiens]	Diglycerol	1000	Welch Two Sample t-test	two.sided	1.95e-05	-0.814607
1174	P04275	von Willebrand factor [OS=Homo sapiens]	Glucose	10	Welch Two Sample t-test	two.sided	0.000451738	-0.391643
1175	P04275	von Willebrand factor [OS=Homo sapiens]	Glucose	100	Welch Two Sample t-test	two.sided	8.48e-05	-0.585111
1176	P04275	von Willebrand factor [OS=Homo sapiens]	Glucose	1000	Welch Two Sample t-test	two.sided	1.57e-05	-0.839521
1177	P04275	von Willebrand factor [OS=Homo sapiens]	IMP	10	Welch Two Sample t-test	two.sided	1.53e-05	-0.950464
1178	P04275	von Willebrand factor [OS=Homo sapiens]	IMP	100	Welch Two Sample t-test	two.sided	0.00944658	-0.124276
1179	P04275	von Willebrand factor [OS=Homo sapiens]	IMP	1000	Welch Two Sample t-test	two.sided	0.000416613	0.340977
1180	P04275	von Willebrand factor [OS=Homo sapiens]	PtdIns	10	Welch Two Sample t-test	two.sided	0.00617352	-0.801786
1181	P04275	von Willebrand factor [OS=Homo sapiens]	PtdIns	100	Welch Two Sample t-test	two.sided	6.25e-05	-1.05791
1182	P04275	von Willebrand factor [OS=Homo sapiens]	PtdIns	1000	Welch Two Sample t-test	two.sided	0.00339655	-0.573575
1183	P04275	von Willebrand factor [OS=Homo sapiens]	Sauce 1	10	Welch Two Sample t-test	two.sided	0.000441684	-0.695356
1184	P04275	von Willebrand factor [OS=Homo sapiens]	Sauce 1	100	Welch Two Sample t-test	two.sided	1.42e-05	-0.927041
1185	P04275	von Willebrand factor [OS=Homo sapiens]	Sauce 1	1000	Welch Two Sample t-test	two.sided	0.485996	0.016278
1186	P04275	von Willebrand factor [OS=Homo sapiens]	Sauce 2	10	Welch Two Sample t-test	two.sided	7.5e-05	-1.03282
1187	P04275	von Willebrand factor [OS=Homo sapiens]	Sauce 2	100	Welch Two Sample t-test	two.sided	0.00116449	-0.30126
1188	P04275	von Willebrand factor [OS=Homo sapiens]	Sauce 2	1000	Welch Two Sample t-test	two.sided	0.000829901	-0.470001
1189	P04275	von Willebrand factor [OS=Homo sapiens]	Triglyceride	10	Welch Two Sample t-test	two.sided	0.00727953	0.116015
1190	P04275	von Willebrand factor [OS=Homo sapiens]	Triglyceride	100	Welch Two Sample t-test	two.sided	0.000446355	-0.368962
1191	P04275	von Willebrand factor [OS=Homo sapiens]	Triglyceride	1000	Welch Two Sample t-test	two.sided	0.423595	0.0345668
1192	P11277	Spectrin beta chain, erythrocytic [OS=Homo sapiens]	PE	10	Welch Two Sample t-test	two.sided	8.92e-07	-1.21805
1193	P11277	Spectrin beta chain, erythrocytic [OS=Homo sapiens]	PE	100	Welch Two Sample t-test	two.sided	1.3e-06	-0.815177
1194	P11277	Spectrin beta chain, erythrocytic [OS=Homo sapiens]	PE	1000	Welch Two Sample t-test	two.sided	0.665108	-0.373271
1195	P11277	Spectrin beta chain, erythrocytic [OS=Homo sapiens]	B-complex	10	Welch Two Sample t-test	two.sided	9.39e-05	-0.368897
1196	P11277	Spectrin beta chain, erythrocytic [OS=Homo sapiens]	B-complex	100	Welch Two Sample t-test	two.sided	2.14e-06	-1.09794
1197	P11277	Spectrin beta chain, erythrocytic [OS=Homo sapiens]	B-complex	1000	Welch Two Sample t-test	two.sided	0.000411793	-0.999512
1198	P11277	Spectrin beta chain, erythrocytic [OS=Homo sapiens]	PtdChos	10	Welch Two Sample t-test	two.sided	7.02e-07	-1.14879
1199	P11277	Spectrin beta chain, erythrocytic [OS=Homo sapiens]	PtdChos	1000	Welch Two Sample t-test	two.sided	4.8e-06	0.467396
1200	P11277	Spectrin beta chain, erythrocytic [OS=Homo sapiens]	Diglycerol	10	Welch Two Sample t-test	two.sided	0.155556	0.0303145
1201	P11277	Spectrin beta chain, erythrocytic [OS=Homo sapiens]	Diglycerol	100	Welch Two Sample t-test	two.sided	1.23e-05	0.339986
1202	P11277	Spectrin beta chain, erythrocytic [OS=Homo sapiens]	Diglycerol	1000	Welch Two Sample t-test	two.sided	0.000201074	-0.203313
1203	P11277	Spectrin beta chain, erythrocytic [OS=Homo sapiens]	Glucose	10	Welch Two Sample t-test	two.sided	0.0285769	0.187055
1204	P11277	Spectrin beta chain, erythrocytic [OS=Homo sapiens]	Glucose	100	Welch Two Sample t-test	two.sided	0.086105	0.0272259
1205	P11277	Spectrin beta chain, erythrocytic [OS=Homo sapiens]	Glucose	1000	Welch Two Sample t-test	two.sided	0.000282607	-0.177784
1206	P11277	Spectrin beta chain, erythrocytic [OS=Homo sapiens]	IMP	10	Welch Two Sample t-test	two.sided	1.5e-05	-0.808638
1207	P11277	Spectrin beta chain, erythrocytic [OS=Homo sapiens]	IMP	100	Welch Two Sample t-test	two.sided	0.216649	0.0391357
1208	P11277	Spectrin beta chain, erythrocytic [OS=Homo sapiens]	IMP	1000	Welch Two Sample t-test	two.sided	1.36e-05	-0.523014
1209	P11277	Spectrin beta chain, erythrocytic [OS=Homo sapiens]	PtdIns	10	Welch Two Sample t-test	two.sided	9.61e-05	-0.994693
1210	P11277	Spectrin beta chain, erythrocytic [OS=Homo sapiens]	PtdIns	100	Welch Two Sample t-test	two.sided	5.41e-06	-0.886162
1211	P11277	Spectrin beta chain, erythrocytic [OS=Homo sapiens]	PtdIns	1000	Welch Two Sample t-test	two.sided	0.0648224	-0.0764967
1212	P11277	Spectrin beta chain, erythrocytic [OS=Homo sapiens]	Sauce 1	10	Welch Two Sample t-test	two.sided	0.00138892	-0.427435
1213	P11277	Spectrin beta chain, erythrocytic [OS=Homo sapiens]	Sauce 1	100	Welch Two Sample t-test	two.sided	0.00022639	-0.483256
1214	P11277	Spectrin beta chain, erythrocytic [OS=Homo sapiens]	Sauce 1	1000	Welch Two Sample t-test	two.sided	4.52e-05	-7.51641
1215	P11277	Spectrin beta chain, erythrocytic [OS=Homo sapiens]	Sauce 2	10	Welch Two Sample t-test	two.sided	5.4e-05	-2.28304
1216	P11277	Spectrin beta chain, erythrocytic [OS=Homo sapiens]	Sauce 2	100	Welch Two Sample t-test	two.sided	7.55e-07	-1.72275
1217	P11277	Spectrin beta chain, erythrocytic [OS=Homo sapiens]	Sauce 2	1000	Welch Two Sample t-test	two.sided	0.00019262	-0.651642
1218	P11277	Spectrin beta chain, erythrocytic [OS=Homo sapiens]	Triglyceride	10	Welch Two Sample t-test	two.sided	0.00288698	0.122386
1219	P11277	Spectrin beta chain, erythrocytic [OS=Homo sapiens]	Triglyceride	100	Welch Two Sample t-test	two.sided	0.00189998	-0.152238
1220	P11277	Spectrin beta chain, erythrocytic [OS=Homo sapiens]	Triglyceride	1000	Welch Two Sample t-test	two.sided	1.84e-05	0.597462
1221	P0DOX7	Immunoglobulin kappa light chain [OS=Homo sapiens]	PE	10	Welch Two Sample t-test	two.sided	0.00675377	-0.167609
1222	P0DOX7	Immunoglobulin kappa light chain [OS=Homo sapiens]	PE	100	Welch Two Sample t-test	two.sided	0.116988	0.0533704
1223	P0DOX7	Immunoglobulin kappa light chain [OS=Homo sapiens]	PE	1000	Welch Two Sample t-test	two.sided	0.000229276	-9.8114
1224	P0DOX7	Immunoglobulin kappa light chain [OS=Homo sapiens]	B-complex	10	Welch Two Sample t-test	two.sided	0.00359042	-0.385879
1225	P0DOX7	Immunoglobulin kappa light chain [OS=Homo sapiens]	B-complex	100	Welch Two Sample t-test	two.sided	0.00933272	-0.177182
1226	P0DOX7	Immunoglobulin kappa light chain [OS=Homo sapiens]	B-complex	1000	Welch Two Sample t-test	two.sided	4.77e-05	0.976732
1227	P0DOX7	Immunoglobulin kappa light chain [OS=Homo sapiens]	PtdChos	10	Welch Two Sample t-test	two.sided	0.00117319	-0.444517
1228	P0DOX7	Immunoglobulin kappa light chain [OS=Homo sapiens]	PtdChos	1000	Welch Two Sample t-test	two.sided	0.0171193	0.107973
1229	P0DOX7	Immunoglobulin kappa light chain [OS=Homo sapiens]	Diglycerol	10	Welch Two Sample t-test	two.sided	0.00158825	0.389724
1230	P0DOX7	Immunoglobulin kappa light chain [OS=Homo sapiens]	Diglycerol	100	Welch Two Sample t-test	two.sided	0.00132598	0.261089
1231	P0DOX7	Immunoglobulin kappa light chain [OS=Homo sapiens]	Diglycerol	1000	Welch Two Sample t-test	two.sided	0.41829	-0.0222488
1232	P0DOX7	Immunoglobulin kappa light chain [OS=Homo sapiens]	Glucose	10	Welch Two Sample t-test	two.sided	0.000794039	0.292392
1233	P0DOX7	Immunoglobulin kappa light chain [OS=Homo sapiens]	Glucose	100	Welch Two Sample t-test	two.sided	0.565316	-0.0190725
1234	P0DOX7	Immunoglobulin kappa light chain [OS=Homo sapiens]	Glucose	1000	Welch Two Sample t-test	two.sided	0.000616774	0.371376
1235	P0DOX7	Immunoglobulin kappa light chain [OS=Homo sapiens]	IMP	10	Welch Two Sample t-test	two.sided	0.000228915	-10.1607
1236	P0DOX7	Immunoglobulin kappa light chain [OS=Homo sapiens]	IMP	100	Welch Two Sample t-test	two.sided	0.0618022	-0.0728703
1237	P0DOX7	Immunoglobulin kappa light chain [OS=Homo sapiens]	IMP	1000	Welch Two Sample t-test	two.sided	0.000229593	-9.06941
1238	P0DOX7	Immunoglobulin kappa light chain [OS=Homo sapiens]	PtdIns	10	Welch Two Sample t-test	two.sided	0.000423071	-0.467644
1239	P0DOX7	Immunoglobulin kappa light chain [OS=Homo sapiens]	PtdIns	100	Welch Two Sample t-test	two.sided	0.00018967	-0.483324
1240	P0DOX7	Immunoglobulin kappa light chain [OS=Homo sapiens]	PtdIns	1000	Welch Two Sample t-test	two.sided	0.000229575	-7.99083
1241	P0DOX7	Immunoglobulin kappa light chain [OS=Homo sapiens]	Sauce 1	10	Welch Two Sample t-test	two.sided	0.995841	-0.000152875
1242	P0DOX7	Immunoglobulin kappa light chain [OS=Homo sapiens]	Sauce 1	100	Welch Two Sample t-test	two.sided	0.779502	0.013858
1243	P0DOX7	Immunoglobulin kappa light chain [OS=Homo sapiens]	Sauce 1	1000	Welch Two Sample t-test	two.sided	0.00983918	-0.169638
1244	P0DOX7	Immunoglobulin kappa light chain [OS=Homo sapiens]	Sauce 2	10	Welch Two Sample t-test	two.sided	0.369833	-0.0941774
1245	P0DOX7	Immunoglobulin kappa light chain [OS=Homo sapiens]	Sauce 2	100	Welch Two Sample t-test	two.sided	0.000227628	-7.49524
1246	P0DOX7	Immunoglobulin kappa light chain [OS=Homo sapiens]	Sauce 2	1000	Welch Two Sample t-test	two.sided	4.11e-05	0.491175
1247	P0DOX7	Immunoglobulin kappa light chain [OS=Homo sapiens]	Triglyceride	10	Welch Two Sample t-test	two.sided	0.00530875	0.158983
1248	P0DOX7	Immunoglobulin kappa light chain [OS=Homo sapiens]	Triglyceride	100	Welch Two Sample t-test	two.sided	0.0354274	-0.0981127
1249	P0DOX7	Immunoglobulin kappa light chain [OS=Homo sapiens]	Triglyceride	1000	Welch Two Sample t-test	two.sided	0.000365407	0.527168
1250	O75636	Ficolin-3 [OS=Homo sapiens]	PE	10	Welch Two Sample t-test	two.sided	0.000695228	-0.469813
1251	O75636	Ficolin-3 [OS=Homo sapiens]	PE	100	Welch Two Sample t-test	two.sided	0.000734443	-0.968912
1252	O75636	Ficolin-3 [OS=Homo sapiens]	PE	1000	Welch Two Sample t-test	two.sided	0.000449148	-1.45928
1253	O75636	Ficolin-3 [OS=Homo sapiens]	B-complex	10	Welch Two Sample t-test	two.sided	0.0153716	-0.141555
1254	O75636	Ficolin-3 [OS=Homo sapiens]	B-complex	100	Welch Two Sample t-test	two.sided	0.00305989	-0.233964
1255	O75636	Ficolin-3 [OS=Homo sapiens]	B-complex	1000	Welch Two Sample t-test	two.sided	0.000578041	-1.5324
1256	O75636	Ficolin-3 [OS=Homo sapiens]	PtdChos	10	Welch Two Sample t-test	two.sided	0.00266952	-0.239454
1257	O75636	Ficolin-3 [OS=Homo sapiens]	PtdChos	1000	Welch Two Sample t-test	two.sided	0.92788	-0.00333899
1258	O75636	Ficolin-3 [OS=Homo sapiens]	Diglycerol	10	Welch Two Sample t-test	two.sided	5.24e-06	0.810826
1259	O75636	Ficolin-3 [OS=Homo sapiens]	Diglycerol	100	Welch Two Sample t-test	two.sided	0.0201573	0.151586
1260	O75636	Ficolin-3 [OS=Homo sapiens]	Diglycerol	1000	Welch Two Sample t-test	two.sided	0.482978	0.019664
1261	O75636	Ficolin-3 [OS=Homo sapiens]	Glucose	10	Welch Two Sample t-test	two.sided	0.000234979	0.49643
1262	O75636	Ficolin-3 [OS=Homo sapiens]	Glucose	100	Welch Two Sample t-test	two.sided	0.00389549	0.223058
1263	O75636	Ficolin-3 [OS=Homo sapiens]	Glucose	1000	Welch Two Sample t-test	two.sided	0.000375354	0.705077
1264	O75636	Ficolin-3 [OS=Homo sapiens]	IMP	10	Welch Two Sample t-test	two.sided	0.00173876	-0.415903
1265	O75636	Ficolin-3 [OS=Homo sapiens]	IMP	100	Welch Two Sample t-test	two.sided	0.196333	-0.0446361
1266	O75636	Ficolin-3 [OS=Homo sapiens]	IMP	1000	Welch Two Sample t-test	two.sided	0.00050012	-0.628397
1267	O75636	Ficolin-3 [OS=Homo sapiens]	PtdIns	10	Welch Two Sample t-test	two.sided	0.00155366	-0.350132
1268	O75636	Ficolin-3 [OS=Homo sapiens]	PtdIns	100	Welch Two Sample t-test	two.sided	0.0132471	-0.189876
1269	O75636	Ficolin-3 [OS=Homo sapiens]	PtdIns	1000	Welch Two Sample t-test	two.sided	0.811798	-0.0131497
1270	O75636	Ficolin-3 [OS=Homo sapiens]	Sauce 1	10	Welch Two Sample t-test	two.sided	0.00238288	-0.231757
1271	O75636	Ficolin-3 [OS=Homo sapiens]	Sauce 1	100	Welch Two Sample t-test	two.sided	0.00173979	0.2153
1272	O75636	Ficolin-3 [OS=Homo sapiens]	Sauce 1	1000	Welch Two Sample t-test	two.sided	0.000968432	0.562012
1273	O75636	Ficolin-3 [OS=Homo sapiens]	Sauce 2	10	Welch Two Sample t-test	two.sided	0.000458033	-0.906002
1274	O75636	Ficolin-3 [OS=Homo sapiens]	Sauce 2	100	Welch Two Sample t-test	two.sided	2.51e-05	-1.11778
1275	O75636	Ficolin-3 [OS=Homo sapiens]	Sauce 2	1000	Welch Two Sample t-test	two.sided	0.000270619	-5.03075
1276	O75636	Ficolin-3 [OS=Homo sapiens]	Triglyceride	10	Welch Two Sample t-test	two.sided	0.00301047	-0.242825
1277	O75636	Ficolin-3 [OS=Homo sapiens]	Triglyceride	100	Welch Two Sample t-test	two.sided	0.0721853	0.0712814
1278	O75636	Ficolin-3 [OS=Homo sapiens]	Triglyceride	1000	Welch Two Sample t-test	two.sided	0.00124857	0.319971
1279	P0DOX6	Immunoglobulin mu heavy chain [OS=Homo sapiens]	PE	10	Welch Two Sample t-test	two.sided	0.00293945	-6.04631
1280	P0DOX6	Immunoglobulin mu heavy chain [OS=Homo sapiens]	PE	100	Welch Two Sample t-test	two.sided	0.0136503	-0.647484
1281	P0DOX6	Immunoglobulin mu heavy chain [OS=Homo sapiens]	PE	1000	Welch Two Sample t-test	two.sided	0.00114183	-1.36492
1282	P0DOX6	Immunoglobulin mu heavy chain [OS=Homo sapiens]	B-complex	10	Welch Two Sample t-test	two.sided	0.15569	0.181543
1283	P0DOX6	Immunoglobulin mu heavy chain [OS=Homo sapiens]	B-complex	100	Welch Two Sample t-test	two.sided	0.0234177	-0.43473
1284	P0DOX6	Immunoglobulin mu heavy chain [OS=Homo sapiens]	B-complex	1000	Welch Two Sample t-test	two.sided	0.00290951	-8.20063
1285	P0DOX6	Immunoglobulin mu heavy chain [OS=Homo sapiens]	PtdChos	10	Welch Two Sample t-test	two.sided	0.00246686	-5.29943
1286	P0DOX6	Immunoglobulin mu heavy chain [OS=Homo sapiens]	PtdChos	1000	Welch Two Sample t-test	two.sided	0.00257309	-1.36616
1287	P0DOX6	Immunoglobulin mu heavy chain [OS=Homo sapiens]	Diglycerol	10	Welch Two Sample t-test	two.sided	0.00289815	-4.77202
1288	P0DOX6	Immunoglobulin mu heavy chain [OS=Homo sapiens]	Diglycerol	100	Welch Two Sample t-test	two.sided	0.00328796	-3.97794
1289	P0DOX6	Immunoglobulin mu heavy chain [OS=Homo sapiens]	Diglycerol	1000	Welch Two Sample t-test	two.sided	0.0302073	-0.5156
1290	P0DOX6	Immunoglobulin mu heavy chain [OS=Homo sapiens]	Glucose	10	Welch Two Sample t-test	two.sided	0.00275454	-5.02128
1291	P0DOX6	Immunoglobulin mu heavy chain [OS=Homo sapiens]	Glucose	100	Welch Two Sample t-test	two.sided	0.00290299	-6.67748
1292	P0DOX6	Immunoglobulin mu heavy chain [OS=Homo sapiens]	Glucose	1000	Welch Two Sample t-test	two.sided	0.243532	0.120192
1293	P0DOX6	Immunoglobulin mu heavy chain [OS=Homo sapiens]	IMP	10	Welch Two Sample t-test	two.sided	0.00318301	-2.90969
1294	P0DOX6	Immunoglobulin mu heavy chain [OS=Homo sapiens]	IMP	100	Welch Two Sample t-test	two.sided	0.0536761	0.53678
1295	P0DOX6	Immunoglobulin mu heavy chain [OS=Homo sapiens]	IMP	1000	Welch Two Sample t-test	two.sided	0.00283167	-5.39287
1296	P0DOX6	Immunoglobulin mu heavy chain [OS=Homo sapiens]	PtdIns	10	Welch Two Sample t-test	two.sided	0.0157781	-0.753158
1297	P0DOX6	Immunoglobulin mu heavy chain [OS=Homo sapiens]	PtdIns	100	Welch Two Sample t-test	two.sided	0.00224225	-5.80148
1298	P0DOX6	Immunoglobulin mu heavy chain [OS=Homo sapiens]	PtdIns	1000	Welch Two Sample t-test	two.sided	0.0427482	-2.01559
1299	P0DOX6	Immunoglobulin mu heavy chain [OS=Homo sapiens]	Sauce 1	10	Welch Two Sample t-test	two.sided	0.00268914	-3.09073
1300	P0DOX6	Immunoglobulin mu heavy chain [OS=Homo sapiens]	Sauce 1	100	Welch Two Sample t-test	two.sided	0.00295824	-6.45783
1301	P0DOX6	Immunoglobulin mu heavy chain [OS=Homo sapiens]	Sauce 1	1000	Welch Two Sample t-test	two.sided	0.000572316	1.29763
1302	P0DOX6	Immunoglobulin mu heavy chain [OS=Homo sapiens]	Sauce 2	10	Welch Two Sample t-test	two.sided	0.0030727	-5.05656
1303	P0DOX6	Immunoglobulin mu heavy chain [OS=Homo sapiens]	Sauce 2	1000	Welch Two Sample t-test	two.sided	0.00291323	-5.48988
1304	P0DOX6	Immunoglobulin mu heavy chain [OS=Homo sapiens]	Triglyceride	10	Welch Two Sample t-test	two.sided	0.125889	-1.05875
1305	P0DOX6	Immunoglobulin mu heavy chain [OS=Homo sapiens]	Triglyceride	100	Welch Two Sample t-test	two.sided	0.00295216	-6.5936
1306	P0DOX6	Immunoglobulin mu heavy chain [OS=Homo sapiens]	Triglyceride	1000	Welch Two Sample t-test	two.sided	0.00483664	0.518736
1307	P16157	Ankyrin-1 [OS=Homo sapiens]	PE	10	Welch Two Sample t-test	two.sided	2.09e-05	-1.28408
1308	P16157	Ankyrin-1 [OS=Homo sapiens]	PE	100	Welch Two Sample t-test	two.sided	0.0002733	-0.575053
1309	P16157	Ankyrin-1 [OS=Homo sapiens]	PE	1000	Welch Two Sample t-test	two.sided	5.52e-06	-6.76997
1310	P16157	Ankyrin-1 [OS=Homo sapiens]	B-complex	10	Welch Two Sample t-test	two.sided	5.02e-05	-0.484425
1311	P16157	Ankyrin-1 [OS=Homo sapiens]	B-complex	1000	Welch Two Sample t-test	two.sided	3.93e-05	-0.951712
1312	P16157	Ankyrin-1 [OS=Homo sapiens]	PtdChos	10	Welch Two Sample t-test	two.sided	9.03e-05	-1.19029
1313	P16157	Ankyrin-1 [OS=Homo sapiens]	PtdChos	1000	Welch Two Sample t-test	two.sided	3.37e-07	0.384673
1314	P16157	Ankyrin-1 [OS=Homo sapiens]	Diglycerol	10	Welch Two Sample t-test	two.sided	0.793319	-0.00846862
1315	P16157	Ankyrin-1 [OS=Homo sapiens]	Diglycerol	1000	Welch Two Sample t-test	two.sided	2.54e-05	-0.26632
1316	P16157	Ankyrin-1 [OS=Homo sapiens]	Glucose	10	Welch Two Sample t-test	two.sided	0.0217992	0.0265387
1317	P16157	Ankyrin-1 [OS=Homo sapiens]	Glucose	100	Welch Two Sample t-test	two.sided	7.13e-06	-6.58278
1318	P16157	Ankyrin-1 [OS=Homo sapiens]	Glucose	1000	Welch Two Sample t-test	two.sided	9.87e-06	-7.60761
1319	P16157	Ankyrin-1 [OS=Homo sapiens]	IMP	10	Welch Two Sample t-test	two.sided	4.2e-08	-1.26172
1320	P16157	Ankyrin-1 [OS=Homo sapiens]	IMP	100	Welch Two Sample t-test	two.sided	0.0889652	0.0546337
1321	P16157	Ankyrin-1 [OS=Homo sapiens]	IMP	1000	Welch Two Sample t-test	two.sided	8.45e-08	-1.04541
1322	P16157	Ankyrin-1 [OS=Homo sapiens]	PtdIns	10	Welch Two Sample t-test	two.sided	8.74e-06	-1.10633
1323	P16157	Ankyrin-1 [OS=Homo sapiens]	PtdIns	100	Welch Two Sample t-test	two.sided	3.89e-05	-1.00853
1324	P16157	Ankyrin-1 [OS=Homo sapiens]	PtdIns	1000	Welch Two Sample t-test	two.sided	3.27e-05	-0.393612
1325	P16157	Ankyrin-1 [OS=Homo sapiens]	Sauce 1	10	Welch Two Sample t-test	two.sided	1.1e-07	-1.01385
1326	P16157	Ankyrin-1 [OS=Homo sapiens]	Sauce 1	100	Welch Two Sample t-test	two.sided	0.000831349	-0.697923
1327	P16157	Ankyrin-1 [OS=Homo sapiens]	Sauce 1	1000	Welch Two Sample t-test	two.sided	0.000116116	0.819276
1328	P16157	Ankyrin-1 [OS=Homo sapiens]	Sauce 2	10	Welch Two Sample t-test	two.sided	1.92e-06	-1.97086
1329	P16157	Ankyrin-1 [OS=Homo sapiens]	Sauce 2	100	Welch Two Sample t-test	two.sided	3.67e-08	-1.25857
1330	P16157	Ankyrin-1 [OS=Homo sapiens]	Sauce 2	1000	Welch Two Sample t-test	two.sided	0.0683119	-0.0678282
1331	P16157	Ankyrin-1 [OS=Homo sapiens]	Triglyceride	10	Welch Two Sample t-test	two.sided	0.00527736	-0.182225
1332	P16157	Ankyrin-1 [OS=Homo sapiens]	Triglyceride	100	Welch Two Sample t-test	two.sided	0.000225032	-0.309225
1333	P16157	Ankyrin-1 [OS=Homo sapiens]	Triglyceride	1000	Welch Two Sample t-test	two.sided	0.000525416	0.542686
1334	P00739	Haptoglobin-related protein [OS=Homo sapiens]	PE	10	Welch Two Sample t-test	two.sided	0.00309149	-0.155207
1335	P00739	Haptoglobin-related protein [OS=Homo sapiens]	PE	100	Welch Two Sample t-test	two.sided	0.0159826	-0.088298
1336	P00739	Haptoglobin-related protein [OS=Homo sapiens]	PE	1000	Welch Two Sample t-test	two.sided	0.133057	-0.0445891
1337	P00739	Haptoglobin-related protein [OS=Homo sapiens]	B-complex	10	Welch Two Sample t-test	two.sided	0.000165242	-0.334032
1338	P00739	Haptoglobin-related protein [OS=Homo sapiens]	B-complex	100	Welch Two Sample t-test	two.sided	0.00075769	0.200018
1339	P00739	Haptoglobin-related protein [OS=Homo sapiens]	B-complex	1000	Welch Two Sample t-test	two.sided	7.41e-08	1.30007
1340	P00739	Haptoglobin-related protein [OS=Homo sapiens]	PtdChos	10	Welch Two Sample t-test	two.sided	0.00798839	-0.117205
1341	P00739	Haptoglobin-related protein [OS=Homo sapiens]	PtdChos	1000	Welch Two Sample t-test	two.sided	0.123051	0.0396315
1342	P00739	Haptoglobin-related protein [OS=Homo sapiens]	Diglycerol	10	Welch Two Sample t-test	two.sided	4.66e-05	0.605648
1343	P00739	Haptoglobin-related protein [OS=Homo sapiens]	Diglycerol	100	Welch Two Sample t-test	two.sided	0.264833	0.0261106
1344	P00739	Haptoglobin-related protein [OS=Homo sapiens]	Diglycerol	1000	Welch Two Sample t-test	two.sided	0.00592971	0.1693
1345	P00739	Haptoglobin-related protein [OS=Homo sapiens]	Glucose	10	Welch Two Sample t-test	two.sided	0.00289398	0.251358
1346	P00739	Haptoglobin-related protein [OS=Homo sapiens]	Glucose	100	Welch Two Sample t-test	two.sided	0.00471173	0.115499
1347	P00739	Haptoglobin-related protein [OS=Homo sapiens]	Glucose	1000	Welch Two Sample t-test	two.sided	0.0129764	0.140721
1348	P00739	Haptoglobin-related protein [OS=Homo sapiens]	IMP	10	Welch Two Sample t-test	two.sided	0.00371345	-0.191846
1349	P00739	Haptoglobin-related protein [OS=Homo sapiens]	IMP	100	Welch Two Sample t-test	two.sided	0.171142	-0.0324286
1350	P00739	Haptoglobin-related protein [OS=Homo sapiens]	IMP	1000	Welch Two Sample t-test	two.sided	0.0245091	0.413958
1351	P00739	Haptoglobin-related protein [OS=Homo sapiens]	PtdIns	10	Welch Two Sample t-test	two.sided	0.000911115	-0.203804
1352	P00739	Haptoglobin-related protein [OS=Homo sapiens]	PtdIns	100	Welch Two Sample t-test	two.sided	0.00167728	-0.171647
1353	P00739	Haptoglobin-related protein [OS=Homo sapiens]	PtdIns	1000	Welch Two Sample t-test	two.sided	0.0556542	0.0719148
1354	P00739	Haptoglobin-related protein [OS=Homo sapiens]	Sauce 1	10	Welch Two Sample t-test	two.sided	0.00167071	-0.251421
1355	P00739	Haptoglobin-related protein [OS=Homo sapiens]	Sauce 1	100	Welch Two Sample t-test	two.sided	0.00138078	0.331971
1356	P00739	Haptoglobin-related protein [OS=Homo sapiens]	Sauce 1	1000	Welch Two Sample t-test	two.sided	3.27e-06	0.656934
1357	P00739	Haptoglobin-related protein [OS=Homo sapiens]	Sauce 2	10	Welch Two Sample t-test	two.sided	0.031785	-0.201222
1358	P00739	Haptoglobin-related protein [OS=Homo sapiens]	Sauce 2	100	Welch Two Sample t-test	two.sided	0.00845019	0.223598
1359	P00739	Haptoglobin-related protein [OS=Homo sapiens]	Sauce 2	1000	Welch Two Sample t-test	two.sided	0.000287903	0.45827
1360	P00739	Haptoglobin-related protein [OS=Homo sapiens]	Triglyceride	10	Welch Two Sample t-test	two.sided	0.000963166	0.302177
1361	P00739	Haptoglobin-related protein [OS=Homo sapiens]	Triglyceride	100	Welch Two Sample t-test	two.sided	0.000157621	0.515451
1362	P00739	Haptoglobin-related protein [OS=Homo sapiens]	Triglyceride	1000	Welch Two Sample t-test	two.sided	8.79e-05	0.424733
1363	P02766	Transthyretin [OS=Homo sapiens]	PE	10	Welch Two Sample t-test	two.sided	0.00214812	0.428088
1364	P02766	Transthyretin [OS=Homo sapiens]	PE	100	Welch Two Sample t-test	two.sided	0.0056545	0.409762
1365	P02766	Transthyretin [OS=Homo sapiens]	PE	1000	Welch Two Sample t-test	two.sided	0.0030064	0.621564
1366	P02766	Transthyretin [OS=Homo sapiens]	B-complex	10	Welch Two Sample t-test	two.sided	0.000133201	0.838632
1367	P02766	Transthyretin [OS=Homo sapiens]	B-complex	100	Welch Two Sample t-test	two.sided	0.00104993	1.18967
1368	P02766	Transthyretin [OS=Homo sapiens]	B-complex	1000	Welch Two Sample t-test	two.sided	4.04e-05	1.10691
1369	P02766	Transthyretin [OS=Homo sapiens]	PtdChos	10	Welch Two Sample t-test	two.sided	0.487563	0.0444292
1370	P02766	Transthyretin [OS=Homo sapiens]	PtdChos	1000	Welch Two Sample t-test	two.sided	0.00397892	0.500553
1371	P02766	Transthyretin [OS=Homo sapiens]	Diglycerol	10	Welch Two Sample t-test	two.sided	0.116908	0.337524
1372	P02766	Transthyretin [OS=Homo sapiens]	Diglycerol	100	Welch Two Sample t-test	two.sided	0.0164655	0.317078
1373	P02766	Transthyretin [OS=Homo sapiens]	Diglycerol	1000	Welch Two Sample t-test	two.sided	0.00035504	0.876487
1374	P02766	Transthyretin [OS=Homo sapiens]	Glucose	10	Welch Two Sample t-test	two.sided	0.00252115	0.37426
1375	P02766	Transthyretin [OS=Homo sapiens]	Glucose	100	Welch Two Sample t-test	two.sided	0.000830553	0.483469
1376	P02766	Transthyretin [OS=Homo sapiens]	Glucose	1000	Welch Two Sample t-test	two.sided	0.00889475	0.360789
1377	P02766	Transthyretin [OS=Homo sapiens]	IMP	10	Welch Two Sample t-test	two.sided	0.494581	-0.0446119
1378	P02766	Transthyretin [OS=Homo sapiens]	IMP	100	Welch Two Sample t-test	two.sided	0.0223941	-0.255511
1379	P02766	Transthyretin [OS=Homo sapiens]	IMP	1000	Welch Two Sample t-test	two.sided	0.0419334	-0.203149
1380	P02766	Transthyretin [OS=Homo sapiens]	PtdIns	10	Welch Two Sample t-test	two.sided	0.000467465	-2.30515
1381	P02766	Transthyretin [OS=Homo sapiens]	PtdIns	100	Welch Two Sample t-test	two.sided	0.00111839	-2.8009
1382	P02766	Transthyretin [OS=Homo sapiens]	PtdIns	1000	Welch Two Sample t-test	two.sided	0.000120586	-3.12726
1383	P02766	Transthyretin [OS=Homo sapiens]	Sauce 1	10	Welch Two Sample t-test	two.sided	0.000263724	-2.36315
1384	P02766	Transthyretin [OS=Homo sapiens]	Sauce 1	100	Welch Two Sample t-test	two.sided	0.000199325	-2.99698
1385	P02766	Transthyretin [OS=Homo sapiens]	Sauce 1	1000	Welch Two Sample t-test	two.sided	0.00138881	-2.84875
1386	P02766	Transthyretin [OS=Homo sapiens]	Sauce 2	10	Welch Two Sample t-test	two.sided	0.00158348	-1.67389
1387	P02766	Transthyretin [OS=Homo sapiens]	Sauce 2	100	Welch Two Sample t-test	two.sided	0.00222767	-1.59052
1388	P02766	Transthyretin [OS=Homo sapiens]	Sauce 2	1000	Welch Two Sample t-test	two.sided	0.00208605	-1.36584
1389	P02766	Transthyretin [OS=Homo sapiens]	Triglyceride	10	Welch Two Sample t-test	two.sided	0.0181135	-0.255457
1390	P02766	Transthyretin [OS=Homo sapiens]	Triglyceride	100	Welch Two Sample t-test	two.sided	0.00195248	-1.50849
1391	P02766	Transthyretin [OS=Homo sapiens]	Triglyceride	1000	Welch Two Sample t-test	two.sided	0.00133714	-2.91755
1392	P02751	Fibronectin [OS=Homo sapiens]	PE	10	Welch Two Sample t-test	two.sided	0.00731865	-0.199607
1393	P02751	Fibronectin [OS=Homo sapiens]	PE	100	Welch Two Sample t-test	two.sided	0.00217308	0.372486
1394	P02751	Fibronectin [OS=Homo sapiens]	PE	1000	Welch Two Sample t-test	two.sided	7.33e-06	0.770477
1395	P02751	Fibronectin [OS=Homo sapiens]	B-complex	10	Welch Two Sample t-test	two.sided	0.00015511	-0.602133
1396	P02751	Fibronectin [OS=Homo sapiens]	B-complex	100	Welch Two Sample t-test	two.sided	0.00074134	-0.383242
1397	P02751	Fibronectin [OS=Homo sapiens]	B-complex	1000	Welch Two Sample t-test	two.sided	0.000277638	-0.485721
1398	P02751	Fibronectin [OS=Homo sapiens]	PtdChos	10	Welch Two Sample t-test	two.sided	0.00492681	-0.193688
1399	P02751	Fibronectin [OS=Homo sapiens]	PtdChos	1000	Welch Two Sample t-test	two.sided	0.000189348	0.405976
1400	P02751	Fibronectin [OS=Homo sapiens]	Diglycerol	10	Welch Two Sample t-test	two.sided	0.000975566	-0.326719
1401	P02751	Fibronectin [OS=Homo sapiens]	Diglycerol	100	Welch Two Sample t-test	two.sided	0.491572	-0.0251649
1402	P02751	Fibronectin [OS=Homo sapiens]	Diglycerol	1000	Welch Two Sample t-test	two.sided	0.0031294	-0.222698
1403	P02751	Fibronectin [OS=Homo sapiens]	Glucose	10	Welch Two Sample t-test	two.sided	0.000383232	-0.43247
1404	P02751	Fibronectin [OS=Homo sapiens]	Glucose	100	Welch Two Sample t-test	two.sided	0.00107353	-0.374831
1405	P02751	Fibronectin [OS=Homo sapiens]	Glucose	1000	Welch Two Sample t-test	two.sided	0.000203119	-0.525685
1406	P02751	Fibronectin [OS=Homo sapiens]	IMP	10	Welch Two Sample t-test	two.sided	0.0357857	-0.111712
1407	P02751	Fibronectin [OS=Homo sapiens]	IMP	100	Welch Two Sample t-test	two.sided	0.167331	-0.0500297
1408	P02751	Fibronectin [OS=Homo sapiens]	IMP	1000	Welch Two Sample t-test	two.sided	0.000252905	-0.501216
1409	P02751	Fibronectin [OS=Homo sapiens]	PtdIns	10	Welch Two Sample t-test	two.sided	0.0897113	-0.153342
1410	P02751	Fibronectin [OS=Homo sapiens]	PtdIns	100	Welch Two Sample t-test	two.sided	0.00018569	-0.643647
1411	P02751	Fibronectin [OS=Homo sapiens]	PtdIns	1000	Welch Two Sample t-test	two.sided	0.000868344	-0.568636
1412	P02751	Fibronectin [OS=Homo sapiens]	Sauce 1	10	Welch Two Sample t-test	two.sided	5.84e-06	0.792488
1413	P02751	Fibronectin [OS=Homo sapiens]	Sauce 1	100	Welch Two Sample t-test	two.sided	0.000269402	-0.583798
1414	P02751	Fibronectin [OS=Homo sapiens]	Sauce 1	1000	Welch Two Sample t-test	two.sided	0.00849979	-0.167787
1415	P02751	Fibronectin [OS=Homo sapiens]	Sauce 2	10	Welch Two Sample t-test	two.sided	1.5e-05	0.877143
1416	P02751	Fibronectin [OS=Homo sapiens]	Sauce 2	100	Welch Two Sample t-test	two.sided	0.00075396	1.0965
1417	P02751	Fibronectin [OS=Homo sapiens]	Sauce 2	1000	Welch Two Sample t-test	two.sided	0.0239304	0.341775
1418	P02751	Fibronectin [OS=Homo sapiens]	Triglyceride	10	Welch Two Sample t-test	two.sided	0.00127368	0.274484
1419	P02751	Fibronectin [OS=Homo sapiens]	Triglyceride	100	Welch Two Sample t-test	two.sided	0.000366652	-0.461943
1420	P02751	Fibronectin [OS=Homo sapiens]	Triglyceride	1000	Welch Two Sample t-test	two.sided	0.00520682	-0.372271
1421	P13671	Complement component C6 [OS=Homo sapiens]	PE	10	Welch Two Sample t-test	two.sided	9.04e-05	0.957813
1422	P13671	Complement component C6 [OS=Homo sapiens]	PE	100	Welch Two Sample t-test	two.sided	4.75e-05	1.0026
1423	P13671	Complement component C6 [OS=Homo sapiens]	PE	1000	Welch Two Sample t-test	two.sided	0.000305655	0.370215
1424	P13671	Complement component C6 [OS=Homo sapiens]	B-complex	10	Welch Two Sample t-test	two.sided	0.00020182	0.399632
1425	P13671	Complement component C6 [OS=Homo sapiens]	B-complex	100	Welch Two Sample t-test	two.sided	0.00135931	0.397645
1426	P13671	Complement component C6 [OS=Homo sapiens]	B-complex	1000	Welch Two Sample t-test	two.sided	0.234296	0.0404552
1427	P13671	Complement component C6 [OS=Homo sapiens]	PtdChos	10	Welch Two Sample t-test	two.sided	0.000101381	0.606503
1428	P13671	Complement component C6 [OS=Homo sapiens]	PtdChos	1000	Welch Two Sample t-test	two.sided	0.00139729	0.376764
1429	P13671	Complement component C6 [OS=Homo sapiens]	Diglycerol	10	Welch Two Sample t-test	two.sided	0.0014618	-0.363342
1430	P13671	Complement component C6 [OS=Homo sapiens]	Diglycerol	100	Welch Two Sample t-test	two.sided	1.35e-05	1.12428
1431	P13671	Complement component C6 [OS=Homo sapiens]	Diglycerol	1000	Welch Two Sample t-test	two.sided	5.3e-05	0.646817
1432	P13671	Complement component C6 [OS=Homo sapiens]	Glucose	10	Welch Two Sample t-test	two.sided	0.00106707	-0.318984
1433	P13671	Complement component C6 [OS=Homo sapiens]	Glucose	100	Welch Two Sample t-test	two.sided	4.7e-05	0.53327
1434	P13671	Complement component C6 [OS=Homo sapiens]	Glucose	1000	Welch Two Sample t-test	two.sided	0.00271737	0.308327
1435	P13671	Complement component C6 [OS=Homo sapiens]	IMP	10	Welch Two Sample t-test	two.sided	0.000454061	1.28862
1436	P13671	Complement component C6 [OS=Homo sapiens]	IMP	100	Welch Two Sample t-test	two.sided	4.08e-06	1.38249
1437	P13671	Complement component C6 [OS=Homo sapiens]	IMP	1000	Welch Two Sample t-test	two.sided	0.000110568	0.472192
1438	P13671	Complement component C6 [OS=Homo sapiens]	PtdIns	10	Welch Two Sample t-test	two.sided	3.79e-06	0.942148
1439	P13671	Complement component C6 [OS=Homo sapiens]	PtdIns	100	Welch Two Sample t-test	two.sided	0.00312405	0.290704
1440	P13671	Complement component C6 [OS=Homo sapiens]	PtdIns	1000	Welch Two Sample t-test	two.sided	0.00163645	-0.52596
1441	P13671	Complement component C6 [OS=Homo sapiens]	Sauce 1	10	Welch Two Sample t-test	two.sided	1.66e-06	1.19435
1442	P13671	Complement component C6 [OS=Homo sapiens]	Sauce 1	100	Welch Two Sample t-test	two.sided	8.3e-05	0.557586
1443	P13671	Complement component C6 [OS=Homo sapiens]	Sauce 1	1000	Welch Two Sample t-test	two.sided	0.00030883	-4.67504
1444	P13671	Complement component C6 [OS=Homo sapiens]	Sauce 2	10	Welch Two Sample t-test	two.sided	0.000337631	0.986618
1445	P13671	Complement component C6 [OS=Homo sapiens]	Sauce 2	100	Welch Two Sample t-test	two.sided	0.000109641	0.953977
1446	P13671	Complement component C6 [OS=Homo sapiens]	Sauce 2	1000	Welch Two Sample t-test	two.sided	0.0179708	1.19617
1447	P13671	Complement component C6 [OS=Homo sapiens]	Triglyceride	10	Welch Two Sample t-test	two.sided	0.000118069	1.07348
1448	P13671	Complement component C6 [OS=Homo sapiens]	Triglyceride	100	Welch Two Sample t-test	two.sided	0.0641062	0.0773955
1449	P13671	Complement component C6 [OS=Homo sapiens]	Triglyceride	1000	Welch Two Sample t-test	two.sided	5.98e-05	-4.92143
1450	P16157-15	Isoform Er14 of Ankyrin-1 [OS=Homo sapiens]	PE	10	Welch Two Sample t-test	two.sided	0.000663664	-2.80383
1451	P16157-15	Isoform Er14 of Ankyrin-1 [OS=Homo sapiens]	PE	100	Welch Two Sample t-test	two.sided	0.0193708	-1.63946
1452	P16157-15	Isoform Er14 of Ankyrin-1 [OS=Homo sapiens]	PE	1000	Welch Two Sample t-test	two.sided	0.000134478	6.05535
1453	P16157-15	Isoform Er14 of Ankyrin-1 [OS=Homo sapiens]	B-complex	1000	Welch Two Sample t-test	two.sided	1.55e-05	-1.15667
1454	P16157-15	Isoform Er14 of Ankyrin-1 [OS=Homo sapiens]	PtdChos	10	Welch Two Sample t-test	two.sided	0.0151631	-0.866835
1455	P16157-15	Isoform Er14 of Ankyrin-1 [OS=Homo sapiens]	Diglycerol	100	Welch Two Sample t-test	two.sided	6.96e-05	3.3601
1456	P16157-15	Isoform Er14 of Ankyrin-1 [OS=Homo sapiens]	Diglycerol	1000	Welch Two Sample t-test	two.sided	3.54e-05	-3.08169
1457	P16157-15	Isoform Er14 of Ankyrin-1 [OS=Homo sapiens]	Glucose	10	Welch Two Sample t-test	two.sided	0.039493	-0.298203
1458	P16157-15	Isoform Er14 of Ankyrin-1 [OS=Homo sapiens]	Glucose	100	Welch Two Sample t-test	two.sided	9.35e-05	7.01281
1459	P16157-15	Isoform Er14 of Ankyrin-1 [OS=Homo sapiens]	Glucose	1000	Welch Two Sample t-test	two.sided	2.42e-05	6.80483
1460	P16157-15	Isoform Er14 of Ankyrin-1 [OS=Homo sapiens]	IMP	10	Welch Two Sample t-test	two.sided	3.08e-07	-3.20386
1461	P16157-15	Isoform Er14 of Ankyrin-1 [OS=Homo sapiens]	IMP	1000	Welch Two Sample t-test	two.sided	0.0171889	-0.736658
1462	P16157-15	Isoform Er14 of Ankyrin-1 [OS=Homo sapiens]	PtdIns	10	Welch Two Sample t-test	two.sided	0.00997919	-1.13858
1463	P16157-15	Isoform Er14 of Ankyrin-1 [OS=Homo sapiens]	PtdIns	1000	Welch Two Sample t-test	two.sided	0.400675	0.319484
1464	P16157-15	Isoform Er14 of Ankyrin-1 [OS=Homo sapiens]	Sauce 1	10	Welch Two Sample t-test	two.sided	0.00495415	-1.65641
1465	P16157-15	Isoform Er14 of Ankyrin-1 [OS=Homo sapiens]	Sauce 1	100	Welch Two Sample t-test	two.sided	0.012823	-1.28914
1466	P16157-15	Isoform Er14 of Ankyrin-1 [OS=Homo sapiens]	Sauce 1	1000	Welch Two Sample t-test	two.sided	0.000516235	-2.66294
1467	P16157-15	Isoform Er14 of Ankyrin-1 [OS=Homo sapiens]	Triglyceride	10	Welch Two Sample t-test	two.sided	0.271541	-0.0975527
1468	P16157-15	Isoform Er14 of Ankyrin-1 [OS=Homo sapiens]	Triglyceride	100	Welch Two Sample t-test	two.sided	6.7e-05	-0.283475
1469	P16157-15	Isoform Er14 of Ankyrin-1 [OS=Homo sapiens]	Triglyceride	1000	Welch Two Sample t-test	two.sided	0.000457911	0.411867
1470	P02790	Hemopexin [OS=Homo sapiens]	PE	10	Welch Two Sample t-test	two.sided	0.00243018	0.354799
1471	P02790	Hemopexin [OS=Homo sapiens]	PE	100	Welch Two Sample t-test	two.sided	0.000582115	0.869129
1472	P02790	Hemopexin [OS=Homo sapiens]	PE	1000	Welch Two Sample t-test	two.sided	5.96e-07	1.63461
1473	P02790	Hemopexin [OS=Homo sapiens]	B-complex	10	Welch Two Sample t-test	two.sided	0.000123669	1.04533
1474	P02790	Hemopexin [OS=Homo sapiens]	B-complex	100	Welch Two Sample t-test	two.sided	0.000204408	0.639129
1475	P02790	Hemopexin [OS=Homo sapiens]	B-complex	1000	Welch Two Sample t-test	two.sided	0.000463901	0.512233
1476	P02790	Hemopexin [OS=Homo sapiens]	PtdChos	10	Welch Two Sample t-test	two.sided	0.00135526	0.606909
1477	P02790	Hemopexin [OS=Homo sapiens]	PtdChos	1000	Welch Two Sample t-test	two.sided	1.54e-06	1.48141
1478	P02790	Hemopexin [OS=Homo sapiens]	Diglycerol	10	Welch Two Sample t-test	two.sided	0.000881936	0.349307
1479	P02790	Hemopexin [OS=Homo sapiens]	Diglycerol	100	Welch Two Sample t-test	two.sided	0.000242212	0.513647
1480	P02790	Hemopexin [OS=Homo sapiens]	Diglycerol	1000	Welch Two Sample t-test	two.sided	0.000145612	0.584092
1481	P02790	Hemopexin [OS=Homo sapiens]	Glucose	10	Welch Two Sample t-test	two.sided	5.38e-05	0.650214
1482	P02790	Hemopexin [OS=Homo sapiens]	Glucose	100	Welch Two Sample t-test	two.sided	0.000400639	0.48149
1483	P02790	Hemopexin [OS=Homo sapiens]	Glucose	1000	Welch Two Sample t-test	two.sided	0.000110593	0.558791
1484	P02790	Hemopexin [OS=Homo sapiens]	IMP	10	Welch Two Sample t-test	two.sided	0.000113289	0.572453
1485	P02790	Hemopexin [OS=Homo sapiens]	IMP	100	Welch Two Sample t-test	two.sided	1.23e-05	1.03436
1486	P02790	Hemopexin [OS=Homo sapiens]	IMP	1000	Welch Two Sample t-test	two.sided	0.000163066	0.552635
1487	P02790	Hemopexin [OS=Homo sapiens]	PtdIns	10	Welch Two Sample t-test	two.sided	9.3e-05	0.617956
1488	P02790	Hemopexin [OS=Homo sapiens]	PtdIns	100	Welch Two Sample t-test	two.sided	0.00431227	0.631738
1489	P02790	Hemopexin [OS=Homo sapiens]	PtdIns	1000	Welch Two Sample t-test	two.sided	0.0926735	0.0873021
1490	P02790	Hemopexin [OS=Homo sapiens]	Sauce 1	10	Welch Two Sample t-test	two.sided	0.000266327	0.883007
1491	P02790	Hemopexin [OS=Homo sapiens]	Sauce 1	100	Welch Two Sample t-test	two.sided	0.0834231	0.101525
1492	P02790	Hemopexin [OS=Homo sapiens]	Sauce 1	1000	Welch Two Sample t-test	two.sided	0.000121934	1.34944
1493	P02790	Hemopexin [OS=Homo sapiens]	Sauce 2	10	Welch Two Sample t-test	two.sided	0.000110355	1.29061
1494	P02790	Hemopexin [OS=Homo sapiens]	Sauce 2	100	Welch Two Sample t-test	two.sided	2.63e-06	1.16008
1495	P02790	Hemopexin [OS=Homo sapiens]	Sauce 2	1000	Welch Two Sample t-test	two.sided	0.00030188	1.17612
1496	P02790	Hemopexin [OS=Homo sapiens]	Triglyceride	10	Welch Two Sample t-test	two.sided	9.1e-05	0.611701
1497	P02790	Hemopexin [OS=Homo sapiens]	Triglyceride	100	Welch Two Sample t-test	two.sided	0.000101698	0.587513
1498	P02790	Hemopexin [OS=Homo sapiens]	Triglyceride	1000	Welch Two Sample t-test	two.sided	3.55e-05	1.06612
1499	P60660-2	Isoform Smooth muscle of Myosin light polypeptide 6 [OS=Homo sapiens]	PE	10	Welch Two Sample t-test	two.sided	0.000200169	-0.233647
1500	P60660-2	Isoform Smooth muscle of Myosin light polypeptide 6 [OS=Homo sapiens]	PE	100	Welch Two Sample t-test	two.sided	4.02e-05	-0.606303
1501	P60660-2	Isoform Smooth muscle of Myosin light polypeptide 6 [OS=Homo sapiens]	PE	1000	Welch Two Sample t-test	two.sided	3.67e-05	-1.02661
1502	P60660-2	Isoform Smooth muscle of Myosin light polypeptide 6 [OS=Homo sapiens]	B-complex	10	Welch Two Sample t-test	two.sided	4.27e-05	-0.894
1503	P60660-2	Isoform Smooth muscle of Myosin light polypeptide 6 [OS=Homo sapiens]	B-complex	100	Welch Two Sample t-test	two.sided	1.14e-06	-0.735197
1504	P60660-2	Isoform Smooth muscle of Myosin light polypeptide 6 [OS=Homo sapiens]	B-complex	1000	Welch Two Sample t-test	two.sided	1.43e-06	-0.682804
1505	P60660-2	Isoform Smooth muscle of Myosin light polypeptide 6 [OS=Homo sapiens]	PtdChos	10	Welch Two Sample t-test	two.sided	1.42e-05	-0.501261
1506	P60660-2	Isoform Smooth muscle of Myosin light polypeptide 6 [OS=Homo sapiens]	PtdChos	1000	Welch Two Sample t-test	two.sided	1.69e-06	-1.19089
1507	P60660-2	Isoform Smooth muscle of Myosin light polypeptide 6 [OS=Homo sapiens]	Diglycerol	10	Welch Two Sample t-test	two.sided	0.00165806	0.108054
1508	P60660-2	Isoform Smooth muscle of Myosin light polypeptide 6 [OS=Homo sapiens]	Diglycerol	100	Welch Two Sample t-test	two.sided	5.23e-06	-0.658426
1509	P60660-2	Isoform Smooth muscle of Myosin light polypeptide 6 [OS=Homo sapiens]	Diglycerol	1000	Welch Two Sample t-test	two.sided	0.000149106	-0.490366
1510	P60660-2	Isoform Smooth muscle of Myosin light polypeptide 6 [OS=Homo sapiens]	Glucose	10	Welch Two Sample t-test	two.sided	0.00248501	-0.395303
1511	P60660-2	Isoform Smooth muscle of Myosin light polypeptide 6 [OS=Homo sapiens]	Glucose	100	Welch Two Sample t-test	two.sided	2.59e-05	-5.10466
1512	P60660-2	Isoform Smooth muscle of Myosin light polypeptide 6 [OS=Homo sapiens]	Glucose	1000	Welch Two Sample t-test	two.sided	4.29e-05	-0.463094
1513	P60660-2	Isoform Smooth muscle of Myosin light polypeptide 6 [OS=Homo sapiens]	IMP	10	Welch Two Sample t-test	two.sided	3.56e-06	-0.597046
1514	P60660-2	Isoform Smooth muscle of Myosin light polypeptide 6 [OS=Homo sapiens]	IMP	100	Welch Two Sample t-test	two.sided	1.69e-07	-4.98516
1515	P60660-2	Isoform Smooth muscle of Myosin light polypeptide 6 [OS=Homo sapiens]	IMP	1000	Welch Two Sample t-test	two.sided	3.88e-06	-6.00557
1516	P60660-2	Isoform Smooth muscle of Myosin light polypeptide 6 [OS=Homo sapiens]	PtdIns	10	Welch Two Sample t-test	two.sided	1.44e-05	-0.671525
1517	P60660-2	Isoform Smooth muscle of Myosin light polypeptide 6 [OS=Homo sapiens]	PtdIns	100	Welch Two Sample t-test	two.sided	7.97e-06	-0.490121
1518	P60660-2	Isoform Smooth muscle of Myosin light polypeptide 6 [OS=Homo sapiens]	PtdIns	1000	Welch Two Sample t-test	two.sided	0.000170662	-0.210882
1519	P60660-2	Isoform Smooth muscle of Myosin light polypeptide 6 [OS=Homo sapiens]	Sauce 1	10	Welch Two Sample t-test	two.sided	0.000105193	-0.749339
1520	P60660-2	Isoform Smooth muscle of Myosin light polypeptide 6 [OS=Homo sapiens]	Sauce 1	100	Welch Two Sample t-test	two.sided	3.4e-05	-0.780033
1521	P60660-2	Isoform Smooth muscle of Myosin light polypeptide 6 [OS=Homo sapiens]	Sauce 1	1000	Welch Two Sample t-test	two.sided	0.000734492	-0.316067
1522	P60660-2	Isoform Smooth muscle of Myosin light polypeptide 6 [OS=Homo sapiens]	Sauce 2	10	Welch Two Sample t-test	two.sided	2.84e-07	-1.27047
1523	P60660-2	Isoform Smooth muscle of Myosin light polypeptide 6 [OS=Homo sapiens]	Sauce 2	100	Welch Two Sample t-test	two.sided	2.9e-05	-0.926713
1524	P60660-2	Isoform Smooth muscle of Myosin light polypeptide 6 [OS=Homo sapiens]	Sauce 2	1000	Welch Two Sample t-test	two.sided	1.45e-05	-1.41128
1525	P60660-2	Isoform Smooth muscle of Myosin light polypeptide 6 [OS=Homo sapiens]	Triglyceride	10	Welch Two Sample t-test	two.sided	0.000221019	-0.157094
1526	P60660-2	Isoform Smooth muscle of Myosin light polypeptide 6 [OS=Homo sapiens]	Triglyceride	100	Welch Two Sample t-test	two.sided	4.67e-05	-0.534143
1527	P60660-2	Isoform Smooth muscle of Myosin light polypeptide 6 [OS=Homo sapiens]	Triglyceride	1000	Welch Two Sample t-test	two.sided	0.0025044	-0.178746
1528	P06753-2	Isoform 2 of Tropomyosin alpha-3 chain [OS=Homo sapiens]	PE	10	Welch Two Sample t-test	two.sided	0.000381165	-0.6969
1529	P06753-2	Isoform 2 of Tropomyosin alpha-3 chain [OS=Homo sapiens]	PE	100	Welch Two Sample t-test	two.sided	4.25e-05	-0.785183
1530	P06753-2	Isoform 2 of Tropomyosin alpha-3 chain [OS=Homo sapiens]	PE	1000	Welch Two Sample t-test	two.sided	0.000168665	-1.184
1531	P06753-2	Isoform 2 of Tropomyosin alpha-3 chain [OS=Homo sapiens]	B-complex	10	Welch Two Sample t-test	two.sided	5.3e-06	-1.6817
1532	P06753-2	Isoform 2 of Tropomyosin alpha-3 chain [OS=Homo sapiens]	B-complex	100	Welch Two Sample t-test	two.sided	8.76e-05	-1.71359
1533	P06753-2	Isoform 2 of Tropomyosin alpha-3 chain [OS=Homo sapiens]	B-complex	1000	Welch Two Sample t-test	two.sided	3.83e-05	-1.65586
1534	P06753-2	Isoform 2 of Tropomyosin alpha-3 chain [OS=Homo sapiens]	PtdChos	10	Welch Two Sample t-test	two.sided	6.98e-05	-1.55271
1535	P06753-2	Isoform 2 of Tropomyosin alpha-3 chain [OS=Homo sapiens]	PtdChos	1000	Welch Two Sample t-test	two.sided	1.48e-05	-1.1713
1536	P06753-2	Isoform 2 of Tropomyosin alpha-3 chain [OS=Homo sapiens]	Diglycerol	10	Welch Two Sample t-test	two.sided	0.000295223	-0.341033
1537	P06753-2	Isoform 2 of Tropomyosin alpha-3 chain [OS=Homo sapiens]	Diglycerol	100	Welch Two Sample t-test	two.sided	0.0165999	-0.789321
1538	P06753-2	Isoform 2 of Tropomyosin alpha-3 chain [OS=Homo sapiens]	Diglycerol	1000	Welch Two Sample t-test	two.sided	0.862977	-0.0152008
1539	P06753-2	Isoform 2 of Tropomyosin alpha-3 chain [OS=Homo sapiens]	Glucose	10	Welch Two Sample t-test	two.sided	0.000138112	-0.566719
1540	P06753-2	Isoform 2 of Tropomyosin alpha-3 chain [OS=Homo sapiens]	Glucose	100	Welch Two Sample t-test	two.sided	7.06e-05	-0.842272
1541	P06753-2	Isoform 2 of Tropomyosin alpha-3 chain [OS=Homo sapiens]	Glucose	1000	Welch Two Sample t-test	two.sided	0.000155327	-0.798442
1542	P06753-2	Isoform 2 of Tropomyosin alpha-3 chain [OS=Homo sapiens]	IMP	10	Welch Two Sample t-test	two.sided	3.6e-05	-0.353042
1543	P06753-2	Isoform 2 of Tropomyosin alpha-3 chain [OS=Homo sapiens]	IMP	100	Welch Two Sample t-test	two.sided	1.3e-06	-1.11912
1544	P06753-2	Isoform 2 of Tropomyosin alpha-3 chain [OS=Homo sapiens]	IMP	1000	Welch Two Sample t-test	two.sided	0.00519565	0.544977
1545	P06753-2	Isoform 2 of Tropomyosin alpha-3 chain [OS=Homo sapiens]	PtdIns	10	Welch Two Sample t-test	two.sided	6.26e-05	-0.321453
1546	P06753-2	Isoform 2 of Tropomyosin alpha-3 chain [OS=Homo sapiens]	PtdIns	100	Welch Two Sample t-test	two.sided	0.00985918	-0.0762855
1547	P06753-2	Isoform 2 of Tropomyosin alpha-3 chain [OS=Homo sapiens]	PtdIns	1000	Welch Two Sample t-test	two.sided	0.840542	-0.00276519
1548	P06753-2	Isoform 2 of Tropomyosin alpha-3 chain [OS=Homo sapiens]	Sauce 1	10	Welch Two Sample t-test	two.sided	6.26e-05	-0.413869
1549	P06753-2	Isoform 2 of Tropomyosin alpha-3 chain [OS=Homo sapiens]	Sauce 1	100	Welch Two Sample t-test	two.sided	3.6e-06	-0.738852
1550	P06753-2	Isoform 2 of Tropomyosin alpha-3 chain [OS=Homo sapiens]	Sauce 1	1000	Welch Two Sample t-test	two.sided	0.000486128	0.229429
1551	P06753-2	Isoform 2 of Tropomyosin alpha-3 chain [OS=Homo sapiens]	Sauce 2	10	Welch Two Sample t-test	two.sided	2.48e-05	-1.779
1552	P06753-2	Isoform 2 of Tropomyosin alpha-3 chain [OS=Homo sapiens]	Sauce 2	100	Welch Two Sample t-test	two.sided	2.43e-06	-1.38163
1553	P06753-2	Isoform 2 of Tropomyosin alpha-3 chain [OS=Homo sapiens]	Sauce 2	1000	Welch Two Sample t-test	two.sided	9.64e-05	-1.56699
1554	P06753-2	Isoform 2 of Tropomyosin alpha-3 chain [OS=Homo sapiens]	Triglyceride	10	Welch Two Sample t-test	two.sided	0.000372272	-0.232124
1555	P06753-2	Isoform 2 of Tropomyosin alpha-3 chain [OS=Homo sapiens]	Triglyceride	100	Welch Two Sample t-test	two.sided	5.38e-05	-0.345705
1556	P06753-2	Isoform 2 of Tropomyosin alpha-3 chain [OS=Homo sapiens]	Triglyceride	1000	Welch Two Sample t-test	two.sided	0.0010318	0.122884
1557	P01591	Immunoglobulin J chain [OS=Homo sapiens]	PE	10	Welch Two Sample t-test	two.sided	0.0191018	0.107745
1558	P01591	Immunoglobulin J chain [OS=Homo sapiens]	PE	100	Welch Two Sample t-test	two.sided	0.00247804	-0.372046
1559	P01591	Immunoglobulin J chain [OS=Homo sapiens]	PE	1000	Welch Two Sample t-test	two.sided	0.000357507	-1.01984
1560	P01591	Immunoglobulin J chain [OS=Homo sapiens]	B-complex	10	Welch Two Sample t-test	two.sided	0.00101368	-0.693064
1561	P01591	Immunoglobulin J chain [OS=Homo sapiens]	B-complex	100	Welch Two Sample t-test	two.sided	0.00242024	0.370736
1562	P01591	Immunoglobulin J chain [OS=Homo sapiens]	B-complex	1000	Welch Two Sample t-test	two.sided	2.24e-06	1.03021
1563	P01591	Immunoglobulin J chain [OS=Homo sapiens]	PtdChos	10	Welch Two Sample t-test	two.sided	0.0025246	-0.489939
1564	P01591	Immunoglobulin J chain [OS=Homo sapiens]	PtdChos	1000	Welch Two Sample t-test	two.sided	0.000291273	-2.19356
1565	P01591	Immunoglobulin J chain [OS=Homo sapiens]	Diglycerol	10	Welch Two Sample t-test	two.sided	8.41e-06	0.766237
1566	P01591	Immunoglobulin J chain [OS=Homo sapiens]	Diglycerol	100	Welch Two Sample t-test	two.sided	0.00515408	0.216327
1567	P01591	Immunoglobulin J chain [OS=Homo sapiens]	Diglycerol	1000	Welch Two Sample t-test	two.sided	0.00153348	0.340176
1568	P01591	Immunoglobulin J chain [OS=Homo sapiens]	Glucose	10	Welch Two Sample t-test	two.sided	0.000364522	0.61471
1569	P01591	Immunoglobulin J chain [OS=Homo sapiens]	Glucose	100	Welch Two Sample t-test	two.sided	0.00254906	0.356318
1570	P01591	Immunoglobulin J chain [OS=Homo sapiens]	Glucose	1000	Welch Two Sample t-test	two.sided	0.00148154	0.32815
1571	P01591	Immunoglobulin J chain [OS=Homo sapiens]	IMP	10	Welch Two Sample t-test	two.sided	0.0871475	0.0625178
1572	P01591	Immunoglobulin J chain [OS=Homo sapiens]	IMP	100	Welch Two Sample t-test	two.sided	9.26e-05	-0.566304
1573	P01591	Immunoglobulin J chain [OS=Homo sapiens]	IMP	1000	Welch Two Sample t-test	two.sided	0.0722687	0.0715542
1574	P01591	Immunoglobulin J chain [OS=Homo sapiens]	PtdIns	10	Welch Two Sample t-test	two.sided	0.0542678	0.0722015
1575	P01591	Immunoglobulin J chain [OS=Homo sapiens]	PtdIns	100	Welch Two Sample t-test	two.sided	0.398431	0.0232536
1576	P01591	Immunoglobulin J chain [OS=Homo sapiens]	PtdIns	1000	Welch Two Sample t-test	two.sided	0.0149628	0.32472
1577	P01591	Immunoglobulin J chain [OS=Homo sapiens]	Sauce 1	10	Welch Two Sample t-test	two.sided	0.0153655	-0.121458
1578	P01591	Immunoglobulin J chain [OS=Homo sapiens]	Sauce 1	100	Welch Two Sample t-test	two.sided	4.11e-05	0.485136
1579	P01591	Immunoglobulin J chain [OS=Homo sapiens]	Sauce 1	1000	Welch Two Sample t-test	two.sided	0.05178	0.0762675
1580	P01591	Immunoglobulin J chain [OS=Homo sapiens]	Sauce 2	10	Welch Two Sample t-test	two.sided	0.000267633	-0.436473
1581	P01591	Immunoglobulin J chain [OS=Homo sapiens]	Sauce 2	100	Welch Two Sample t-test	two.sided	0.57869	0.0166834
1582	P01591	Immunoglobulin J chain [OS=Homo sapiens]	Sauce 2	1000	Welch Two Sample t-test	two.sided	0.000744028	-0.596987
1583	P01591	Immunoglobulin J chain [OS=Homo sapiens]	Triglyceride	10	Welch Two Sample t-test	two.sided	0.287514	-0.0311554
1584	P01591	Immunoglobulin J chain [OS=Homo sapiens]	Triglyceride	100	Welch Two Sample t-test	two.sided	0.264247	-0.0352489
1585	P01591	Immunoglobulin J chain [OS=Homo sapiens]	Triglyceride	1000	Welch Two Sample t-test	two.sided	0.00175391	0.41208
1586	P0C0L4	Complement C4-A [OS=Homo sapiens]	PE	10	Welch Two Sample t-test	two.sided	0.00364657	-0.695209
1587	P0C0L4	Complement C4-A [OS=Homo sapiens]	PE	1000	Welch Two Sample t-test	two.sided	0.00591922	-0.200077
1588	P0C0L4	Complement C4-A [OS=Homo sapiens]	B-complex	10	Welch Two Sample t-test	two.sided	0.0323895	-0.384193
1589	P0C0L4	Complement C4-A [OS=Homo sapiens]	B-complex	1000	Welch Two Sample t-test	two.sided	2.91e-05	-0.551434
1590	P0C0L4	Complement C4-A [OS=Homo sapiens]	PtdChos	10	Welch Two Sample t-test	two.sided	0.00114794	-0.520513
1591	P0C0L4	Complement C4-A [OS=Homo sapiens]	PtdChos	1000	Welch Two Sample t-test	two.sided	1.33e-05	0.94396
1592	P0C0L4	Complement C4-A [OS=Homo sapiens]	Diglycerol	100	Welch Two Sample t-test	two.sided	0.00545406	0.221896
1593	P0C0L4	Complement C4-A [OS=Homo sapiens]	Diglycerol	1000	Welch Two Sample t-test	two.sided	0.00139137	-0.273659
1594	P0C0L4	Complement C4-A [OS=Homo sapiens]	Glucose	10	Welch Two Sample t-test	two.sided	0.000808649	-0.231396
1595	P0C0L4	Complement C4-A [OS=Homo sapiens]	Glucose	100	Welch Two Sample t-test	two.sided	0.0116905	-0.113055
1596	P0C0L4	Complement C4-A [OS=Homo sapiens]	Glucose	1000	Welch Two Sample t-test	two.sided	0.000108469	-0.285885
1597	P0C0L4	Complement C4-A [OS=Homo sapiens]	IMP	100	Welch Two Sample t-test	two.sided	0.00517888	-0.0954534
1598	P0C0L4	Complement C4-A [OS=Homo sapiens]	IMP	1000	Welch Two Sample t-test	two.sided	0.000399688	-0.283195
1599	P0C0L4	Complement C4-A [OS=Homo sapiens]	PtdIns	10	Welch Two Sample t-test	two.sided	0.262909	-0.29974
1600	P0C0L4	Complement C4-A [OS=Homo sapiens]	PtdIns	100	Welch Two Sample t-test	two.sided	0.00101911	-0.405932
1601	P0C0L4	Complement C4-A [OS=Homo sapiens]	PtdIns	1000	Welch Two Sample t-test	two.sided	0.00638351	-0.222103
1602	P0C0L4	Complement C4-A [OS=Homo sapiens]	Sauce 1	10	Welch Two Sample t-test	two.sided	0.941208	0.0134395
1603	P0C0L4	Complement C4-A [OS=Homo sapiens]	Sauce 1	100	Welch Two Sample t-test	two.sided	0.468249	-0.158996
1604	P0C0L4	Complement C4-A [OS=Homo sapiens]	Sauce 1	1000	Welch Two Sample t-test	two.sided	0.199785	0.0229962
1605	P0C0L4	Complement C4-A [OS=Homo sapiens]	Sauce 2	1000	Welch Two Sample t-test	two.sided	7.25e-08	1.18907
1606	P0C0L4	Complement C4-A [OS=Homo sapiens]	Triglyceride	10	Welch Two Sample t-test	two.sided	0.199384	0.0224891
1607	P0C0L4	Complement C4-A [OS=Homo sapiens]	Triglyceride	100	Welch Two Sample t-test	two.sided	0.000104915	-0.32236
1608	P0C0L4	Complement C4-A [OS=Homo sapiens]	Triglyceride	1000	Welch Two Sample t-test	two.sided	0.000695952	-0.307898
1609	P19823	Inter-alpha-trypsin inhibitor heavy chain H2 [OS=Homo sapiens]	PE	10	Welch Two Sample t-test	two.sided	0.024087	-0.443659
1610	P19823	Inter-alpha-trypsin inhibitor heavy chain H2 [OS=Homo sapiens]	PE	100	Welch Two Sample t-test	two.sided	0.0273766	0.320786
1611	P19823	Inter-alpha-trypsin inhibitor heavy chain H2 [OS=Homo sapiens]	PE	1000	Welch Two Sample t-test	two.sided	0.0021401	0.515641
1612	P19823	Inter-alpha-trypsin inhibitor heavy chain H2 [OS=Homo sapiens]	B-complex	10	Welch Two Sample t-test	two.sided	0.000496314	0.746253
1613	P19823	Inter-alpha-trypsin inhibitor heavy chain H2 [OS=Homo sapiens]	B-complex	100	Welch Two Sample t-test	two.sided	0.03556	0.275067
1614	P19823	Inter-alpha-trypsin inhibitor heavy chain H2 [OS=Homo sapiens]	B-complex	1000	Welch Two Sample t-test	two.sided	0.00860942	0.372578
1615	P19823	Inter-alpha-trypsin inhibitor heavy chain H2 [OS=Homo sapiens]	PtdChos	10	Welch Two Sample t-test	two.sided	0.577735	-0.0418822
1616	P19823	Inter-alpha-trypsin inhibitor heavy chain H2 [OS=Homo sapiens]	PtdChos	1000	Welch Two Sample t-test	two.sided	0.000163128	1.7894
1617	P19823	Inter-alpha-trypsin inhibitor heavy chain H2 [OS=Homo sapiens]	Diglycerol	10	Welch Two Sample t-test	two.sided	0.765521	-0.0213756
1618	P19823	Inter-alpha-trypsin inhibitor heavy chain H2 [OS=Homo sapiens]	Diglycerol	100	Welch Two Sample t-test	two.sided	0.00277785	0.668296
1619	P19823	Inter-alpha-trypsin inhibitor heavy chain H2 [OS=Homo sapiens]	Diglycerol	1000	Welch Two Sample t-test	two.sided	0.00572754	0.54819
1620	P19823	Inter-alpha-trypsin inhibitor heavy chain H2 [OS=Homo sapiens]	Glucose	10	Welch Two Sample t-test	two.sided	0.160039	-0.141362
1621	P19823	Inter-alpha-trypsin inhibitor heavy chain H2 [OS=Homo sapiens]	Glucose	100	Welch Two Sample t-test	two.sided	0.0122294	0.432478
1622	P19823	Inter-alpha-trypsin inhibitor heavy chain H2 [OS=Homo sapiens]	Glucose	1000	Welch Two Sample t-test	two.sided	0.100541	0.155827
1623	P19823	Inter-alpha-trypsin inhibitor heavy chain H2 [OS=Homo sapiens]	IMP	10	Welch Two Sample t-test	two.sided	0.097322	0.172518
1624	P19823	Inter-alpha-trypsin inhibitor heavy chain H2 [OS=Homo sapiens]	IMP	100	Welch Two Sample t-test	two.sided	0.00195231	0.8919
1625	P19823	Inter-alpha-trypsin inhibitor heavy chain H2 [OS=Homo sapiens]	IMP	1000	Welch Two Sample t-test	two.sided	0.0125516	-0.47932
1626	P19823	Inter-alpha-trypsin inhibitor heavy chain H2 [OS=Homo sapiens]	PtdIns	10	Welch Two Sample t-test	two.sided	0.22184	-0.111083
1627	P19823	Inter-alpha-trypsin inhibitor heavy chain H2 [OS=Homo sapiens]	PtdIns	100	Welch Two Sample t-test	two.sided	0.195673	-0.12394
1628	P19823	Inter-alpha-trypsin inhibitor heavy chain H2 [OS=Homo sapiens]	PtdIns	1000	Welch Two Sample t-test	two.sided	0.0646771	-0.247324
1629	P19823	Inter-alpha-trypsin inhibitor heavy chain H2 [OS=Homo sapiens]	Sauce 1	10	Welch Two Sample t-test	two.sided	0.0379059	0.272715
1630	P19823	Inter-alpha-trypsin inhibitor heavy chain H2 [OS=Homo sapiens]	Sauce 1	100	Welch Two Sample t-test	two.sided	0.0399927	-0.31822
1631	P19823	Inter-alpha-trypsin inhibitor heavy chain H2 [OS=Homo sapiens]	Sauce 1	1000	Welch Two Sample t-test	two.sided	0.00562065	-0.90998
1632	P19823	Inter-alpha-trypsin inhibitor heavy chain H2 [OS=Homo sapiens]	Sauce 2	10	Welch Two Sample t-test	two.sided	0.0498309	-0.24801
1633	P19823	Inter-alpha-trypsin inhibitor heavy chain H2 [OS=Homo sapiens]	Sauce 2	100	Welch Two Sample t-test	two.sided	0.802772	-0.0180811
1634	P19823	Inter-alpha-trypsin inhibitor heavy chain H2 [OS=Homo sapiens]	Sauce 2	1000	Welch Two Sample t-test	two.sided	0.0538398	-0.27581
1635	P19823	Inter-alpha-trypsin inhibitor heavy chain H2 [OS=Homo sapiens]	Triglyceride	10	Welch Two Sample t-test	two.sided	0.0157987	0.366922
1636	P19823	Inter-alpha-trypsin inhibitor heavy chain H2 [OS=Homo sapiens]	Triglyceride	100	Welch Two Sample t-test	two.sided	0.585178	0.0401238
1637	P19823	Inter-alpha-trypsin inhibitor heavy chain H2 [OS=Homo sapiens]	Triglyceride	1000	Welch Two Sample t-test	two.sided	0.00357447	-1.75582
1638	P01860	Immunoglobulin heavy constant gamma 3 [OS=Homo sapiens]	PE	10	Welch Two Sample t-test	two.sided	0.000109374	-0.411786
1639	P01860	Immunoglobulin heavy constant gamma 3 [OS=Homo sapiens]	PE	100	Welch Two Sample t-test	two.sided	0.576708	0.0142516
1640	P01860	Immunoglobulin heavy constant gamma 3 [OS=Homo sapiens]	PE	1000	Welch Two Sample t-test	two.sided	0.0531715	0.0545263
1641	P01860	Immunoglobulin heavy constant gamma 3 [OS=Homo sapiens]	B-complex	10	Welch Two Sample t-test	two.sided	2.1e-06	-1.83302
1642	P01860	Immunoglobulin heavy constant gamma 3 [OS=Homo sapiens]	B-complex	100	Welch Two Sample t-test	two.sided	0.00191917	-0.271077
1643	P01860	Immunoglobulin heavy constant gamma 3 [OS=Homo sapiens]	B-complex	1000	Welch Two Sample t-test	two.sided	0.000525908	-0.258449
1644	P01860	Immunoglobulin heavy constant gamma 3 [OS=Homo sapiens]	PtdChos	10	Welch Two Sample t-test	two.sided	0.00266377	-0.361334
1645	P01860	Immunoglobulin heavy constant gamma 3 [OS=Homo sapiens]	PtdChos	1000	Welch Two Sample t-test	two.sided	0.000216543	-1.94035
1646	P01860	Immunoglobulin heavy constant gamma 3 [OS=Homo sapiens]	Diglycerol	10	Welch Two Sample t-test	two.sided	0.000205512	0.305959
1647	P01860	Immunoglobulin heavy constant gamma 3 [OS=Homo sapiens]	Diglycerol	100	Welch Two Sample t-test	two.sided	9.77e-05	0.313557
1648	P01860	Immunoglobulin heavy constant gamma 3 [OS=Homo sapiens]	Diglycerol	1000	Welch Two Sample t-test	two.sided	0.0455749	-0.0631704
1649	P01860	Immunoglobulin heavy constant gamma 3 [OS=Homo sapiens]	Glucose	10	Welch Two Sample t-test	two.sided	0.000581582	0.213654
1650	P01860	Immunoglobulin heavy constant gamma 3 [OS=Homo sapiens]	Glucose	100	Welch Two Sample t-test	two.sided	0.0111185	0.129346
1651	P01860	Immunoglobulin heavy constant gamma 3 [OS=Homo sapiens]	Glucose	1000	Welch Two Sample t-test	two.sided	0.00266209	0.230489
1652	P01860	Immunoglobulin heavy constant gamma 3 [OS=Homo sapiens]	IMP	10	Welch Two Sample t-test	two.sided	0.00415328	-0.148986
1653	P01860	Immunoglobulin heavy constant gamma 3 [OS=Homo sapiens]	IMP	100	Welch Two Sample t-test	two.sided	3.16e-06	-1.63745
1654	P01860	Immunoglobulin heavy constant gamma 3 [OS=Homo sapiens]	IMP	1000	Welch Two Sample t-test	two.sided	0.00918683	-0.210437
1655	P01860	Immunoglobulin heavy constant gamma 3 [OS=Homo sapiens]	PtdIns	10	Welch Two Sample t-test	two.sided	0.00746885	-0.17235
1656	P01860	Immunoglobulin heavy constant gamma 3 [OS=Homo sapiens]	PtdIns	100	Welch Two Sample t-test	two.sided	0.00138815	-0.334987
1657	P01860	Immunoglobulin heavy constant gamma 3 [OS=Homo sapiens]	PtdIns	1000	Welch Two Sample t-test	two.sided	0.0981272	-0.0552609
1658	P01860	Immunoglobulin heavy constant gamma 3 [OS=Homo sapiens]	Sauce 1	10	Welch Two Sample t-test	two.sided	3.3e-06	-1.74562
1659	P01860	Immunoglobulin heavy constant gamma 3 [OS=Homo sapiens]	Sauce 1	100	Welch Two Sample t-test	two.sided	0.000180203	-0.35775
1660	P01860	Immunoglobulin heavy constant gamma 3 [OS=Homo sapiens]	Sauce 1	1000	Welch Two Sample t-test	two.sided	0.567975	-0.0113656
1661	P01860	Immunoglobulin heavy constant gamma 3 [OS=Homo sapiens]	Sauce 2	10	Welch Two Sample t-test	two.sided	0.00236417	-0.20432
1662	P01860	Immunoglobulin heavy constant gamma 3 [OS=Homo sapiens]	Sauce 2	100	Welch Two Sample t-test	two.sided	0.0236463	-0.0917369
1663	P01860	Immunoglobulin heavy constant gamma 3 [OS=Homo sapiens]	Sauce 2	1000	Welch Two Sample t-test	two.sided	0.00234144	0.46727
1664	P01860	Immunoglobulin heavy constant gamma 3 [OS=Homo sapiens]	Triglyceride	10	Welch Two Sample t-test	two.sided	0.126417	0.0376765
1665	P01860	Immunoglobulin heavy constant gamma 3 [OS=Homo sapiens]	Triglyceride	100	Welch Two Sample t-test	two.sided	0.00263525	-0.153392
1666	P01860	Immunoglobulin heavy constant gamma 3 [OS=Homo sapiens]	Triglyceride	1000	Welch Two Sample t-test	two.sided	0.00482674	0.300612
1667	P08519	Apolipoprotein(a) [OS=Homo sapiens]	PE	10	Welch Two Sample t-test	two.sided	0.00100355	-0.822181
1668	P08519	Apolipoprotein(a) [OS=Homo sapiens]	PE	100	Welch Two Sample t-test	two.sided	0.330837	0.0267185
1669	P08519	Apolipoprotein(a) [OS=Homo sapiens]	PE	1000	Welch Two Sample t-test	two.sided	0.00021776	-1.95123
1670	P08519	Apolipoprotein(a) [OS=Homo sapiens]	B-complex	10	Welch Two Sample t-test	two.sided	9.82e-06	-1.08336
1671	P08519	Apolipoprotein(a) [OS=Homo sapiens]	B-complex	100	Welch Two Sample t-test	two.sided	0.000298846	-1.30419
1672	P08519	Apolipoprotein(a) [OS=Homo sapiens]	B-complex	1000	Welch Two Sample t-test	two.sided	0.0218616	-0.121797
1673	P08519	Apolipoprotein(a) [OS=Homo sapiens]	PtdChos	10	Welch Two Sample t-test	two.sided	5.83e-05	0.474154
1674	P08519	Apolipoprotein(a) [OS=Homo sapiens]	PtdChos	1000	Welch Two Sample t-test	two.sided	1.23e-06	1.81487
1675	P08519	Apolipoprotein(a) [OS=Homo sapiens]	Diglycerol	10	Welch Two Sample t-test	two.sided	0.000154153	-1.8825
1676	P08519	Apolipoprotein(a) [OS=Homo sapiens]	Diglycerol	100	Welch Two Sample t-test	two.sided	6.49e-05	-1.54082
1677	P08519	Apolipoprotein(a) [OS=Homo sapiens]	Diglycerol	1000	Welch Two Sample t-test	two.sided	0.000144118	-1.83699
1678	P08519	Apolipoprotein(a) [OS=Homo sapiens]	Glucose	10	Welch Two Sample t-test	two.sided	0.000220326	-1.91782
1679	P08519	Apolipoprotein(a) [OS=Homo sapiens]	Glucose	100	Welch Two Sample t-test	two.sided	0.000210898	-2.05567
1680	P08519	Apolipoprotein(a) [OS=Homo sapiens]	Glucose	1000	Welch Two Sample t-test	two.sided	0.000245108	-2.78259
1681	P08519	Apolipoprotein(a) [OS=Homo sapiens]	IMP	10	Welch Two Sample t-test	two.sided	1.45e-05	-1.02268
1682	P08519	Apolipoprotein(a) [OS=Homo sapiens]	IMP	100	Welch Two Sample t-test	two.sided	3.47e-05	-0.858896
1683	P08519	Apolipoprotein(a) [OS=Homo sapiens]	IMP	1000	Welch Two Sample t-test	two.sided	4.74e-05	-0.630591
1684	P08519	Apolipoprotein(a) [OS=Homo sapiens]	PtdIns	10	Welch Two Sample t-test	two.sided	9.69e-05	-1.40721
1685	P08519	Apolipoprotein(a) [OS=Homo sapiens]	PtdIns	100	Welch Two Sample t-test	two.sided	0.000126999	-0.979728
1686	P08519	Apolipoprotein(a) [OS=Homo sapiens]	PtdIns	1000	Welch Two Sample t-test	two.sided	0.0182339	0.167801
1687	P08519	Apolipoprotein(a) [OS=Homo sapiens]	Sauce 1	10	Welch Two Sample t-test	two.sided	0.0150939	-0.113367
1688	P08519	Apolipoprotein(a) [OS=Homo sapiens]	Sauce 1	100	Welch Two Sample t-test	two.sided	5.97e-06	0.7585
1689	P08519	Apolipoprotein(a) [OS=Homo sapiens]	Sauce 1	1000	Welch Two Sample t-test	two.sided	1.11e-06	2.46537
1690	P08519	Apolipoprotein(a) [OS=Homo sapiens]	Sauce 2	10	Welch Two Sample t-test	two.sided	3.13e-05	0.542991
1691	P08519	Apolipoprotein(a) [OS=Homo sapiens]	Sauce 2	100	Welch Two Sample t-test	two.sided	0.00106834	-0.242964
1692	P08519	Apolipoprotein(a) [OS=Homo sapiens]	Sauce 2	1000	Welch Two Sample t-test	two.sided	0.00502758	-0.398206
1693	P08519	Apolipoprotein(a) [OS=Homo sapiens]	Triglyceride	10	Welch Two Sample t-test	two.sided	0.000274025	-0.910709
1694	P08519	Apolipoprotein(a) [OS=Homo sapiens]	Triglyceride	100	Welch Two Sample t-test	two.sided	0.000436971	0.511443
1695	P08519	Apolipoprotein(a) [OS=Homo sapiens]	Triglyceride	1000	Welch Two Sample t-test	two.sided	7.81e-05	0.386166
1696	Q13201	Multimerin-1 [OS=Homo sapiens]	PE	10	Welch Two Sample t-test	two.sided	2.79e-06	-0.921856
1697	Q13201	Multimerin-1 [OS=Homo sapiens]	PE	100	Welch Two Sample t-test	two.sided	1.13e-06	-1.00314
1698	Q13201	Multimerin-1 [OS=Homo sapiens]	PE	1000	Welch Two Sample t-test	two.sided	2.04e-07	-1.16553
1699	Q13201	Multimerin-1 [OS=Homo sapiens]	B-complex	10	Welch Two Sample t-test	two.sided	2e-05	-1.02436
1700	Q13201	Multimerin-1 [OS=Homo sapiens]	B-complex	100	Welch Two Sample t-test	two.sided	1.87e-07	-1.2277
1701	Q13201	Multimerin-1 [OS=Homo sapiens]	B-complex	1000	Welch Two Sample t-test	two.sided	3.45e-05	-1.32976
1702	Q13201	Multimerin-1 [OS=Homo sapiens]	PtdChos	10	Welch Two Sample t-test	two.sided	0.000153647	-0.891592
1703	Q13201	Multimerin-1 [OS=Homo sapiens]	PtdChos	1000	Welch Two Sample t-test	two.sided	0.0748419	-0.0391267
1704	Q13201	Multimerin-1 [OS=Homo sapiens]	Diglycerol	10	Welch Two Sample t-test	two.sided	3.64e-05	0.228649
1705	Q13201	Multimerin-1 [OS=Homo sapiens]	Diglycerol	100	Welch Two Sample t-test	two.sided	5.02e-05	-0.661998
1706	Q13201	Multimerin-1 [OS=Homo sapiens]	Diglycerol	1000	Welch Two Sample t-test	two.sided	0.000711599	-0.843589
1707	Q13201	Multimerin-1 [OS=Homo sapiens]	Glucose	10	Welch Two Sample t-test	two.sided	0.00657344	-0.0547049
1708	Q13201	Multimerin-1 [OS=Homo sapiens]	Glucose	100	Welch Two Sample t-test	two.sided	2.33e-05	-0.557373
1709	Q13201	Multimerin-1 [OS=Homo sapiens]	Glucose	1000	Welch Two Sample t-test	two.sided	6.57e-06	-0.645774
1710	Q13201	Multimerin-1 [OS=Homo sapiens]	IMP	10	Welch Two Sample t-test	two.sided	6.62e-05	-0.886859
1711	Q13201	Multimerin-1 [OS=Homo sapiens]	IMP	100	Welch Two Sample t-test	two.sided	0.000450002	-0.365249
1712	Q13201	Multimerin-1 [OS=Homo sapiens]	IMP	1000	Welch Two Sample t-test	two.sided	0.00279315	-0.708207
1713	Q13201	Multimerin-1 [OS=Homo sapiens]	PtdIns	10	Welch Two Sample t-test	two.sided	0.00030754	-1.63131
1714	Q13201	Multimerin-1 [OS=Homo sapiens]	PtdIns	100	Welch Two Sample t-test	two.sided	1.27e-07	-1.70519
1715	Q13201	Multimerin-1 [OS=Homo sapiens]	PtdIns	1000	Welch Two Sample t-test	two.sided	0.000685004	-1.04677
1716	Q13201	Multimerin-1 [OS=Homo sapiens]	Sauce 1	10	Welch Two Sample t-test	two.sided	2.43e-06	-1.20235
1717	Q13201	Multimerin-1 [OS=Homo sapiens]	Sauce 1	100	Welch Two Sample t-test	two.sided	1.66e-07	-1.34311
1718	Q13201	Multimerin-1 [OS=Homo sapiens]	Sauce 1	1000	Welch Two Sample t-test	two.sided	0.018894	-0.188224
1719	Q13201	Multimerin-1 [OS=Homo sapiens]	Sauce 2	10	Welch Two Sample t-test	two.sided	1.64e-07	-1.35499
1720	Q13201	Multimerin-1 [OS=Homo sapiens]	Sauce 2	100	Welch Two Sample t-test	two.sided	8.85e-06	-0.813955
1721	Q13201	Multimerin-1 [OS=Homo sapiens]	Sauce 2	1000	Welch Two Sample t-test	two.sided	0.00288392	-0.404177
1722	Q13201	Multimerin-1 [OS=Homo sapiens]	Triglyceride	10	Welch Two Sample t-test	two.sided	0.00145076	-0.167185
1723	Q13201	Multimerin-1 [OS=Homo sapiens]	Triglyceride	100	Welch Two Sample t-test	two.sided	2.11e-06	-0.531717
1724	Q13201	Multimerin-1 [OS=Homo sapiens]	Triglyceride	1000	Welch Two Sample t-test	two.sided	0.942323	0.0046693
1725	O75636-2	Isoform 2 of Ficolin-3 [OS=Homo sapiens]	PE	10	Welch Two Sample t-test	two.sided	0.147477	-0.460979
1726	O75636-2	Isoform 2 of Ficolin-3 [OS=Homo sapiens]	PE	100	Welch Two Sample t-test	two.sided	0.0530245	-0.956852
1727	O75636-2	Isoform 2 of Ficolin-3 [OS=Homo sapiens]	PE	1000	Welch Two Sample t-test	two.sided	0.018311	-3.31321
1728	O75636-2	Isoform 2 of Ficolin-3 [OS=Homo sapiens]	B-complex	10	Welch Two Sample t-test	two.sided	0.0861404	-0.631203
1729	O75636-2	Isoform 2 of Ficolin-3 [OS=Homo sapiens]	B-complex	100	Welch Two Sample t-test	two.sided	0.110148	-0.553062
1730	O75636-2	Isoform 2 of Ficolin-3 [OS=Homo sapiens]	B-complex	1000	Welch Two Sample t-test	two.sided	0.0205024	-2.52895
1731	O75636-2	Isoform 2 of Ficolin-3 [OS=Homo sapiens]	PtdChos	10	Welch Two Sample t-test	two.sided	0.0491181	-0.993571
1732	O75636-2	Isoform 2 of Ficolin-3 [OS=Homo sapiens]	Diglycerol	10	Welch Two Sample t-test	two.sided	0.0029614	1.1515
1733	O75636-2	Isoform 2 of Ficolin-3 [OS=Homo sapiens]	Diglycerol	100	Welch Two Sample t-test	two.sided	0.327972	0.260551
1734	O75636-2	Isoform 2 of Ficolin-3 [OS=Homo sapiens]	Diglycerol	1000	Welch Two Sample t-test	two.sided	0.114382	0.389793
1735	O75636-2	Isoform 2 of Ficolin-3 [OS=Homo sapiens]	Glucose	10	Welch Two Sample t-test	two.sided	0.0870371	0.715731
1736	O75636-2	Isoform 2 of Ficolin-3 [OS=Homo sapiens]	Glucose	100	Welch Two Sample t-test	two.sided	0.00590414	1.14863
1737	O75636-2	Isoform 2 of Ficolin-3 [OS=Homo sapiens]	Glucose	1000	Welch Two Sample t-test	two.sided	0.0117512	0.932736
1738	O75636-2	Isoform 2 of Ficolin-3 [OS=Homo sapiens]	IMP	10	Welch Two Sample t-test	two.sided	0.679393	-0.0899957
1739	O75636-2	Isoform 2 of Ficolin-3 [OS=Homo sapiens]	IMP	100	Welch Two Sample t-test	two.sided	0.0205536	-2.74531
1740	O75636-2	Isoform 2 of Ficolin-3 [OS=Homo sapiens]	IMP	1000	Welch Two Sample t-test	two.sided	0.12418	-0.540751
1741	O75636-2	Isoform 2 of Ficolin-3 [OS=Homo sapiens]	PtdIns	10	Welch Two Sample t-test	two.sided	0.0171323	-3.97224
1742	O75636-2	Isoform 2 of Ficolin-3 [OS=Homo sapiens]	PtdIns	1000	Welch Two Sample t-test	two.sided	0.102643	-1.20288
1743	O75636-2	Isoform 2 of Ficolin-3 [OS=Homo sapiens]	Sauce 1	10	Welch Two Sample t-test	two.sided	0.347678	-0.313515
1744	O75636-2	Isoform 2 of Ficolin-3 [OS=Homo sapiens]	Sauce 1	100	Welch Two Sample t-test	two.sided	0.1794	0.320251
1745	O75636-2	Isoform 2 of Ficolin-3 [OS=Homo sapiens]	Sauce 1	1000	Welch Two Sample t-test	two.sided	0.0541986	0.585502
1746	O75636-2	Isoform 2 of Ficolin-3 [OS=Homo sapiens]	Sauce 2	10	Welch Two Sample t-test	two.sided	0.0100196	-2.09553
1747	O75636-2	Isoform 2 of Ficolin-3 [OS=Homo sapiens]	Sauce 2	100	Welch Two Sample t-test	two.sided	0.0148754	-2.44717
1748	O75636-2	Isoform 2 of Ficolin-3 [OS=Homo sapiens]	Triglyceride	10	Welch Two Sample t-test	two.sided	0.791749	0.0897848
1749	O75636-2	Isoform 2 of Ficolin-3 [OS=Homo sapiens]	Triglyceride	100	Welch Two Sample t-test	two.sided	0.316127	0.249488
1750	O75636-2	Isoform 2 of Ficolin-3 [OS=Homo sapiens]	Triglyceride	1000	Welch Two Sample t-test	two.sided	0.139327	0.382873
1751	P35542	Serum amyloid A-4 protein [OS=Homo sapiens]	PE	10	Welch Two Sample t-test	two.sided	0.000195374	0.206564
1752	P35542	Serum amyloid A-4 protein [OS=Homo sapiens]	PE	100	Welch Two Sample t-test	two.sided	6.01e-05	0.25999
1753	P35542	Serum amyloid A-4 protein [OS=Homo sapiens]	PE	1000	Welch Two Sample t-test	two.sided	0.197704	-0.0482691
1754	P35542	Serum amyloid A-4 protein [OS=Homo sapiens]	B-complex	10	Welch Two Sample t-test	two.sided	0.00275526	0.283466
1755	P35542	Serum amyloid A-4 protein [OS=Homo sapiens]	B-complex	100	Welch Two Sample t-test	two.sided	3.08e-05	0.28221
1756	P35542	Serum amyloid A-4 protein [OS=Homo sapiens]	B-complex	1000	Welch Two Sample t-test	two.sided	5.06e-05	0.467792
1757	P35542	Serum amyloid A-4 protein [OS=Homo sapiens]	PtdChos	10	Welch Two Sample t-test	two.sided	8.5e-06	0.493961
1758	P35542	Serum amyloid A-4 protein [OS=Homo sapiens]	PtdChos	1000	Welch Two Sample t-test	two.sided	0.00848115	0.0677249
1759	P35542	Serum amyloid A-4 protein [OS=Homo sapiens]	Diglycerol	10	Welch Two Sample t-test	two.sided	0.00307971	-0.13393
1760	P35542	Serum amyloid A-4 protein [OS=Homo sapiens]	Diglycerol	100	Welch Two Sample t-test	two.sided	0.00513827	0.485508
1761	P35542	Serum amyloid A-4 protein [OS=Homo sapiens]	Diglycerol	1000	Welch Two Sample t-test	two.sided	0.0706443	-0.246965
1762	P35542	Serum amyloid A-4 protein [OS=Homo sapiens]	Glucose	10	Welch Two Sample t-test	two.sided	0.000441595	-0.227869
1763	P35542	Serum amyloid A-4 protein [OS=Homo sapiens]	Glucose	100	Welch Two Sample t-test	two.sided	0.0051138	0.284587
1764	P35542	Serum amyloid A-4 protein [OS=Homo sapiens]	Glucose	1000	Welch Two Sample t-test	two.sided	4.5e-05	-0.680768
1765	P35542	Serum amyloid A-4 protein [OS=Homo sapiens]	IMP	10	Welch Two Sample t-test	two.sided	0.000820778	-0.437667
1766	P35542	Serum amyloid A-4 protein [OS=Homo sapiens]	IMP	100	Welch Two Sample t-test	two.sided	0.00818715	0.19398
1767	P35542	Serum amyloid A-4 protein [OS=Homo sapiens]	IMP	1000	Welch Two Sample t-test	two.sided	0.000293878	0.374031
1768	P35542	Serum amyloid A-4 protein [OS=Homo sapiens]	PtdIns	10	Welch Two Sample t-test	two.sided	0.0016877	0.895564
1769	P35542	Serum amyloid A-4 protein [OS=Homo sapiens]	PtdIns	100	Welch Two Sample t-test	two.sided	7.82e-05	0.738144
1770	P35542	Serum amyloid A-4 protein [OS=Homo sapiens]	PtdIns	1000	Welch Two Sample t-test	two.sided	0.000216448	1.62548
1771	P35542	Serum amyloid A-4 protein [OS=Homo sapiens]	Sauce 1	10	Welch Two Sample t-test	two.sided	3.36e-05	0.675899
1772	P35542	Serum amyloid A-4 protein [OS=Homo sapiens]	Sauce 1	100	Welch Two Sample t-test	two.sided	3.95e-07	1.18397
1773	P35542	Serum amyloid A-4 protein [OS=Homo sapiens]	Sauce 1	1000	Welch Two Sample t-test	two.sided	0.000148774	1.23619
1774	P35542	Serum amyloid A-4 protein [OS=Homo sapiens]	Sauce 2	10	Welch Two Sample t-test	two.sided	0.461662	-0.0468201
1775	P35542	Serum amyloid A-4 protein [OS=Homo sapiens]	Sauce 2	100	Welch Two Sample t-test	two.sided	0.195272	-0.04255
1776	P35542	Serum amyloid A-4 protein [OS=Homo sapiens]	Sauce 2	1000	Welch Two Sample t-test	two.sided	2.06e-06	1.25565
1777	P35542	Serum amyloid A-4 protein [OS=Homo sapiens]	Triglyceride	10	Welch Two Sample t-test	two.sided	0.000195605	0.532017
1778	P35542	Serum amyloid A-4 protein [OS=Homo sapiens]	Triglyceride	100	Welch Two Sample t-test	two.sided	1.43e-05	0.723022
1779	P35542	Serum amyloid A-4 protein [OS=Homo sapiens]	Triglyceride	1000	Welch Two Sample t-test	two.sided	1.47e-05	0.644252
1780	P09871	Complement C1s subcomponent [OS=Homo sapiens]	PE	10	Welch Two Sample t-test	two.sided	1.39e-05	1.34364
1781	P09871	Complement C1s subcomponent [OS=Homo sapiens]	PE	100	Welch Two Sample t-test	two.sided	0.000959869	1.55401
1782	P09871	Complement C1s subcomponent [OS=Homo sapiens]	PE	1000	Welch Two Sample t-test	two.sided	0.00177814	1.5614
1783	P09871	Complement C1s subcomponent [OS=Homo sapiens]	B-complex	10	Welch Two Sample t-test	two.sided	1.6e-06	1.245
1784	P09871	Complement C1s subcomponent [OS=Homo sapiens]	B-complex	100	Welch Two Sample t-test	two.sided	2.89e-06	1.14748
1785	P09871	Complement C1s subcomponent [OS=Homo sapiens]	B-complex	1000	Welch Two Sample t-test	two.sided	0.00384438	1.08742
1786	P09871	Complement C1s subcomponent [OS=Homo sapiens]	PtdChos	10	Welch Two Sample t-test	two.sided	6.56e-07	1.37547
1787	P09871	Complement C1s subcomponent [OS=Homo sapiens]	PtdChos	1000	Welch Two Sample t-test	two.sided	2.52e-06	2.01765
1788	P09871	Complement C1s subcomponent [OS=Homo sapiens]	Diglycerol	10	Welch Two Sample t-test	two.sided	7.21e-05	0.634149
1789	P09871	Complement C1s subcomponent [OS=Homo sapiens]	Diglycerol	100	Welch Two Sample t-test	two.sided	8.29e-06	1.32802
1790	P09871	Complement C1s subcomponent [OS=Homo sapiens]	Diglycerol	1000	Welch Two Sample t-test	two.sided	5.11e-06	1.36766
1791	P09871	Complement C1s subcomponent [OS=Homo sapiens]	Glucose	10	Welch Two Sample t-test	two.sided	0.00062658	0.606808
1792	P09871	Complement C1s subcomponent [OS=Homo sapiens]	Glucose	100	Welch Two Sample t-test	two.sided	0.000104382	1.0848
1793	P09871	Complement C1s subcomponent [OS=Homo sapiens]	Glucose	1000	Welch Two Sample t-test	two.sided	1.01e-05	0.946056
1794	P09871	Complement C1s subcomponent [OS=Homo sapiens]	IMP	10	Welch Two Sample t-test	two.sided	6.31e-07	1.52072
1795	P09871	Complement C1s subcomponent [OS=Homo sapiens]	IMP	100	Welch Two Sample t-test	two.sided	5.61e-07	1.60015
1796	P09871	Complement C1s subcomponent [OS=Homo sapiens]	IMP	1000	Welch Two Sample t-test	two.sided	2.33e-06	1.41098
1797	P09871	Complement C1s subcomponent [OS=Homo sapiens]	PtdIns	10	Welch Two Sample t-test	two.sided	0.00513746	1.21842
1798	P09871	Complement C1s subcomponent [OS=Homo sapiens]	PtdIns	100	Welch Two Sample t-test	two.sided	0.00177911	0.273058
1799	P09871	Complement C1s subcomponent [OS=Homo sapiens]	PtdIns	1000	Welch Two Sample t-test	two.sided	0.0014402	-1.14433
1800	P09871	Complement C1s subcomponent [OS=Homo sapiens]	Sauce 1	10	Welch Two Sample t-test	two.sided	2.07e-06	1.62576
1801	P09871	Complement C1s subcomponent [OS=Homo sapiens]	Sauce 1	100	Welch Two Sample t-test	two.sided	0.0155292	0.314962
1802	P09871	Complement C1s subcomponent [OS=Homo sapiens]	Sauce 1	1000	Welch Two Sample t-test	two.sided	0.000330861	-1.14629
1803	P09871	Complement C1s subcomponent [OS=Homo sapiens]	Sauce 2	10	Welch Two Sample t-test	two.sided	2.6e-06	1.72973
1804	P09871	Complement C1s subcomponent [OS=Homo sapiens]	Sauce 2	100	Welch Two Sample t-test	two.sided	5.25e-06	1.69013
1805	P09871	Complement C1s subcomponent [OS=Homo sapiens]	Sauce 2	1000	Welch Two Sample t-test	two.sided	0.000119404	0.544542
1806	P09871	Complement C1s subcomponent [OS=Homo sapiens]	Triglyceride	10	Welch Two Sample t-test	two.sided	0.000105033	1.08055
1807	P09871	Complement C1s subcomponent [OS=Homo sapiens]	Triglyceride	100	Welch Two Sample t-test	two.sided	0.00541178	0.237531
1808	P09871	Complement C1s subcomponent [OS=Homo sapiens]	Triglyceride	1000	Welch Two Sample t-test	two.sided	0.000135272	-1.83368
1809	P67936	Tropomyosin alpha-4 chain [OS=Homo sapiens]	PE	10	Welch Two Sample t-test	two.sided	0.00215526	-0.149583
1810	P67936	Tropomyosin alpha-4 chain [OS=Homo sapiens]	PE	100	Welch Two Sample t-test	two.sided	3.85e-05	-0.567432
1811	P67936	Tropomyosin alpha-4 chain [OS=Homo sapiens]	PE	1000	Welch Two Sample t-test	two.sided	3.09e-06	-1.12582
1812	P67936	Tropomyosin alpha-4 chain [OS=Homo sapiens]	B-complex	10	Welch Two Sample t-test	two.sided	1.57e-05	0.732046
1813	P67936	Tropomyosin alpha-4 chain [OS=Homo sapiens]	B-complex	100	Welch Two Sample t-test	two.sided	1.63e-05	0.465524
1814	P67936	Tropomyosin alpha-4 chain [OS=Homo sapiens]	B-complex	1000	Welch Two Sample t-test	two.sided	3.89e-05	0.573943
1815	P67936	Tropomyosin alpha-4 chain [OS=Homo sapiens]	PtdChos	10	Welch Two Sample t-test	two.sided	4.53e-05	0.456051
1816	P67936	Tropomyosin alpha-4 chain [OS=Homo sapiens]	PtdChos	1000	Welch Two Sample t-test	two.sided	6.77e-05	-1.15159
1817	P67936	Tropomyosin alpha-4 chain [OS=Homo sapiens]	Diglycerol	10	Welch Two Sample t-test	two.sided	8.4e-09	1.79552
1818	P67936	Tropomyosin alpha-4 chain [OS=Homo sapiens]	Diglycerol	100	Welch Two Sample t-test	two.sided	8.48e-05	0.985992
1819	P67936	Tropomyosin alpha-4 chain [OS=Homo sapiens]	Diglycerol	1000	Welch Two Sample t-test	two.sided	0.0810287	0.0780935
1820	P67936	Tropomyosin alpha-4 chain [OS=Homo sapiens]	Glucose	10	Welch Two Sample t-test	two.sided	2.53e-08	1.56089
1821	P67936	Tropomyosin alpha-4 chain [OS=Homo sapiens]	Glucose	100	Welch Two Sample t-test	two.sided	1.93e-07	1.22641
1822	P67936	Tropomyosin alpha-4 chain [OS=Homo sapiens]	Glucose	1000	Welch Two Sample t-test	two.sided	1.6e-07	1.31508
1823	P67936	Tropomyosin alpha-4 chain [OS=Homo sapiens]	IMP	10	Welch Two Sample t-test	two.sided	0.00192346	-0.165147
1824	P67936	Tropomyosin alpha-4 chain [OS=Homo sapiens]	IMP	100	Welch Two Sample t-test	two.sided	1.52e-06	0.96526
1825	P67936	Tropomyosin alpha-4 chain [OS=Homo sapiens]	IMP	1000	Welch Two Sample t-test	two.sided	0.0224192	0.0934834
1826	P67936	Tropomyosin alpha-4 chain [OS=Homo sapiens]	PtdIns	10	Welch Two Sample t-test	two.sided	0.00027669	-0.914874
1827	P67936	Tropomyosin alpha-4 chain [OS=Homo sapiens]	PtdIns	100	Welch Two Sample t-test	two.sided	0.000273023	-0.397643
1828	P67936	Tropomyosin alpha-4 chain [OS=Homo sapiens]	PtdIns	1000	Welch Two Sample t-test	two.sided	0.594416	-0.0307276
1829	P67936	Tropomyosin alpha-4 chain [OS=Homo sapiens]	Sauce 1	10	Welch Two Sample t-test	two.sided	0.00847127	-0.806043
1830	P67936	Tropomyosin alpha-4 chain [OS=Homo sapiens]	Sauce 1	100	Welch Two Sample t-test	two.sided	3.06e-05	-0.902326
1831	P67936	Tropomyosin alpha-4 chain [OS=Homo sapiens]	Sauce 1	1000	Welch Two Sample t-test	two.sided	0.000571172	-0.214126
1832	P67936	Tropomyosin alpha-4 chain [OS=Homo sapiens]	Sauce 2	10	Welch Two Sample t-test	two.sided	3.67e-05	-1.52527
1833	P67936	Tropomyosin alpha-4 chain [OS=Homo sapiens]	Sauce 2	100	Welch Two Sample t-test	two.sided	0.000227393	-1.11748
1834	P67936	Tropomyosin alpha-4 chain [OS=Homo sapiens]	Sauce 2	1000	Welch Two Sample t-test	two.sided	1.02e-06	-1.74098
1835	P67936	Tropomyosin alpha-4 chain [OS=Homo sapiens]	Triglyceride	10	Welch Two Sample t-test	two.sided	0.000995234	-0.190207
1836	P67936	Tropomyosin alpha-4 chain [OS=Homo sapiens]	Triglyceride	100	Welch Two Sample t-test	two.sided	0.00324512	-0.243654
1837	P67936	Tropomyosin alpha-4 chain [OS=Homo sapiens]	Triglyceride	1000	Welch Two Sample t-test	two.sided	0.00736763	0.121473
1838	P02765	Alpha-2-HS-glycoprotein [OS=Homo sapiens]	PE	10	Welch Two Sample t-test	two.sided	0.000110662	1.30025
1839	P02765	Alpha-2-HS-glycoprotein [OS=Homo sapiens]	PE	100	Welch Two Sample t-test	two.sided	7.1e-05	0.753546
1840	P02765	Alpha-2-HS-glycoprotein [OS=Homo sapiens]	PE	1000	Welch Two Sample t-test	two.sided	1.63e-05	1.21073
1841	P02765	Alpha-2-HS-glycoprotein [OS=Homo sapiens]	B-complex	10	Welch Two Sample t-test	two.sided	0.000775548	0.541597
1842	P02765	Alpha-2-HS-glycoprotein [OS=Homo sapiens]	B-complex	100	Welch Two Sample t-test	two.sided	9.82e-05	2.10491
1843	P02765	Alpha-2-HS-glycoprotein [OS=Homo sapiens]	B-complex	1000	Welch Two Sample t-test	two.sided	0.000131407	1.88943
1844	P02765	Alpha-2-HS-glycoprotein [OS=Homo sapiens]	PtdChos	10	Welch Two Sample t-test	two.sided	1.29e-08	2.39175
1845	P02765	Alpha-2-HS-glycoprotein [OS=Homo sapiens]	PtdChos	1000	Welch Two Sample t-test	two.sided	0.00316007	0.207701
1846	P02765	Alpha-2-HS-glycoprotein [OS=Homo sapiens]	Diglycerol	10	Welch Two Sample t-test	two.sided	0.0075577	-0.146036
1847	P02765	Alpha-2-HS-glycoprotein [OS=Homo sapiens]	Diglycerol	100	Welch Two Sample t-test	two.sided	0.00456437	0.183963
1848	P02765	Alpha-2-HS-glycoprotein [OS=Homo sapiens]	Diglycerol	1000	Welch Two Sample t-test	two.sided	9.87e-06	0.531197
1849	P02765	Alpha-2-HS-glycoprotein [OS=Homo sapiens]	Glucose	10	Welch Two Sample t-test	two.sided	0.000221202	0.33871
1850	P02765	Alpha-2-HS-glycoprotein [OS=Homo sapiens]	Glucose	100	Welch Two Sample t-test	two.sided	0.396018	-0.022064
1851	P02765	Alpha-2-HS-glycoprotein [OS=Homo sapiens]	Glucose	1000	Welch Two Sample t-test	two.sided	0.00667069	0.108417
1852	P02765	Alpha-2-HS-glycoprotein [OS=Homo sapiens]	IMP	10	Welch Two Sample t-test	two.sided	0.00202035	0.473831
1853	P02765	Alpha-2-HS-glycoprotein [OS=Homo sapiens]	IMP	100	Welch Two Sample t-test	two.sided	0.141149	0.0373765
1854	P02765	Alpha-2-HS-glycoprotein [OS=Homo sapiens]	IMP	1000	Welch Two Sample t-test	two.sided	0.000289801	0.594411
1855	P02765	Alpha-2-HS-glycoprotein [OS=Homo sapiens]	PtdIns	10	Welch Two Sample t-test	two.sided	0.000235253	2.32461
1856	P02765	Alpha-2-HS-glycoprotein [OS=Homo sapiens]	PtdIns	100	Welch Two Sample t-test	two.sided	3.93e-08	1.78775
1857	P02765	Alpha-2-HS-glycoprotein [OS=Homo sapiens]	PtdIns	1000	Welch Two Sample t-test	two.sided	0.00587306	0.321199
1858	P02765	Alpha-2-HS-glycoprotein [OS=Homo sapiens]	Sauce 1	10	Welch Two Sample t-test	two.sided	0.0007496	1.15296
1859	P02765	Alpha-2-HS-glycoprotein [OS=Homo sapiens]	Sauce 1	100	Welch Two Sample t-test	two.sided	6.3e-05	0.99038
1860	P02765	Alpha-2-HS-glycoprotein [OS=Homo sapiens]	Sauce 1	1000	Welch Two Sample t-test	two.sided	7.04e-05	0.882066
1861	P02765	Alpha-2-HS-glycoprotein [OS=Homo sapiens]	Sauce 2	10	Welch Two Sample t-test	two.sided	0.000122157	1.77101
1862	P02765	Alpha-2-HS-glycoprotein [OS=Homo sapiens]	Sauce 2	100	Welch Two Sample t-test	two.sided	0.000505198	1.44033
1863	P02765	Alpha-2-HS-glycoprotein [OS=Homo sapiens]	Sauce 2	1000	Welch Two Sample t-test	two.sided	0.00062614	-0.279741
1864	P02765	Alpha-2-HS-glycoprotein [OS=Homo sapiens]	Triglyceride	10	Welch Two Sample t-test	two.sided	0.0159711	0.0874457
1865	P02765	Alpha-2-HS-glycoprotein [OS=Homo sapiens]	Triglyceride	100	Welch Two Sample t-test	two.sided	0.00120903	0.168255
1866	P02765	Alpha-2-HS-glycoprotein [OS=Homo sapiens]	Triglyceride	1000	Welch Two Sample t-test	two.sided	0.00010302	0.313152
1867	P07437	Tubulin beta chain [OS=Homo sapiens]	PE	10	Welch Two Sample t-test	two.sided	0.000282324	-1.16315
1868	P07437	Tubulin beta chain [OS=Homo sapiens]	PE	100	Welch Two Sample t-test	two.sided	0.00179717	-0.539866
1869	P07437	Tubulin beta chain [OS=Homo sapiens]	PE	1000	Welch Two Sample t-test	two.sided	8.2e-07	-0.755133
1870	P07437	Tubulin beta chain [OS=Homo sapiens]	B-complex	10	Welch Two Sample t-test	two.sided	5.34e-05	-0.779316
1871	P07437	Tubulin beta chain [OS=Homo sapiens]	B-complex	100	Welch Two Sample t-test	two.sided	1.44e-06	-1.54952
1872	P07437	Tubulin beta chain [OS=Homo sapiens]	B-complex	1000	Welch Two Sample t-test	two.sided	0.00018838	-1.3693
1873	P07437	Tubulin beta chain [OS=Homo sapiens]	PtdChos	10	Welch Two Sample t-test	two.sided	4.31e-05	-1.0172
1874	P07437	Tubulin beta chain [OS=Homo sapiens]	PtdChos	1000	Welch Two Sample t-test	two.sided	0.00239585	0.180349
1875	P07437	Tubulin beta chain [OS=Homo sapiens]	Diglycerol	10	Welch Two Sample t-test	two.sided	0.0266811	-0.0595158
1876	P07437	Tubulin beta chain [OS=Homo sapiens]	Diglycerol	100	Welch Two Sample t-test	two.sided	0.000580784	-0.720051
1877	P07437	Tubulin beta chain [OS=Homo sapiens]	Diglycerol	1000	Welch Two Sample t-test	two.sided	0.000565032	-1.2506
1878	P07437	Tubulin beta chain [OS=Homo sapiens]	Glucose	10	Welch Two Sample t-test	two.sided	4.28e-08	-0.554166
1879	P07437	Tubulin beta chain [OS=Homo sapiens]	Glucose	100	Welch Two Sample t-test	two.sided	0.00300703	-0.650895
1880	P07437	Tubulin beta chain [OS=Homo sapiens]	Glucose	1000	Welch Two Sample t-test	two.sided	2.31e-05	-0.960243
1881	P07437	Tubulin beta chain [OS=Homo sapiens]	IMP	10	Welch Two Sample t-test	two.sided	0.000247272	-1.33725
1882	P07437	Tubulin beta chain [OS=Homo sapiens]	IMP	100	Welch Two Sample t-test	two.sided	6.07e-05	-0.109557
1883	P07437	Tubulin beta chain [OS=Homo sapiens]	IMP	1000	Welch Two Sample t-test	two.sided	7.8e-05	-1.40819
1884	P07437	Tubulin beta chain [OS=Homo sapiens]	PtdIns	10	Welch Two Sample t-test	two.sided	0.000139269	-1.53068
1885	P07437	Tubulin beta chain [OS=Homo sapiens]	PtdIns	100	Welch Two Sample t-test	two.sided	0.000268386	-1.36674
1886	P07437	Tubulin beta chain [OS=Homo sapiens]	PtdIns	1000	Welch Two Sample t-test	two.sided	0.00228916	-1.01255
1887	P07437	Tubulin beta chain [OS=Homo sapiens]	Sauce 1	10	Welch Two Sample t-test	two.sided	0.00058872	-1.28364
1888	P07437	Tubulin beta chain [OS=Homo sapiens]	Sauce 1	100	Welch Two Sample t-test	two.sided	3.38e-08	-1.69083
1889	P07437	Tubulin beta chain [OS=Homo sapiens]	Sauce 1	1000	Welch Two Sample t-test	two.sided	0.00279502	0.215615
1890	P07437	Tubulin beta chain [OS=Homo sapiens]	Sauce 2	10	Welch Two Sample t-test	two.sided	0.000510847	-1.87981
1891	P07437	Tubulin beta chain [OS=Homo sapiens]	Sauce 2	100	Welch Two Sample t-test	two.sided	3.64e-05	-1.21829
1892	P07437	Tubulin beta chain [OS=Homo sapiens]	Sauce 2	1000	Welch Two Sample t-test	two.sided	0.00304675	-0.263826
1893	P07437	Tubulin beta chain [OS=Homo sapiens]	Triglyceride	10	Welch Two Sample t-test	two.sided	0.0470257	-0.0322615
1894	P07437	Tubulin beta chain [OS=Homo sapiens]	Triglyceride	100	Welch Two Sample t-test	two.sided	3.07e-07	-0.654532
1895	P07437	Tubulin beta chain [OS=Homo sapiens]	Triglyceride	1000	Welch Two Sample t-test	two.sided	0.000103514	-0.0588893
1896	P68366	Tubulin alpha-4A chain [OS=Homo sapiens]	PE	10	Welch Two Sample t-test	two.sided	7.98e-08	-1.81044
1897	P68366	Tubulin alpha-4A chain [OS=Homo sapiens]	PE	100	Welch Two Sample t-test	two.sided	1.68e-07	-1.24706
1898	P68366	Tubulin alpha-4A chain [OS=Homo sapiens]	PE	1000	Welch Two Sample t-test	two.sided	1.7e-07	-1.44424
1899	P68366	Tubulin alpha-4A chain [OS=Homo sapiens]	B-complex	10	Welch Two Sample t-test	two.sided	1.93e-07	-1.18287
1900	P68366	Tubulin alpha-4A chain [OS=Homo sapiens]	B-complex	100	Welch Two Sample t-test	two.sided	2.29e-06	-2.18126
1901	P68366	Tubulin alpha-4A chain [OS=Homo sapiens]	B-complex	1000	Welch Two Sample t-test	two.sided	7.46e-07	-2.01353
1902	P68366	Tubulin alpha-4A chain [OS=Homo sapiens]	PtdChos	10	Welch Two Sample t-test	two.sided	1.67e-07	-1.77073
1903	P68366	Tubulin alpha-4A chain [OS=Homo sapiens]	PtdChos	1000	Welch Two Sample t-test	two.sided	0.000489637	0.452506
1904	P68366	Tubulin alpha-4A chain [OS=Homo sapiens]	Diglycerol	10	Welch Two Sample t-test	two.sided	0.00114225	-0.384952
1905	P68366	Tubulin alpha-4A chain [OS=Homo sapiens]	Diglycerol	100	Welch Two Sample t-test	two.sided	7.66e-08	-2.30242
1906	P68366	Tubulin alpha-4A chain [OS=Homo sapiens]	Diglycerol	1000	Welch Two Sample t-test	two.sided	4.33e-05	-1.66663
1907	P68366	Tubulin alpha-4A chain [OS=Homo sapiens]	Glucose	10	Welch Two Sample t-test	two.sided	8.72e-06	-0.957687
1908	P68366	Tubulin alpha-4A chain [OS=Homo sapiens]	Glucose	100	Welch Two Sample t-test	two.sided	0.0820629	-0.858815
1909	P68366	Tubulin alpha-4A chain [OS=Homo sapiens]	Glucose	1000	Welch Two Sample t-test	two.sided	7.3e-06	-1.70932
1910	P68366	Tubulin alpha-4A chain [OS=Homo sapiens]	IMP	10	Welch Two Sample t-test	two.sided	0.0263851	-1.47912
1911	P68366	Tubulin alpha-4A chain [OS=Homo sapiens]	IMP	100	Welch Two Sample t-test	two.sided	4.34e-05	-0.502602
1912	P68366	Tubulin alpha-4A chain [OS=Homo sapiens]	IMP	1000	Welch Two Sample t-test	two.sided	6.54e-08	-1.90915
1913	P68366	Tubulin alpha-4A chain [OS=Homo sapiens]	PtdIns	10	Welch Two Sample t-test	two.sided	1.14e-06	-2.48568
1914	P68366	Tubulin alpha-4A chain [OS=Homo sapiens]	PtdIns	100	Welch Two Sample t-test	two.sided	2.36e-05	-3.93388
1915	P68366	Tubulin alpha-4A chain [OS=Homo sapiens]	PtdIns	1000	Welch Two Sample t-test	two.sided	4.44e-06	-1.94819
1916	P68366	Tubulin alpha-4A chain [OS=Homo sapiens]	Sauce 1	10	Welch Two Sample t-test	two.sided	5.42e-06	-1.95007
1917	P68366	Tubulin alpha-4A chain [OS=Homo sapiens]	Sauce 1	100	Welch Two Sample t-test	two.sided	7.77e-08	-2.46082
1918	P68366	Tubulin alpha-4A chain [OS=Homo sapiens]	Sauce 1	1000	Welch Two Sample t-test	two.sided	0.0484904	-0.0618061
1919	P68366	Tubulin alpha-4A chain [OS=Homo sapiens]	Sauce 2	10	Welch Two Sample t-test	two.sided	8.85e-08	-2.2499
1920	P68366	Tubulin alpha-4A chain [OS=Homo sapiens]	Sauce 2	100	Welch Two Sample t-test	two.sided	8.92e-08	-1.66588
1921	P68366	Tubulin alpha-4A chain [OS=Homo sapiens]	Sauce 2	1000	Welch Two Sample t-test	two.sided	3.35e-05	0.265191
1922	P68366	Tubulin alpha-4A chain [OS=Homo sapiens]	Triglyceride	10	Welch Two Sample t-test	two.sided	1.09e-05	-0.360221
1923	P68366	Tubulin alpha-4A chain [OS=Homo sapiens]	Triglyceride	100	Welch Two Sample t-test	two.sided	8.96e-05	-1.06489
1924	P68366	Tubulin alpha-4A chain [OS=Homo sapiens]	Triglyceride	1000	Welch Two Sample t-test	two.sided	2.87e-05	-0.252428
1925	P01023	Alpha-2-macroglobulin [OS=Homo sapiens]	PE	10	Welch Two Sample t-test	two.sided	6.15e-05	-0.614178
1926	P01023	Alpha-2-macroglobulin [OS=Homo sapiens]	PE	100	Welch Two Sample t-test	two.sided	0.0187432	0.225834
1927	P01023	Alpha-2-macroglobulin [OS=Homo sapiens]	PE	1000	Welch Two Sample t-test	two.sided	1.77e-05	1.20051
1928	P01023	Alpha-2-macroglobulin [OS=Homo sapiens]	B-complex	10	Welch Two Sample t-test	two.sided	7.11e-05	0.412747
1929	P01023	Alpha-2-macroglobulin [OS=Homo sapiens]	B-complex	100	Welch Two Sample t-test	two.sided	0.00143417	-0.405699
1930	P01023	Alpha-2-macroglobulin [OS=Homo sapiens]	B-complex	1000	Welch Two Sample t-test	two.sided	0.00200084	-0.360138
1931	P01023	Alpha-2-macroglobulin [OS=Homo sapiens]	PtdChos	10	Welch Two Sample t-test	two.sided	0.000578732	-1.18712
1932	P01023	Alpha-2-macroglobulin [OS=Homo sapiens]	PtdChos	1000	Welch Two Sample t-test	two.sided	0.000119058	1.14354
1933	P01023	Alpha-2-macroglobulin [OS=Homo sapiens]	Diglycerol	10	Welch Two Sample t-test	two.sided	0.000614345	-0.358685
1934	P01023	Alpha-2-macroglobulin [OS=Homo sapiens]	Diglycerol	100	Welch Two Sample t-test	two.sided	1.95e-05	0.54269
1935	P01023	Alpha-2-macroglobulin [OS=Homo sapiens]	Diglycerol	1000	Welch Two Sample t-test	two.sided	0.441529	-0.0557037
1936	P01023	Alpha-2-macroglobulin [OS=Homo sapiens]	Glucose	10	Welch Two Sample t-test	two.sided	0.00389169	0.176724
1937	P01023	Alpha-2-macroglobulin [OS=Homo sapiens]	Glucose	100	Welch Two Sample t-test	two.sided	0.0170395	0.196908
1938	P01023	Alpha-2-macroglobulin [OS=Homo sapiens]	Glucose	1000	Welch Two Sample t-test	two.sided	0.04661	0.131462
1939	P01023	Alpha-2-macroglobulin [OS=Homo sapiens]	IMP	10	Welch Two Sample t-test	two.sided	0.000238699	-0.640548
1940	P01023	Alpha-2-macroglobulin [OS=Homo sapiens]	IMP	100	Welch Two Sample t-test	two.sided	0.000256849	0.384923
1941	P01023	Alpha-2-macroglobulin [OS=Homo sapiens]	IMP	1000	Welch Two Sample t-test	two.sided	6.38e-05	-0.744373
1942	P01023	Alpha-2-macroglobulin [OS=Homo sapiens]	PtdIns	10	Welch Two Sample t-test	two.sided	0.00193348	-0.224122
1943	P01023	Alpha-2-macroglobulin [OS=Homo sapiens]	PtdIns	100	Welch Two Sample t-test	two.sided	0.0702195	0.0612588
1944	P01023	Alpha-2-macroglobulin [OS=Homo sapiens]	PtdIns	1000	Welch Two Sample t-test	two.sided	0.00735661	-0.141678
1945	P01023	Alpha-2-macroglobulin [OS=Homo sapiens]	Sauce 1	10	Welch Two Sample t-test	two.sided	3.4e-05	-0.805471
1946	P01023	Alpha-2-macroglobulin [OS=Homo sapiens]	Sauce 1	100	Welch Two Sample t-test	two.sided	9.54e-05	-0.616993
1947	P01023	Alpha-2-macroglobulin [OS=Homo sapiens]	Sauce 1	1000	Welch Two Sample t-test	two.sided	0.00112835	1.21931
1948	P01023	Alpha-2-macroglobulin [OS=Homo sapiens]	Sauce 2	10	Welch Two Sample t-test	two.sided	0.000461219	-1.21918
1949	P01023	Alpha-2-macroglobulin [OS=Homo sapiens]	Sauce 2	100	Welch Two Sample t-test	two.sided	0.0029077	-0.536973
1950	P01023	Alpha-2-macroglobulin [OS=Homo sapiens]	Sauce 2	1000	Welch Two Sample t-test	two.sided	6.17e-08	1.78154
1951	P01023	Alpha-2-macroglobulin [OS=Homo sapiens]	Triglyceride	10	Welch Two Sample t-test	two.sided	0.00813423	0.145998
1952	P01023	Alpha-2-macroglobulin [OS=Homo sapiens]	Triglyceride	100	Welch Two Sample t-test	two.sided	0.00026958	0.442674
1953	P01023	Alpha-2-macroglobulin [OS=Homo sapiens]	Triglyceride	1000	Welch Two Sample t-test	two.sided	9.88e-05	0.972993
1954	P06733	Alpha-enolase [OS=Homo sapiens]	PE	10	Welch Two Sample t-test	two.sided	0.00068662	0.375384
1955	P06733	Alpha-enolase [OS=Homo sapiens]	PE	100	Welch Two Sample t-test	two.sided	0.00195911	0.486398
1956	P06733	Alpha-enolase [OS=Homo sapiens]	PE	1000	Welch Two Sample t-test	two.sided	0.0026575	0.628645
1957	P06733	Alpha-enolase [OS=Homo sapiens]	B-complex	10	Welch Two Sample t-test	two.sided	0.212838	-0.139267
1958	P06733	Alpha-enolase [OS=Homo sapiens]	B-complex	100	Welch Two Sample t-test	two.sided	0.00512741	-0.0579375
1959	P06733	Alpha-enolase [OS=Homo sapiens]	B-complex	1000	Welch Two Sample t-test	two.sided	0.0554092	0.0505167
1960	P06733	Alpha-enolase [OS=Homo sapiens]	PtdChos	10	Welch Two Sample t-test	two.sided	0.00122197	0.319112
1961	P06733	Alpha-enolase [OS=Homo sapiens]	PtdChos	1000	Welch Two Sample t-test	two.sided	1.75e-05	1.10934
1962	P06733	Alpha-enolase [OS=Homo sapiens]	Diglycerol	10	Welch Two Sample t-test	two.sided	0.00184274	-0.56208
1963	P06733	Alpha-enolase [OS=Homo sapiens]	Diglycerol	100	Welch Two Sample t-test	two.sided	0.00365057	0.147816
1964	P06733	Alpha-enolase [OS=Homo sapiens]	Diglycerol	1000	Welch Two Sample t-test	two.sided	0.0131341	0.0334396
1965	P06733	Alpha-enolase [OS=Homo sapiens]	Glucose	10	Welch Two Sample t-test	two.sided	0.000283291	-0.54166
1966	P06733	Alpha-enolase [OS=Homo sapiens]	Glucose	100	Welch Two Sample t-test	two.sided	0.0656017	-0.0638831
1967	P06733	Alpha-enolase [OS=Homo sapiens]	Glucose	1000	Welch Two Sample t-test	two.sided	0.000359715	-0.369317
1968	P06733	Alpha-enolase [OS=Homo sapiens]	IMP	10	Welch Two Sample t-test	two.sided	0.00112557	0.696675
1969	P06733	Alpha-enolase [OS=Homo sapiens]	IMP	100	Welch Two Sample t-test	two.sided	0.000529053	0.84719
1970	P06733	Alpha-enolase [OS=Homo sapiens]	IMP	1000	Welch Two Sample t-test	two.sided	0.00925332	-0.24625
1971	P06733	Alpha-enolase [OS=Homo sapiens]	PtdIns	10	Welch Two Sample t-test	two.sided	0.0353132	-0.0944111
1972	P06733	Alpha-enolase [OS=Homo sapiens]	PtdIns	100	Welch Two Sample t-test	two.sided	0.00368219	-0.51755
1973	P06733	Alpha-enolase [OS=Homo sapiens]	PtdIns	1000	Welch Two Sample t-test	two.sided	4.81e-05	-1.62789
1974	P06733	Alpha-enolase [OS=Homo sapiens]	Sauce 1	10	Welch Two Sample t-test	two.sided	2.1e-05	0.717769
1975	P06733	Alpha-enolase [OS=Homo sapiens]	Sauce 1	100	Welch Two Sample t-test	two.sided	0.226667	-0.0987137
1976	P06733	Alpha-enolase [OS=Homo sapiens]	Sauce 1	1000	Welch Two Sample t-test	two.sided	1.01e-05	-1.91605
1977	P06733	Alpha-enolase [OS=Homo sapiens]	Sauce 2	10	Welch Two Sample t-test	two.sided	0.00195468	0.532363
1978	P06733	Alpha-enolase [OS=Homo sapiens]	Sauce 2	100	Welch Two Sample t-test	two.sided	0.795893	0.00261149
1979	P06733	Alpha-enolase [OS=Homo sapiens]	Sauce 2	1000	Welch Two Sample t-test	two.sided	0.00105159	-0.560199
1980	P06733	Alpha-enolase [OS=Homo sapiens]	Triglyceride	10	Welch Two Sample t-test	two.sided	1.58e-05	0.66278
1981	P06733	Alpha-enolase [OS=Homo sapiens]	Triglyceride	100	Welch Two Sample t-test	two.sided	0.113308	-0.515444
1982	P06733	Alpha-enolase [OS=Homo sapiens]	Triglyceride	1000	Welch Two Sample t-test	two.sided	2.32e-07	-3.63827
1983	P00734	Prothrombin [OS=Homo sapiens]	PE	10	Welch Two Sample t-test	two.sided	0.000471235	0.550224
1984	P00734	Prothrombin [OS=Homo sapiens]	PE	100	Welch Two Sample t-test	two.sided	0.000798843	0.390576
1985	P00734	Prothrombin [OS=Homo sapiens]	PE	1000	Welch Two Sample t-test	two.sided	9.32e-05	0.713281
1986	P00734	Prothrombin [OS=Homo sapiens]	B-complex	10	Welch Two Sample t-test	two.sided	0.000147925	0.833777
1987	P00734	Prothrombin [OS=Homo sapiens]	B-complex	100	Welch Two Sample t-test	two.sided	0.00233715	0.506591
1988	P00734	Prothrombin [OS=Homo sapiens]	B-complex	1000	Welch Two Sample t-test	two.sided	4.61e-05	0.861547
1989	P00734	Prothrombin [OS=Homo sapiens]	PtdChos	10	Welch Two Sample t-test	two.sided	0.000172834	0.571891
1990	P00734	Prothrombin [OS=Homo sapiens]	PtdChos	1000	Welch Two Sample t-test	two.sided	0.00200243	0.42714
1991	P00734	Prothrombin [OS=Homo sapiens]	Diglycerol	10	Welch Two Sample t-test	two.sided	0.0384159	0.152398
1992	P00734	Prothrombin [OS=Homo sapiens]	Diglycerol	100	Welch Two Sample t-test	two.sided	0.000320428	0.929053
1993	P00734	Prothrombin [OS=Homo sapiens]	Diglycerol	1000	Welch Two Sample t-test	two.sided	0.00049515	0.795925
1994	P00734	Prothrombin [OS=Homo sapiens]	Glucose	10	Welch Two Sample t-test	two.sided	0.252997	0.0550424
1995	P00734	Prothrombin [OS=Homo sapiens]	Glucose	100	Welch Two Sample t-test	two.sided	0.000300196	0.711505
1996	P00734	Prothrombin [OS=Homo sapiens]	Glucose	1000	Welch Two Sample t-test	two.sided	0.00407949	0.441235
1997	P00734	Prothrombin [OS=Homo sapiens]	IMP	10	Welch Two Sample t-test	two.sided	0.000394751	0.976713
1998	P00734	Prothrombin [OS=Homo sapiens]	IMP	100	Welch Two Sample t-test	two.sided	1.45e-05	0.93441
[truncated: 11,721 more rows]
